# Supplementary material for: Staphylococcus saccharolyticus Isolated From Blood Cultures and Prosthetic Joint Infections Exhibits Excessive Genome Decay
Source: Front Microbiol. 2019 Mar 12;10:478. doi: 10.3389/fmicb.2019.00478 (PMC6423177; doi:10.3389/fmicb.2019.00478)
Supplement: Supplementary file 1 [file Table_1.XLSX]

## Sheet: Table S1
Table S1A: Information about the S. saccharolyticus strains used in this study
strain name	subclade	source	genome size (kb)	G+C (%)	contigs (#)	coverage	CDS (#)
05B0362	1	blood	2349	32	10	289	2737
12B0021	1	blood	2349	32	11	260	2741
13T0028	1	biopsy of PJI shoulder	2332	32	13	205	2715
DVP3-16-6167	1	biopsy of PJI shoulder	2350	32	13	254	2741
DVP2-17-2406	2	biopsy of PJI hip	2373	32	11	167	2678
DVP4-17-2404	2	biopsy of PJI hip	2373	32	11	222	2677
DVP5-16-4677	2	biopsy of PJI hip	2376	32	12	188	2691
ATCC14953_DRR015951	1	type strain	2350	32	61	112	2736
ATCC14953_SRR5029787	1	type strain	2347	32	57	85	2734
07B0802	2	blood
08B0534​	1	blood
09B0921	1	blood
12B0483	1	blood
13T098	2	biopsy of PJI hip
14B872	2	blood
14T0637	2	biopsy of PJI hip
DVP1-16-4676	2	biopsy of PJI hip
DVP1-17-1678	1	biopsy of PJI shoulder
DVP1-17-2344​	2	biopsy of PJI hip
​DVP2-16-4675	2	biopsy of PJI hip
DVP4-16-6166	1	biopsy of PJI shoulder
DVP5-17-2345	2	biopsy of PJI hip
Table S1B: Information about the genomes of strains of Staphylococcus epidermidis and Staphylococcus capitis used for comparisons
strain name	species	genome size (kb)	G+C content (%)	contigs (#)	CDS (#)
KR	S. capitis *	2444	32.8	85	2378
OG2-1	S. capitis *	2542	33	140	2400
OG2-2	S. capitis *	2659	33.9	193	2468
TW2795	S. capitis	2486	33	2	2349
AYP1020	S. capitis	2503	32.9	2	2365
FDAARGOS	S. capitis	2485	33	2	2334
CR01	S. capitis	2501	32.8	26	2389
C87	S. capitis	2460	32.8	46	2435
RP62A	S. epidermidis	2643	32.1	2	2462
ATCC12228	S. epidermidis	2564	32	7	2392
SEI	S. epidermidis	2538	32	2	2376
14.1.R1	S. epidermidis	2628	32.2	4	2579
AU23	S. epidermidis	2487	32.2	5	2321
FS1	S. epidermidis	2551	31.9	91	2476
* previously misidentified as S. saccharolyticus
