# Supplementary material for: Staphylococcus saccharolyticus Isolated From Blood Cultures and Prosthetic Joint Infections Exhibits Excessive Genome Decay
Source: Front Microbiol. 2019 Mar 12;10:478. doi: 10.3389/fmicb.2019.00478 (PMC6423177; doi:10.3389/fmicb.2019.00478)
Supplement: Supplementary file 3 [file Table_3.XLSX]

## Sheet: Table S3
Table S3: Bidirectional Blast of all CDS of the given strains of the species S. saccharolyticus, S. capitis and S. epidermidis
yellow, strains of S. saccharolyticus; red, strains of S. capitis; blue, strains of S. epidermidis
The analysis was done with Proteinortho. All genomes were annotated with RAST.
# Species	Genes	annotation	05B0362	12B0021	13T0028	DVP3-16-6167	DVP2-17-2406	DVP4-17-2404	DVP5-16-4677	AYP1020	FDAARGOS	CR01	TW2795	C87	KR	OG2-1	OG2-2	14_1_R1	ATCC12228	SEI	RP62A	FS1	AU24	AU23
22	22	Scaffold protein for [4Fe-4S] cluster assembly ApbC, MRP-like	peg.1122	peg.1	peg.2389	peg.1124	peg.2179	peg.1329	peg.2192	peg.1300	peg.576	peg.209	peg.708	peg.1547	peg.566	peg.1240	peg.1349	peg.406	peg.1691	peg.658	peg.1727	peg.957	peg.264	peg.1493
22	22	Predicted arginine uptake transporter	peg.1113	peg.10	peg.2380	peg.1115	peg.2171	peg.1337	peg.2184	peg.1309	peg.567	peg.200	peg.699	peg.1556	peg.575	peg.1249	peg.1358	peg.397	peg.1700	peg.667	peg.1736	peg.966	peg.273	peg.1502
22	22	Molybdopterin-guanine dinucleotide biosynthesis protein MobB	peg.1023	peg.100	peg.2287	peg.1025	peg.2075	peg.1433	peg.2088	peg.1390	peg.486	peg.119	peg.618	peg.1636	peg.655	peg.1329	peg.1437	peg.320	peg.1777	peg.745	peg.1814	peg.1047	peg.350	peg.1579
22	22	SSU ribosomal protein S18p @ SSU ribosomal protein S18p, zinc-independent	peg.126	peg.1000	peg.151	peg.127	peg.2291	peg.2292	peg.2306	peg.2067	peg.2113	peg.2302	peg.2285	peg.2343	peg.1717	peg.1923	peg.1782	peg.2132	peg.2275	peg.1408	peg.76	peg.276	peg.841	peg.2221
22	22	Molybdopterin biosynthesis protein MoeA	peg.1022	peg.101	peg.2286	peg.1024	peg.2074	peg.1434	peg.2087	peg.1391	peg.485	peg.118	peg.617	peg.1637	peg.656	peg.1330	peg.1438	peg.319	peg.1778	peg.746	peg.1815	peg.1048	peg.351	peg.1580
22	22	Molybdenum cofactor biosynthesis protein MoaC	peg.1021	peg.102	peg.2285	peg.1023	peg.2073	peg.1435	peg.2086	peg.1392	peg.484	peg.117	peg.616	peg.1638	peg.657	peg.1331	peg.1439	peg.318	peg.1779	peg.747	peg.1816	peg.1049	peg.352	peg.1581
22	22	hypothetical protein	peg.97	peg.1029	peg.147	peg.98	peg.2294	peg.2295	peg.2309	peg.2073	peg.2107	peg.2296	peg.2279	peg.2349	peg.1723	peg.1929	peg.1775	peg.2124	peg.2274	peg.1409	peg.77	peg.299	peg.842	peg.2222
22	22	Molybdenum cofactor biosynthesis protein MoaB	peg.1020	peg.103	peg.2284	peg.1022	peg.2072	peg.1436	peg.2085	peg.1393	peg.483	peg.116	peg.615	peg.1639	peg.658	peg.1332	peg.1440	peg.317	peg.1780	peg.748	peg.1817	peg.1050	peg.353	peg.1582
22	22	FIG01108348: hypothetical protein	peg.96	peg.1030	peg.146	peg.97	peg.2295	peg.2296	peg.2310	peg.2074	peg.2106	peg.2295	peg.2278	peg.2350	peg.1724	peg.1930	peg.1774	peg.2123	peg.2273	peg.1410	peg.78	peg.300	peg.843	peg.2223
22	22	FIG01108125: hypothetical protein	peg.92	peg.1035	peg.142	peg.93	peg.2299	peg.2300	peg.2314	peg.2080	peg.2101	peg.2290	peg.2273	peg.2355	peg.1729	peg.1935	peg.1770	peg.2118	peg.2269	peg.1415	peg.82	peg.305	peg.848	peg.2227
22	22	Alkyl hydroperoxide reductase protein F (EC 1.6.4.-)	peg.91	peg.1036	peg.141	peg.92	peg.2300	peg.2301	peg.2315	peg.2081	peg.2100	peg.2289	peg.2272	peg.2356	peg.1730	peg.1936	peg.1769	peg.2117	peg.2267	peg.1416	peg.84	peg.306	peg.849	peg.2229
22	22	Alkyl hydroperoxide reductase protein C (EC 1.6.4.-)	peg.90	peg.1037	peg.140	peg.91	peg.2301	peg.2302	peg.2316	peg.2082	peg.2099	peg.2288	peg.2271	peg.2357	peg.1731	peg.1937	peg.1768	peg.2116	peg.2266	peg.1417	peg.85	peg.307	peg.850	peg.2230
22	22	Molybdopterin biosynthesis protein MoeB	peg.1019	peg.104	peg.2283	peg.1021	peg.2071	peg.1437	peg.2084	peg.1394	peg.482	peg.115	peg.614	peg.1640	peg.659	peg.1333	peg.1441	peg.316	peg.1781	peg.749	peg.1818	peg.1051	peg.354	peg.1583
22	22	Nitroreductase family protein	peg.86	peg.1041	peg.136	peg.87	peg.2305	peg.2305	peg.2320	peg.2084	peg.2097	peg.2286	peg.2269	peg.2359	peg.1733	peg.1939	peg.1766	peg.2114	peg.2264	peg.1419	peg.87	peg.309	peg.852	peg.2232
22	22	FIG01108085: hypothetical protein	peg.79	peg.1048	peg.129	peg.80	peg.2312	peg.2312	peg.2327	peg.2086	peg.2095	peg.2284	peg.2267	peg.2361	peg.1735	peg.1941	peg.1763	peg.2111	peg.2262	peg.1421	peg.89	peg.311	peg.854	peg.2234
22	22	FIG01108046: hypothetical protein	peg.78	peg.1049	peg.128	peg.79	peg.2313	peg.2313	peg.2328	peg.2087	peg.2094	peg.2283	peg.2266	peg.2362	peg.1736	peg.1942	peg.1762	peg.2110	peg.2261	peg.1422	peg.90	peg.312	peg.855	peg.2235
22	22	Molybdenum transport ATP-binding protein ModC (TC 3.A.1.8.1)	peg.1018	peg.105	peg.2282	peg.1020	peg.2070	peg.1438	peg.2083	peg.1395	peg.481	peg.114	peg.613	peg.1641	peg.660	peg.1334	peg.1442	peg.315	peg.1782	peg.750	peg.1819	peg.1052	peg.355	peg.1584
22	22	FIG01108201: hypothetical protein	peg.77	peg.1050	peg.127	peg.78	peg.2314	peg.2314	peg.2329	peg.2088	peg.2093	peg.2282	peg.2265	peg.2363	peg.1737	peg.1943	peg.1761	peg.2109	peg.2260	peg.1423	peg.91	peg.313	peg.856	peg.2236
22	22	Xanthine phosphoribosyltransferase (EC 2.4.2.22)	peg.76	peg.1051	peg.126	peg.77	peg.2315	peg.2315	peg.2330	peg.2089	peg.2092	peg.2281	peg.2264	peg.2364	peg.1738	peg.1944	peg.1760	peg.2108	peg.2259	peg.1424	peg.92	peg.314	peg.857	peg.2237
22	22	Xanthine permease	peg.75	peg.1052	peg.125	peg.76	peg.2316	peg.2316	peg.2331	peg.2090	peg.2091	peg.2280	peg.2263	peg.2365	peg.1739	peg.1945	peg.1759	peg.2107	peg.2258	peg.1425	peg.93	peg.315	peg.858	peg.2238
22	22	Inosine-5'-monophosphate dehydrogenase (EC 1.1.1.205) / CBS domain	peg.74	peg.1053	peg.124	peg.75	peg.2317	peg.2317	peg.2332	peg.2091	peg.2090	peg.2279	peg.2262	peg.2366	peg.1740	peg.1946	peg.1758	peg.2106	peg.2257	peg.1426	peg.94	peg.316	peg.859	peg.2239
22	22	GMP synthase [glutamine-hydrolyzing] (EC 6.3.5.2)	peg.72	peg.1055	peg.122	peg.73	peg.2319	peg.2319	peg.2334	peg.2092	peg.2089	peg.2278	peg.2261	peg.2367	peg.1741	peg.1947	peg.1757	peg.2105	peg.2256	peg.1427	peg.95	peg.317	peg.860	peg.2240
22	22	FIG01109431: hypothetical protein	peg.66	peg.1061	peg.116	peg.67	peg.2326	peg.2326	peg.2341	peg.2098	peg.2082	peg.2271	peg.2233	peg.2395	peg.1749	peg.1953	peg.1751	peg.2093	peg.2245	peg.1461	peg.106	peg.333	peg.872	peg.2250
22	22	FIG01109118: hypothetical protein	peg.61	peg.1066	peg.111	peg.62	peg.2329	peg.2329	peg.2344	peg.2101	peg.2079	peg.2268	peg.2230	peg.2398	peg.1752	peg.1956	peg.1748	peg.2091	peg.2243	peg.1463	peg.108	peg.335	peg.874	peg.2252
22	22	Molybdenum ABC transporter, periplasmic molybdenum-binding protein ModA (TC 3.A.1.8.1)	peg.1016	peg.107	peg.2280	peg.1018	peg.2068	peg.1440	peg.2081	peg.1397	peg.479	peg.112	peg.611	peg.1643	peg.662	peg.1336	peg.1444	peg.313	peg.1784	peg.752	peg.1821	peg.1054	peg.357	peg.1586
22	22	FIG01108316: hypothetical protein	peg.52	peg.1075	peg.102	peg.53	peg.2338	peg.2338	peg.2353	peg.2105	peg.2076	peg.2265	peg.2226	peg.2402	peg.1756	peg.1960	peg.1745	peg.2088	peg.2239	peg.1467	peg.111	peg.338	peg.877	peg.2255
22	22	Esterase/lipase family protein	peg.50	peg.1078	peg.99	peg.50	peg.2341	peg.2341	peg.2356	peg.2110	peg.2071	peg.2260	peg.2221	peg.2407	peg.1761	peg.1965	peg.1741	peg.2085	peg.2236	peg.1470	peg.114	peg.341	peg.880	peg.2258
22	22	FIG01109383: hypothetical protein	peg.49	peg.1079	peg.98	peg.49	peg.2342	peg.2342	peg.2357	peg.2111	peg.2070	peg.2259	peg.2220	peg.2408	peg.1762	peg.1966	peg.1740	peg.2084	peg.2235	peg.1471	peg.115	peg.342	peg.881	peg.2259
22	22	Sodium-dependent transporter	peg.48	peg.1080	peg.97	peg.48	peg.2343	peg.2343	peg.2358	peg.2112	peg.2069	peg.2258	peg.2219	peg.2409	peg.1763	peg.1967	peg.1739	peg.2083	peg.2234	peg.1472	peg.116	peg.343	peg.882	peg.2260
22	22	FIG01108802: hypothetical protein	peg.46	peg.1082	peg.94	peg.46	peg.2346	peg.2346	peg.2361	peg.2114	peg.2067	peg.2256	peg.2217	peg.2411	peg.1765	peg.1969	peg.1737	peg.2082	peg.2233	peg.1473	peg.117	peg.344	peg.883	peg.2261
22	22	Cystathionine beta-synthase (EC 4.2.1.22)	peg.44	peg.1083	peg.92	peg.44	peg.2347	peg.2347	peg.2362	peg.2115	peg.2066	peg.2255	peg.2216	peg.2412	peg.1766	peg.1970	peg.1736	peg.2081	peg.2232	peg.1474	peg.118	peg.345	peg.884	peg.2262
22	22	PhnO protein	peg.1014	peg.109	peg.2278	peg.1016	peg.2065	peg.1443	peg.2078	peg.1399	peg.477	peg.110	peg.609	peg.1645	peg.664	peg.1338	peg.1446	peg.311	peg.1787	peg.754	peg.1824	peg.1058	peg.360	peg.1589
22	22	Autolysin precursor	peg.33	peg.1094	peg.81	peg.33	peg.2353	peg.2353	peg.2368	peg.2121	peg.2063	peg.2252	peg.2210	peg.2415	peg.1769	peg.1976	peg.1731	peg.2074	peg.2227	peg.1480	peg.123	peg.350	peg.889	peg.2267
22	22	FIG01108237: hypothetical protein	peg.28	peg.1099	peg.76	peg.28	peg.2356	peg.2356	peg.2371	peg.2129	peg.2060	peg.2250	peg.2208	peg.2421	peg.2253	peg.1978	peg.1729	peg.2071	peg.2225	peg.1482	peg.125	peg.352	peg.891	peg.2269
22	22	Heme ABC type transporter HtsABC, permease protein HtsC	peg.1111	peg.11	peg.2377	peg.1113	peg.2170	peg.1338	peg.2183	peg.1310	peg.566	peg.199	peg.698	peg.1557	peg.576	peg.1250	peg.1359	peg.396	peg.1701	peg.668	peg.1737	peg.967	peg.274	peg.1503
22	22	Substrate-specific component BioY of biotin ECF transporter	peg.1013	peg.110	peg.2277	peg.1015	peg.2064	peg.1444	peg.2077	peg.1400	peg.476	peg.109	peg.608	peg.1646	peg.665	peg.1339	peg.1447	peg.310	peg.1788	peg.755	peg.1825	peg.1059	peg.361	peg.1590
22	22	FIG01107849: hypothetical protein	peg.27	peg.1100	peg.75	peg.27	peg.2357	peg.2357	peg.2372	peg.2130	peg.2059	peg.2249	peg.2207	peg.2422	peg.2252	peg.1979	peg.1728	peg.2070	peg.2224	peg.1483	peg.126	peg.353	peg.892	peg.2270
22	22	FIG01108023: hypothetical protein	peg.25	peg.1102	peg.73	peg.25	peg.2359	peg.2359	peg.2374	peg.2132	peg.2057	peg.2247	peg.2205	peg.2424	peg.2250	peg.1981	peg.1726	peg.2069	peg.2222	peg.1484	peg.127	peg.354	peg.893	peg.2271
22	22	FIG01107858: hypothetical protein	peg.24	peg.1103	peg.72	peg.24	peg.2360	peg.2360	peg.2375	peg.2133	peg.2056	peg.2246	peg.2204	peg.2425	peg.2249	peg.1982	peg.1725	peg.2068	peg.2221	peg.1485	peg.128	peg.355	peg.894	peg.2272
22	22	GltC, transcription activator of glutamate synthase operon	peg.23	peg.1104	peg.71	peg.23	peg.2361	peg.2361	peg.2376	peg.2134	peg.2055	peg.2245	peg.2203	peg.2426	peg.2248	peg.1983	peg.1724	peg.2067	peg.2220	peg.1486	peg.129	peg.356	peg.895	peg.2273
22	22	Inosine-uridine preferring nucleoside hydrolase (EC 3.2.2.1)	peg.1012	peg.111	peg.2276	peg.1014	peg.2063	peg.1445	peg.2076	peg.1401	peg.475	peg.108	peg.607	peg.1647	peg.666	peg.1340	peg.1448	peg.309	peg.1789	peg.756	peg.1826	peg.1060	peg.362	peg.1591
22	22	Acetyltransferase (GNAT) family protein	peg.4	peg.1123	peg.52	peg.4	peg.2379	peg.2379	peg.2392	peg.2137	peg.2052	peg.2242	peg.2200	peg.2429	peg.2245	peg.1986	peg.1718	peg.2063	peg.2215	peg.1491	peg.135	peg.359	peg.900	peg.2280
22	22	DNA polymerase III subunits gamma and tau (EC 2.7.7.7)	peg.3	peg.1124	peg.51	peg.3	peg.2380	peg.2380	peg.2393	peg.2138	peg.2051	peg.2241	peg.2199	peg.2430	peg.2244	peg.1987	peg.1717	peg.2062	peg.2214	peg.1492	peg.136	peg.360	peg.901	peg.2281
22	22	FIG000557: hypothetical protein co-occurring with RecR	peg.2	peg.1125	peg.50	peg.2	peg.2381	peg.2381	peg.2394	peg.2139	peg.2050	peg.2240	peg.2198	peg.2431	peg.2243	peg.1988	peg.1716	peg.2061	peg.2213	peg.1493	peg.137	peg.361	peg.902	peg.2282
22	22	Recombination protein RecR	peg.1	peg.1126	peg.49	peg.1	peg.2382	peg.2382	peg.2395	peg.2140	peg.2049	peg.2239	peg.2197	peg.2432	peg.2242	peg.1989	peg.1715	peg.2060	peg.2212	peg.1494	peg.138	peg.362	peg.903	peg.2283
22	22	Chitinase B	peg.1126	peg.1129	peg.932	peg.1128	peg.515	peg.515	peg.817	peg.376	peg.1573	peg.1652	peg.1713	peg.565	peg.1401	peg.512	peg.1662	peg.1415	peg.721	peg.2046	peg.647	peg.1686	peg.1430	peg.547
22	22	Methylenetetrahydrofolate dehydrogenase (NADP+) (EC 1.5.1.5) / Methenyltetrahydrofolate cyclohydrolase (EC 3.5.4.9)	peg.1127	peg.1130	peg.933	peg.1129	peg.516	peg.516	peg.816	peg.378	peg.1571	peg.1650	peg.1711	peg.567	peg.1403	peg.514	peg.1660	peg.1414	peg.722	peg.2047	peg.648	peg.1687	peg.1431	peg.548
22	22	Phosphoribosylaminoimidazole carboxylase catalytic subunit (EC 4.1.1.21)	peg.1128	peg.1131	peg.934	peg.1130	peg.517	peg.517	peg.815	peg.379	peg.1570	peg.1649	peg.1710	peg.568	peg.1404	peg.515	peg.1659	peg.1413	peg.723	peg.2048	peg.649	peg.1688	peg.1432	peg.549
22	22	Phosphoribosylaminoimidazole carboxylase ATPase subunit (EC 4.1.1.21)	peg.1129	peg.1132	peg.935	peg.1131	peg.518	peg.518	peg.814	peg.380	peg.1569	peg.1648	peg.1709	peg.569	peg.1405	peg.516	peg.1658	peg.1412	peg.724	peg.2049	peg.650	peg.1689	peg.1433	peg.550
22	22	Phosphoribosylaminoimidazole-succinocarboxamide synthase (EC 6.3.2.6)	peg.1130	peg.1133	peg.936	peg.1132	peg.519	peg.519	peg.813	peg.381	peg.1568	peg.1647	peg.1708	peg.570	peg.1406	peg.517	peg.1657	peg.1411	peg.725	peg.2050	peg.651	peg.1690	peg.1434	peg.551
22	22	Phosphoribosylformylglycinamidine synthase, PurS subunit (EC 6.3.5.3)	peg.1131	peg.1134	peg.937	peg.1133	peg.520	peg.520	peg.812	peg.382	peg.1567	peg.1646	peg.1707	peg.571	peg.1407	peg.518	peg.1656	peg.1410	peg.726	peg.2051	peg.652	peg.1691	peg.1435	peg.552
22	22	Phosphoribosylformylglycinamidine synthase, glutamine amidotransferase subunit (EC 6.3.5.3)	peg.1132	peg.1135	peg.938	peg.1134	peg.521	peg.521	peg.811	peg.383	peg.1566	peg.1645	peg.1706	peg.572	peg.1408	peg.519	peg.1655	peg.1409	peg.727	peg.2052	peg.653	peg.1692	peg.1436	peg.553
22	22	Phosphoribosylformylglycinamidine synthase, synthetase subunit (EC 6.3.5.3)	peg.1133	peg.1136	peg.939	peg.1135	peg.522	peg.522	peg.810	peg.384	peg.1565	peg.1644	peg.1705	peg.573	peg.1409	peg.520	peg.1654	peg.1408	peg.728	peg.2053	peg.654	peg.1693	peg.1437	peg.554
22	22	Amidophosphoribosyltransferase (EC 2.4.2.14)	peg.1134	peg.1137	peg.940	peg.1136	peg.523	peg.523	peg.809	peg.385	peg.1564	peg.1643	peg.1704	peg.574	peg.1410	peg.521	peg.1653	peg.1407	peg.729	peg.2054	peg.655	peg.1694	peg.1438	peg.555
22	22	Phosphoribosylformylglycinamidine cyclo-ligase (EC 6.3.3.1)	peg.1135	peg.1138	peg.941	peg.1137	peg.524	peg.524	peg.808	peg.386	peg.1563	peg.1642	peg.1703	peg.575	peg.1411	peg.522	peg.1652	peg.1406	peg.730	peg.2055	peg.656	peg.1695	peg.1439	peg.556
22	22	Phosphoribosylglycinamide formyltransferase (EC 2.1.2.2)	peg.1136	peg.1139	peg.942	peg.1138	peg.525	peg.525	peg.807	peg.387	peg.1562	peg.1641	peg.1702	peg.576	peg.1412	peg.523	peg.1651	peg.1405	peg.731	peg.2056	peg.657	peg.1696	peg.1440	peg.557
22	22	IMP cyclohydrolase (EC 3.5.4.10) / Phosphoribosylaminoimidazolecarboxamide formyltransferase (EC 2.1.2.3)	peg.1137	peg.1140	peg.943	peg.1139	peg.526	peg.526	peg.806	peg.388	peg.1561	peg.1640	peg.1701	peg.577	peg.1413	peg.524	peg.1650	peg.1404	peg.732	peg.2057	peg.658	peg.1697	peg.1441	peg.558
22	22	Phosphoribosylamine--glycine ligase (EC 6.3.4.13)	peg.1138	peg.1141	peg.944	peg.1140	peg.527	peg.527	peg.805	peg.389	peg.1560	peg.1639	peg.1700	peg.578	peg.1414	peg.525	peg.1649	peg.1403	peg.733	peg.2058	peg.659	peg.1698	peg.1442	peg.559
22	22	Transmembrane component YkoC of energizing module of thiamin-regulated ECF transporter for HydroxyMethylPyrimidine	peg.1139	peg.1142	peg.945	peg.1141	peg.528	peg.528	peg.804	peg.390	peg.1559	peg.1638	peg.1699	peg.579	peg.1415	peg.526	peg.1648	peg.1402	peg.734	peg.2059	peg.660	peg.1699	peg.1443	peg.560
22	22	Duplicated ATPase component YkoD of energizing module of thiamin-regulated ECF transporter for HydroxyMethylPyrimidine	peg.1140	peg.1143	peg.946	peg.1142	peg.529	peg.529	peg.803	peg.391	peg.1558	peg.1637	peg.1698	peg.580	peg.1416	peg.527	peg.1647	peg.1401	peg.735	peg.2060	peg.661	peg.1700	peg.1444	peg.561
22	22	Substrate-specific component YkoE of thiamin-regulated ECF transporter for HydroxyMethylPyrimidine	peg.1141	peg.1144	peg.947	peg.1143	peg.530	peg.530	peg.802	peg.392	peg.1557	peg.1636	peg.1697	peg.581	peg.1417	peg.528	peg.1646	peg.1400	peg.736	peg.2061	peg.662	peg.1701	peg.1445	peg.562
22	22	FIG01107839: hypothetical protein	peg.1143	peg.1146	peg.949	peg.1145	peg.531	peg.531	peg.801	peg.394	peg.1555	peg.1634	peg.1695	peg.583	peg.1419	peg.530	peg.1644	peg.1396	peg.739	peg.2063	peg.665	peg.1704	peg.1448	peg.565
22	22	LSU m5C1962 methyltransferase RlmI	peg.1144	peg.1147	peg.950	peg.1146	peg.532	peg.532	peg.800	peg.395	peg.1554	peg.1633	peg.1694	peg.584	peg.1420	peg.531	peg.1643	peg.1395	peg.740	peg.2064	peg.666	peg.1705	peg.1449	peg.566
22	22	FIG01108691: hypothetical protein	peg.1145	peg.1148	peg.951	peg.1147	peg.533	peg.533	peg.799	peg.396	peg.1553	peg.1632	peg.1693	peg.585	peg.1421	peg.532	peg.1642	peg.1394	peg.741	peg.2065	peg.667	peg.1706	peg.1450	peg.567
22	22	Phosphocarrier protein of PTS system	peg.1146	peg.1149	peg.952	peg.1148	peg.534	peg.534	peg.798	peg.397	peg.1552	peg.1631	peg.1692	peg.586	peg.1422	peg.533	peg.1641	peg.1393	peg.742	peg.2066	peg.668	peg.1707	peg.1451	peg.568
22	22	Eukaryotic-type low-affinity urea transporter	peg.1008	peg.115	peg.2272	peg.1010	peg.2059	peg.1449	peg.2072	peg.1404	peg.472	peg.105	peg.604	peg.1650	peg.669	peg.1343	peg.1451	peg.307	peg.1791	peg.758	peg.1828	peg.1062	peg.364	peg.1593
22	22	Phosphoenolpyruvate-protein phosphotransferase of PTS system (EC 2.7.3.9)	peg.1147	peg.1150	peg.953	peg.1149	peg.535	peg.535	peg.797	peg.398	peg.1551	peg.1630	peg.1691	peg.587	peg.1423	peg.534	peg.1640	peg.1392	peg.743	peg.2067	peg.669	peg.1708	peg.1452	peg.569
22	22	Glutaredoxin-like protein NrdH, required for reduction of Ribonucleotide reductase class Ib	peg.1148	peg.1151	peg.954	peg.1150	peg.536	peg.536	peg.796	peg.399	peg.1550	peg.1629	peg.1690	peg.588	peg.1424	peg.535	peg.1639	peg.1391	peg.744	peg.2069	peg.670	peg.1709	peg.1453	peg.570
22	22	Cytochrome d ubiquinol oxidase subunit I (EC 1.10.3.-)	peg.1149	peg.1152	peg.955	peg.1151	peg.538	peg.538	peg.794	peg.400	peg.1549	peg.1628	peg.1689	peg.589	peg.1425	peg.536	peg.1638	peg.1390	peg.745	peg.2070	peg.671	peg.1710	peg.1454	peg.571
22	22	Trk system potassium uptake protein TrkA	peg.1153	peg.1156	peg.959	peg.1155	peg.543	peg.543	peg.789	peg.402	peg.1547	peg.1626	peg.1687	peg.591	peg.1427	peg.538	peg.1636	peg.1388	peg.747	peg.2072	peg.673	peg.1712	peg.1456	peg.573
22	22	Protein of unknown function DUF1447	peg.1155	peg.1159	peg.961	peg.1157	peg.546	peg.546	peg.786	peg.405	peg.1544	peg.1623	peg.1684	peg.595	peg.1430	peg.541	peg.1633	peg.1386	peg.749	peg.2074	peg.675	peg.1714	peg.1458	peg.575
22	22	Urease gamma subunit (EC 3.5.1.5)	peg.1007	peg.116	peg.2271	peg.1009	peg.2058	peg.1450	peg.2071	peg.1405	peg.471	peg.104	peg.603	peg.1651	peg.670	peg.1344	peg.1452	peg.306	peg.1792	peg.759	peg.1829	peg.1063	peg.365	peg.1594
22	22	Peptide deformylase (EC 3.5.1.88)	peg.1156	peg.1160	peg.962	peg.1158	peg.547	peg.547	peg.785	peg.406	peg.1543	peg.1622	peg.1683	peg.596	peg.1431	peg.542	peg.1632	peg.1385	peg.750	peg.2075	peg.676	peg.1715	peg.1459	peg.576
22	22	FIG01108153: hypothetical protein	peg.1157	peg.1161	peg.963	peg.1159	peg.548	peg.548	peg.784	peg.407	peg.1542	peg.1621	peg.1682	peg.597	peg.1432	peg.543	peg.1631	peg.1384	peg.751	peg.2076	peg.677	peg.1716	peg.1460	peg.577
22	22	Pyruvate dehydrogenase E1 component alpha subunit (EC 1.2.4.1)	peg.1158	peg.1162	peg.964	peg.1160	peg.549	peg.549	peg.783	peg.408	peg.1541	peg.1620	peg.1681	peg.598	peg.1433	peg.544	peg.1630	peg.1383	peg.752	peg.2077	peg.678	peg.1717	peg.1461	peg.578
22	22	Pyruvate dehydrogenase E1 component beta subunit (EC 1.2.4.1)	peg.1159	peg.1163	peg.965	peg.1161	peg.550	peg.550	peg.782	peg.409	peg.1540	peg.1619	peg.1680	peg.599	peg.1434	peg.545	peg.1629	peg.1382	peg.753	peg.2078	peg.679	peg.1718	peg.1462	peg.579
22	22	Dihydrolipoamide acetyltransferase component of pyruvate dehydrogenase complex (EC 2.3.1.12)	peg.1160	peg.1164	peg.966	peg.1162	peg.551	peg.551	peg.781	peg.410	peg.1539	peg.1618	peg.1679	peg.600	peg.1435	peg.546	peg.1628	peg.1381	peg.754	peg.2079	peg.680	peg.1719	peg.1463	peg.580
22	22	Dihydrolipoamide dehydrogenase of pyruvate dehydrogenase complex (EC 1.8.1.4)	peg.1161	peg.1165	peg.967	peg.1163	peg.552	peg.552	peg.780	peg.411	peg.1538	peg.1617	peg.1678	peg.601	peg.1436	peg.547	peg.1627	peg.1380	peg.755	peg.2080	peg.681	peg.1720	peg.1464	peg.581
22	22	FIG006438: hypothetical protein	peg.1162	peg.1166	peg.968	peg.1164	peg.553	peg.553	peg.779	peg.412	peg.1537	peg.1616	peg.1677	peg.602	peg.1437	peg.548	peg.1626	peg.1379	peg.756	peg.2081	peg.682	peg.1721	peg.1465	peg.582
22	22	Transcriptional regulator, MerR family, near polyamine transporter	peg.1163	peg.1167	peg.969	peg.1165	peg.554	peg.554	peg.778	peg.413	peg.1536	peg.1615	peg.1676	peg.603	peg.1438	peg.549	peg.1625	peg.1378	peg.757	peg.2082	peg.683	peg.1722	peg.1466	peg.583
22	22	Putrescine transport ATP-binding protein PotA (TC 3.A.1.11.1)	peg.1164	peg.1168	peg.970	peg.1166	peg.555	peg.555	peg.777	peg.414	peg.1535	peg.1614	peg.1675	peg.604	peg.1439	peg.550	peg.1624	peg.1377	peg.758	peg.2083	peg.684	peg.1723	peg.1467	peg.584
22	22	Spermidine Putrescine ABC transporter permease component PotB (TC 3.A.1.11.1)	peg.1165	peg.1169	peg.971	peg.1167	peg.556	peg.556	peg.776	peg.415	peg.1534	peg.1613	peg.1674	peg.605	peg.1440	peg.551	peg.1623	peg.1376	peg.759	peg.2084	peg.685	peg.1724	peg.1468	peg.585
22	22	Urease beta subunit (EC 3.5.1.5)	peg.1006	peg.117	peg.2270	peg.1008	peg.2057	peg.1451	peg.2070	peg.1406	peg.470	peg.103	peg.602	peg.1652	peg.671	peg.1345	peg.1453	peg.305	peg.1793	peg.760	peg.1830	peg.1064	peg.366	peg.1595
22	22	Spermidine Putrescine ABC transporter permease component potC (TC_3.A.1.11.1)	peg.1166	peg.1170	peg.972	peg.1168	peg.557	peg.557	peg.775	peg.416	peg.1533	peg.1612	peg.1673	peg.606	peg.1441	peg.552	peg.1622	peg.1375	peg.760	peg.2085	peg.686	peg.1725	peg.1469	peg.586
22	22	ABC transporter, periplasmic spermidine putrescine-binding protein PotD (TC 3.A.1.11.1)	peg.1167	peg.1171	peg.973	peg.1169	peg.558	peg.558	peg.774	peg.417	peg.1532	peg.1611	peg.1672	peg.607	peg.1442	peg.553	peg.1621	peg.1374	peg.761	peg.2086	peg.687	peg.1726	peg.1470	peg.587
22	22	FIG01108899: hypothetical protein	peg.1168	peg.1172	peg.974	peg.1170	peg.559	peg.559	peg.773	peg.418	peg.1531	peg.1610	peg.1671	peg.608	peg.1443	peg.554	peg.1620	peg.1373	peg.762	peg.2087	peg.688	peg.1727	peg.1471	peg.588
22	22	FIG01107917: hypothetical protein	peg.1169	peg.1173	peg.975	peg.1171	peg.560	peg.560	peg.772	peg.419	peg.1530	peg.1609	peg.1670	peg.609	peg.1444	peg.555	peg.1619	peg.1372	peg.763	peg.2088	peg.689	peg.1728	peg.1472	peg.589
22	22	Manganese transport protein MntH	peg.1170	peg.1174	peg.976	peg.1172	peg.561	peg.561	peg.771	peg.420	peg.1529	peg.1608	peg.1669	peg.610	peg.1445	peg.556	peg.1618	peg.1371	peg.764	peg.2089	peg.690	peg.1729	peg.1473	peg.590
22	22	FIG01108286: hypothetical protein	peg.1171	peg.1175	peg.977	peg.1173	peg.562	peg.562	peg.770	peg.421	peg.1528	peg.1607	peg.1668	peg.611	peg.1446	peg.557	peg.1617	peg.1370	peg.765	peg.2090	peg.691	peg.1730	peg.1474	peg.591
22	22	Inositol-1-monophosphatase (EC 3.1.3.25)	peg.1173	peg.1177	peg.979	peg.1175	peg.564	peg.564	peg.768	peg.422	peg.1527	peg.1606	peg.1667	peg.612	peg.1447	peg.558	peg.1616	peg.1369	peg.766	peg.2091	peg.692	peg.1731	peg.1475	peg.592
22	22	FIG01107843: hypothetical protein	peg.1174	peg.1178	peg.980	peg.1176	peg.565	peg.565	peg.767	peg.423	peg.1526	peg.1605	peg.1666	peg.613	peg.1448	peg.559	peg.1615	peg.1368	peg.767	peg.2092	peg.693	peg.1732	peg.1476	peg.593
22	22	GTP-binding protein TypA/BipA	peg.1175	peg.1179	peg.981	peg.1177	peg.566	peg.566	peg.766	peg.424	peg.1525	peg.1604	peg.1665	peg.614	peg.1449	peg.560	peg.1614	peg.1367	peg.768	peg.2093	peg.694	peg.1733	peg.1477	peg.594
22	22	Urease alpha subunit (EC 3.5.1.5)	peg.1005	peg.118	peg.2269	peg.1007	peg.2056	peg.1452	peg.2069	peg.1407	peg.469	peg.102	peg.601	peg.1653	peg.672	peg.1346	peg.1454	peg.304	peg.1794	peg.761	peg.1831	peg.1065	peg.367	peg.1596
22	22	FIG01108239: hypothetical protein	peg.1177	peg.1181	peg.983	peg.1179	peg.568	peg.568	peg.764	peg.426	peg.1523	peg.1602	peg.1663	peg.616	peg.1451	peg.562	peg.1612	peg.1365	peg.772	peg.2097	peg.699	peg.1736	peg.680	peg.598
22	22	FIG00774243: hypothetical protein YlaN	peg.1178	peg.1182	peg.984	peg.1180	peg.569	peg.569	peg.763	peg.427	peg.1522	peg.1601	peg.1662	peg.617	peg.1452	peg.563	peg.1611	peg.1364	peg.773	peg.2098	peg.700	peg.1737	peg.681	peg.599
22	22	Cell division protein FtsW	peg.1179	peg.1183	peg.985	peg.1181	peg.570	peg.570	peg.762	peg.428	peg.1521	peg.1600	peg.1661	peg.618	peg.1453	peg.564	peg.1610	peg.1363	peg.774	peg.2099	peg.701	peg.1738	peg.682	peg.600
22	22	Pyruvate carboxylase (EC 6.4.1.1)	peg.1180	peg.1184	peg.986	peg.1182	peg.571	peg.571	peg.761	peg.429	peg.1520	peg.1599	peg.1660	peg.619	peg.1454	peg.565	peg.1609	peg.1362	peg.775	peg.2100	peg.702	peg.1739	peg.683	peg.601
22	22	Heme A synthase, cytochrome oxidase biogenesis protein Cox15-CtaA	peg.1181	peg.1185	peg.987	peg.1183	peg.572	peg.572	peg.760	peg.430	peg.1519	peg.1598	peg.1659	peg.620	peg.1455	peg.566	peg.1608	peg.1361	peg.776	peg.2101	peg.703	peg.1740	peg.684	peg.602
22	22	Heme O synthase, protoheme IX farnesyltransferase (EC 2.5.1.-) COX10-CtaB	peg.1182	peg.1186	peg.988	peg.1184	peg.573	peg.573	peg.759	peg.431	peg.1518	peg.1597	peg.1658	peg.621	peg.1456	peg.567	peg.1607	peg.1360	peg.777	peg.2102	peg.704	peg.1741	peg.685	peg.603
22	22	Putative Heme biosynthesis related protein	peg.1183	peg.1187	peg.989	peg.1185	peg.574	peg.574	peg.758	peg.432	peg.1517	peg.1596	peg.1657	peg.622	peg.1457	peg.568	peg.1606	peg.1359	peg.778	peg.2103	peg.705	peg.1742	peg.686	peg.604
22	22	Allergen V5/Tpx-1 related	peg.1184	peg.1188	peg.990	peg.1186	peg.575	peg.575	peg.757	peg.433	peg.1516	peg.1595	peg.1656	peg.623	peg.1458	peg.569	peg.1605	peg.1358	peg.779	peg.2104	peg.706	peg.1743	peg.2024	peg.605
22	22	ComK regulator	peg.1185	peg.1189	peg.991	peg.1187	peg.576	peg.576	peg.756	peg.434	peg.1515	peg.1594	peg.1655	peg.624	peg.1459	peg.570	peg.1604	peg.1357	peg.780	peg.2105	peg.707	peg.1744	peg.2025	peg.606
22	22	Urease accessory protein UreE	peg.1004	peg.119	peg.2268	peg.1006	peg.2055	peg.1453	peg.2068	peg.1408	peg.468	peg.101	peg.600	peg.1654	peg.673	peg.1347	peg.1455	peg.303	peg.1795	peg.762	peg.1832	peg.1066	peg.368	peg.1597
22	22	Glycerophosphoryl diester phosphodiesterase (EC 3.1.4.46)	peg.1189	peg.1193	peg.995	peg.1191	peg.579	peg.579	peg.753	peg.435	peg.1514	peg.1593	peg.1654	peg.626	peg.1461	peg.571	peg.1595	peg.1356	peg.781	peg.2106	peg.708	peg.1745	peg.2026	peg.607
22	22	hypothetical Cytosolic Protein	peg.1190	peg.1194	peg.996	peg.1192	peg.580	peg.580	peg.752	peg.436	peg.1513	peg.1592	peg.1653	peg.627	peg.1462	peg.572	peg.1594	peg.1355	peg.782	peg.2107	peg.709	peg.1746	peg.2027	peg.608
22	22	FIG01108140: hypothetical protein	peg.1191	peg.1195	peg.997	peg.1193	peg.581	peg.581	peg.751	peg.437	peg.1512	peg.1591	peg.1652	peg.628	peg.1463	peg.573	peg.1593	peg.1354	peg.783	peg.2108	peg.710	peg.1747	peg.2028	peg.609
22	22	16S rRNA (guanine(966)-N(2))-methyltransferase (EC 2.1.1.171)	peg.1192	peg.1196	peg.998	peg.1194	peg.582	peg.582	peg.750	peg.438	peg.1511	peg.1590	peg.1651	peg.629	peg.1464	peg.574	peg.1592	peg.1353	peg.784	peg.2109	peg.711	peg.1748	peg.2029	peg.610
22	22	Phosphopantetheine adenylyltransferase (EC 2.7.7.3)	peg.1193	peg.1197	peg.999	peg.1195	peg.583	peg.583	peg.749	peg.439	peg.1510	peg.1589	peg.1650	peg.630	peg.1465	peg.575	peg.1591	peg.1352	peg.785	peg.2110	peg.712	peg.1749	peg.2030	peg.611
22	22	FIG007079: UPF0348 protein family	peg.1194	peg.1198	peg.1000	peg.1196	peg.584	peg.584	peg.748	peg.440	peg.1509	peg.1588	peg.1649	peg.631	peg.1466	peg.576	peg.1590	peg.1351	peg.786	peg.2111	peg.713	peg.1750	peg.2031	peg.612
22	22	COG1399 protein in cluster with ribosomal protein L32p, Firmicutes subfamily	peg.1195	peg.1199	peg.1001	peg.1197	peg.585	peg.585	peg.747	peg.441	peg.1508	peg.1587	peg.1648	peg.632	peg.1467	peg.577	peg.1589	peg.1350	peg.787	peg.2112	peg.714	peg.1751	peg.2032	peg.613
22	22	Heme ABC type transporter HtsABC, permease protein HtsB	peg.1110	peg.12	peg.2376	peg.1112	peg.2169	peg.1339	peg.2182	peg.1311	peg.565	peg.198	peg.697	peg.1558	peg.577	peg.1251	peg.1360	peg.395	peg.1702	peg.669	peg.1738	peg.968	peg.275	peg.1504
22	22	Urease accessory protein UreF	peg.1003	peg.120	peg.2267	peg.1005	peg.2054	peg.1454	peg.2067	peg.1409	peg.467	peg.100	peg.599	peg.1655	peg.674	peg.1348	peg.1456	peg.302	peg.1796	peg.763	peg.1833	peg.1067	peg.369	peg.1598
22	22	LSU ribosomal protein L32p	peg.1196	peg.1200	peg.1002	peg.1198	peg.586	peg.586	peg.746	peg.442	peg.1507	peg.1586	peg.1647	peg.633	peg.1468	peg.578	peg.1588	peg.1349	peg.788	peg.2113	peg.715	peg.1752	peg.2033	peg.614
22	22	FIG011178: rRNA methylase	peg.1199	peg.1203	peg.1005	peg.1201	peg.589	peg.589	peg.743	peg.453	peg.1496	peg.1574	peg.1636	peg.645	peg.2117	peg.589	peg.1577	peg.1347	peg.791	peg.2115	peg.717	peg.1755	peg.2035	peg.617
22	22	Phenylalanyl-tRNA synthetase alpha chain (EC 6.1.1.20)	peg.1200	peg.1204	peg.1006	peg.1202	peg.590	peg.590	peg.742	peg.454	peg.1494	peg.1572	peg.1635	peg.646	peg.2118	peg.590	peg.1576	peg.1346	peg.792	peg.2116	peg.718	peg.1756	peg.2036	peg.618
22	22	Phenylalanyl-tRNA synthetase beta chain (EC 6.1.1.20)	peg.1201	peg.1205	peg.1007	peg.1203	peg.591	peg.591	peg.741	peg.455	peg.1493	peg.1571	peg.1634	peg.647	peg.2119	peg.591	peg.1575	peg.1345	peg.793	peg.2117	peg.719	peg.1757	peg.2037	peg.619
22	22	Ribonuclease HIII (EC 3.1.26.4)	peg.1202	peg.1206	peg.1008	peg.1204	peg.592	peg.592	peg.740	peg.456	peg.1492	peg.1570	peg.1633	peg.648	peg.2120	peg.592	peg.1574	peg.1344	peg.794	peg.2118	peg.720	peg.1758	peg.2038	peg.620
22	22	Z-ring-associated protein	peg.1203	peg.1207	peg.1009	peg.1205	peg.593	peg.593	peg.739	peg.457	peg.1491	peg.1569	peg.1632	peg.650	peg.2121	peg.593	peg.1573	peg.1343	peg.795	peg.2119	peg.721	peg.1759	peg.2039	peg.621
22	22	Colicin V production protein	peg.1204	peg.1208	peg.1010	peg.1206	peg.594	peg.594	peg.738	peg.458	peg.1490	peg.1568	peg.1631	peg.651	peg.2122	peg.594	peg.1572	peg.1342	peg.796	peg.2120	peg.722	peg.1760	peg.2040	peg.622
22	22	DNA polymerase X family	peg.1205	peg.1209	peg.1011	peg.1207	peg.595	peg.595	peg.737	peg.459	peg.1489	peg.1567	peg.1630	peg.652	peg.2123	peg.595	peg.1571	peg.1341	peg.797	peg.2121	peg.723	peg.1761	peg.2041	peg.623
22	22	Urease accessory protein UreG	peg.1002	peg.121	peg.2266	peg.1004	peg.2053	peg.1455	peg.2066	peg.1410	peg.466	peg.99	peg.598	peg.1656	peg.675	peg.1349	peg.1457	peg.301	peg.1797	peg.764	peg.1834	peg.1068	peg.370	peg.1599
22	22	Recombination inhibitory protein MutS2	peg.1206	peg.1210	peg.1012	peg.1208	peg.596	peg.596	peg.736	peg.460	peg.1488	peg.1566	peg.1629	peg.653	peg.2124	peg.596	peg.1570	peg.1340	peg.798	peg.2122	peg.724	peg.1762	peg.2042	peg.624
22	22	Thioredoxin	peg.1207	peg.1211	peg.1013	peg.1209	peg.597	peg.597	peg.735	peg.461	peg.1487	peg.1565	peg.1628	peg.654	peg.2125	peg.597	peg.1569	peg.1339	peg.799	peg.2123	peg.725	peg.1763	peg.2043	peg.625
22	22	Excinuclease ABC subunit C	peg.1208	peg.1212	peg.1014	peg.1210	peg.598	peg.598	peg.734	peg.462	peg.1486	peg.1564	peg.1627	peg.655	peg.2126	peg.598	peg.1568	peg.1338	peg.800	peg.2124	peg.726	peg.1764	peg.2044	peg.626
22	22	Succinate dehydrogenase cytochrome b558 subunit	peg.1209	peg.1213	peg.1015	peg.1211	peg.599	peg.599	peg.733	peg.463	peg.1485	peg.1563	peg.1626	peg.656	peg.2127	peg.599	peg.1567	peg.1337	peg.801	peg.2125	peg.727	peg.1765	peg.2045	peg.627
22	22	Succinate dehydrogenase flavoprotein subunit (EC 1.3.99.1)	peg.1210	peg.1214	peg.1016	peg.1212	peg.600	peg.600	peg.732	peg.464	peg.1484	peg.1562	peg.1625	peg.657	peg.2128	peg.600	peg.1566	peg.1336	peg.802	peg.2126	peg.728	peg.1766	peg.2046	peg.628
22	22	Succinate dehydrogenase iron-sulfur protein (EC 1.3.99.1)	peg.1211	peg.1215	peg.1017	peg.1213	peg.601	peg.601	peg.731	peg.465	peg.1483	peg.1561	peg.1624	peg.658	peg.2129	peg.601	peg.1565	peg.1335	peg.803	peg.2127	peg.729	peg.1767	peg.2047	peg.629
22	22	Glutamate racemase (EC 5.1.1.3)	peg.1212	peg.1216	peg.1018	peg.1214	peg.602	peg.602	peg.730	peg.466	peg.1482	peg.1560	peg.1623	peg.659	peg.2130	peg.602	peg.1564	peg.1334	peg.804	peg.2128	peg.730	peg.1768	peg.2048	peg.630
22	22	Nucleoside 5-triphosphatase RdgB (dHAPTP, dITP, XTP-specific) (EC 3.6.1.15)	peg.1213	peg.1217	peg.1019	peg.1215	peg.603	peg.603	peg.729	peg.467	peg.1481	peg.1559	peg.1622	peg.660	peg.2131	peg.603	peg.1563	peg.1333	peg.805	peg.2129	peg.731	peg.1769	peg.2049	peg.631
22	22	FIG009886: phosphoesterase	peg.1214	peg.1218	peg.1020	peg.1216	peg.604	peg.604	peg.728	peg.468	peg.1480	peg.1558	peg.1621	peg.661	peg.2132	peg.604	peg.1562	peg.1332	peg.806	peg.2130	peg.732	peg.1770	peg.2050	peg.632
22	22	Urease accessory protein UreD	peg.1001	peg.122	peg.2265	peg.1003	peg.2052	peg.1456	peg.2065	peg.1411	peg.465	peg.98	peg.597	peg.1658	peg.676	peg.1350	peg.1458	peg.300	peg.1798	peg.765	peg.1835	peg.1069	peg.371	peg.1600
22	22	hypothetical protein	peg.1216	peg.1220	peg.1022	peg.1218	peg.606	peg.606	peg.726	peg.469	peg.1479	peg.1557	peg.1553	peg.662	peg.2133	peg.605	peg.1171	peg.1330	peg.808	peg.2132	peg.734	peg.1772	peg.2053	peg.634
22	23	5'-nucleotidase YjjG (EC 3.1.3.5)	peg.1219	peg.1223	peg.1025	peg.1221	peg.609	peg.609	peg.723	peg.473	peg.1473	peg.1551	peg.1549	peg.665	peg.2136	peg.611	peg.1176	peg.1327	peg.811	peg.2134	peg.737	peg.1773,peg.1774	peg.2055	peg.637
22	22	Uncharacterized N-acetyltransferase BT9727_3663 (EC 2.3.1.-)	peg.1220	peg.1224	peg.1026	peg.1222	peg.610	peg.610	peg.722	peg.474	peg.1472	peg.1550	peg.1548	peg.666	peg.2137	peg.612	peg.1177	peg.1326	peg.812	peg.2135	peg.738	peg.1775	peg.2056	peg.638
22	22	Cell division protein MraZ	peg.1222	peg.1226	peg.1028	peg.1224	peg.612	peg.612	peg.720	peg.476	peg.1470	peg.1548	peg.1546	peg.668	peg.2139	peg.614	peg.1179	peg.1324	peg.814	peg.2137	peg.740	peg.1776	peg.2058	peg.640
22	22	rRNA small subunit methyltransferase H	peg.1223	peg.1227	peg.1029	peg.1225	peg.613	peg.613	peg.719	peg.477	peg.1469	peg.1547	peg.1545	peg.669	peg.2140	peg.615	peg.1180	peg.1323	peg.815	peg.2138	peg.741	peg.1777	peg.2059	peg.641
22	22	Cell division protein FtsL	peg.1224	peg.1228	peg.1030	peg.1226	peg.614	peg.614	peg.718	peg.478	peg.1468	peg.1546	peg.1544	peg.670	peg.2141	peg.616	peg.1181	peg.1322	peg.816	peg.2139	peg.742	peg.1778	peg.2060	peg.642
22	22	Cell division protein FtsI [Peptidoglycan synthetase] (EC 2.4.1.129)	peg.1225	peg.1229	peg.1031	peg.1227	peg.615	peg.615	peg.717	peg.479	peg.1467	peg.1545	peg.1543	peg.671	peg.2142	peg.617	peg.1182	peg.1321	peg.817	peg.2140	peg.743	peg.1779	peg.2061	peg.643
22	22	Transcriptional regulator SarR (Staphylococcal accessory regulator R)	peg.1000	peg.123	peg.2264	peg.1002	peg.2051	peg.1457	peg.2064	peg.1412	peg.464	peg.97	peg.596	peg.1659	peg.677	peg.1351	peg.1459	peg.299	peg.1799	peg.767	peg.1836	peg.1070	peg.372	peg.1601
22	22	Phospho-N-acetylmuramoyl-pentapeptide-transferase (EC 2.7.8.13)	peg.1226	peg.1230	peg.1032	peg.1228	peg.616	peg.616	peg.716	peg.480	peg.1466	peg.1544	peg.1542	peg.672	peg.2143	peg.618	peg.1183	peg.1319	peg.818	peg.2141	peg.744	peg.1780	peg.2062	peg.644
22	22	UDP-N-acetylmuramoylalanine--D-glutamate ligase (EC 6.3.2.9)	peg.1227	peg.1231	peg.1033	peg.1229	peg.617	peg.617	peg.715	peg.481	peg.1465	peg.1543	peg.1541	peg.673	peg.2144	peg.619	peg.1184	peg.1318	peg.819	peg.2142	peg.745	peg.1781	peg.2063	peg.645
22	22	Cell division protein FtsQ	peg.1228	peg.1232	peg.1034	peg.1230	peg.618	peg.618	peg.714	peg.482	peg.1464	peg.1542	peg.1540	peg.674	peg.2145	peg.620	peg.1185	peg.1317	peg.820	peg.2143	peg.746	peg.1782	peg.2064	peg.646
22	22	Cell division protein FtsA	peg.1229	peg.1233	peg.1035	peg.1231	peg.619	peg.619	peg.713	peg.483	peg.1463	peg.1541	peg.1539	peg.675	peg.2146	peg.621	peg.1186	peg.1316	peg.821	peg.2144	peg.747	peg.1783	peg.2065	peg.647
22	22	Cell division protein FtsZ (EC 3.4.24.-)	peg.1230	peg.1234	peg.1036	peg.1232	peg.620	peg.620	peg.712	peg.484	peg.1462	peg.1540	peg.1538	peg.676	peg.2147	peg.622	peg.1187	peg.1315	peg.822	peg.2145	peg.748	peg.1784	peg.2066	peg.648
22	22	COG1496: Uncharacterized conserved protein	peg.1231	peg.1235	peg.1037	peg.1233	peg.621	peg.621	peg.711	peg.485	peg.1461	peg.1539	peg.1537	peg.677	peg.2148	peg.623	peg.1188	peg.1314	peg.823	peg.2146	peg.749	peg.1785	peg.2067	peg.649
22	22	Hypothetical protein YggS, proline synthase co-transcribed bacterial homolog PROSC	peg.1232	peg.1236	peg.1038	peg.1234	peg.622	peg.622	peg.710	peg.486	peg.1460	peg.1538	peg.1536	peg.678	peg.2149	peg.624	peg.1189	peg.1313	peg.824	peg.2147	peg.750	peg.1786	peg.2068	peg.650
22	22	FIG001960: FtsZ-interacting protein related to cell division	peg.1233	peg.1237	peg.1039	peg.1235	peg.623	peg.623	peg.709	peg.487	peg.1459	peg.1537	peg.1535	peg.679	peg.2150	peg.625	peg.1190	peg.1312	peg.825	peg.2148	peg.751	peg.1787	peg.2069	peg.651
22	22	Cell division protein YlmG/Ycf19 (putative), YggT family	peg.1234	peg.1238	peg.1040	peg.1236	peg.624	peg.624	peg.708	peg.488	peg.1458	peg.1536	peg.1534	peg.680	peg.2151	peg.626	peg.1191	peg.1311	peg.826	peg.2149	peg.752	peg.1788	peg.2070	peg.652
22	22	Hypothetical protein SAV2296	peg.999	peg.124	peg.2263	peg.1001	peg.2050	peg.1458	peg.2063	peg.1413	peg.463	peg.96	peg.595	peg.1660	peg.678	peg.1352	peg.1460	peg.298	peg.1800	peg.768	peg.1837	peg.1071	peg.373	peg.1602
22	22	Cell division initiation protein DivIVA	peg.1236	peg.1240	peg.1042	peg.1238	peg.626	peg.626	peg.706	peg.490	peg.1456	peg.1534	peg.1532	peg.682	peg.2153	peg.628	peg.1193	peg.1309	peg.828	peg.2151	peg.754	peg.1790	peg.2072	peg.654
22	22	Isoleucyl-tRNA synthetase (EC 6.1.1.5)	peg.1237	peg.1241	peg.1043	peg.1239	peg.627	peg.627	peg.705	peg.491	peg.1455	peg.1533	peg.1531	peg.683	peg.2154	peg.629	peg.1194	peg.1308	peg.829	peg.2152	peg.755	peg.1791	peg.2073	peg.655
22	22	Predicted ring-cleavage extradiol dioxygenase	peg.1238	peg.1242	peg.1044	peg.1240	peg.628	peg.628	peg.704	peg.492	peg.1454	peg.1532	peg.1530	peg.684	peg.2155	peg.630	peg.1197	peg.1307	peg.830	peg.2153	peg.756	peg.1792	peg.2074	peg.656
22	22	Lipoprotein signal peptidase (EC 3.4.23.36)	peg.1241	peg.1245	peg.1047	peg.1243	peg.630	peg.630	peg.702	peg.493	peg.1453	peg.1531	peg.1529	peg.685	peg.2157	peg.631	peg.1198	peg.1305	peg.832	peg.2155	peg.758	peg.1795	peg.2076	peg.658
22	22	Ribosomal large subunit pseudouridine synthase D (EC 4.2.1.70)	peg.1242	peg.1246	peg.1048	peg.1244	peg.631	peg.631	peg.701	peg.494	peg.1452	peg.1530	peg.1528	peg.686	peg.2158	peg.632	peg.1199	peg.1304	peg.833	peg.2156	peg.759	peg.1796	peg.2077	peg.659
22	22	Uracil phosphoribosyltransferase (EC 2.4.2.9) / Pyrimidine operon regulatory protein PyrR	peg.1243	peg.1247	peg.1049	peg.1245	peg.632	peg.632	peg.700	peg.495	peg.1451	peg.1529	peg.1527	peg.687	peg.2159	peg.633	peg.1200	peg.1303	peg.834	peg.2157	peg.760	peg.1797	peg.2078	peg.660
22	22	Uracil permease	peg.1244	peg.1248	peg.1050	peg.1246	peg.633	peg.633	peg.699	peg.496	peg.1450	peg.1528	peg.1526	peg.688	peg.2160	peg.634	peg.1201	peg.1302	peg.835	peg.2159	peg.761	peg.1799	peg.2079	peg.662
22	22	Aspartate carbamoyltransferase (EC 2.1.3.2)	peg.1245	peg.1249	peg.1051	peg.1247	peg.634	peg.634	peg.698	peg.497	peg.1449	peg.1527	peg.1525	peg.689	peg.2161	peg.635	peg.1202	peg.1301	peg.836	peg.2160	peg.762	peg.1800	peg.2080	peg.663
22	22	Hypothetical protein SA2091	peg.998	peg.125	peg.2262	peg.1000	peg.2049	peg.1459	peg.2062	peg.1414	peg.462	peg.95	peg.594	peg.1661	peg.679	peg.1353	peg.1461	peg.297	peg.1801	peg.769	peg.1838	peg.1072	peg.374	peg.1603
22	22	Dihydroorotase (EC 3.5.2.3)	peg.1246	peg.1250	peg.1052	peg.1248	peg.635	peg.635	peg.697	peg.498	peg.1448	peg.1526	peg.1524	peg.690	peg.2162	peg.636	peg.1203	peg.1300	peg.837	peg.2161	peg.763	peg.1801	peg.2081	peg.664
22	22	Carbamoyl-phosphate synthase small chain (EC 6.3.5.5)	peg.1247	peg.1251	peg.1053	peg.1249	peg.636	peg.636	peg.696	peg.499	peg.1447	peg.1525	peg.1523	peg.691	peg.2163	peg.637	peg.1204	peg.1299	peg.838	peg.2162	peg.764	peg.1802	peg.2082	peg.665
22	22	Carbamoyl-phosphate synthase large chain (EC 6.3.5.5)	peg.1248	peg.1252	peg.1054	peg.1250	peg.637	peg.637	peg.695	peg.500	peg.1446	peg.1524	peg.1522	peg.692	peg.2164	peg.638	peg.1205	peg.1298	peg.839	peg.2163	peg.765	peg.1803	peg.2083	peg.666
22	22	Orotidine 5'-phosphate decarboxylase (EC 4.1.1.23)	peg.1249	peg.1253	peg.1055	peg.1251	peg.638	peg.638	peg.694	peg.501	peg.1445	peg.1523	peg.1521	peg.693	peg.2165	peg.639	peg.1206	peg.1297	peg.840	peg.2164	peg.766	peg.1804	peg.2084	peg.667
22	22	Orotate phosphoribosyltransferase (EC 2.4.2.10)	peg.1250	peg.1254	peg.1056	peg.1252	peg.639	peg.639	peg.693	peg.502	peg.1444	peg.1522	peg.1520	peg.694	peg.2166	peg.640	peg.1207	peg.1296	peg.841	peg.2165	peg.767	peg.1805	peg.2085	peg.668
22	22	FIG01108637: hypothetical protein	peg.1251	peg.1255	peg.1057	peg.1253	peg.640	peg.640	peg.692	peg.503	peg.1443	peg.1521	peg.1519	peg.695	peg.2167	peg.641	peg.1208	peg.1295	peg.842	peg.2166	peg.768	peg.1806	peg.2086	peg.669
22	22	FIG01107914: hypothetical protein	peg.1252	peg.1256	peg.1058	peg.1254	peg.641	peg.641	peg.691	peg.504	peg.1442	peg.1520	peg.1518	peg.696	peg.2168	peg.642	peg.1209	peg.1293	peg.844	peg.2168	peg.770	peg.1808	peg.2088	peg.671
22	22	Fibronectin/fibrinogen-binding protein	peg.1253	peg.1257	peg.1059	peg.1255	peg.642	peg.642	peg.690	peg.505	peg.1441	peg.1519	peg.1517	peg.697	peg.2169	peg.643	peg.1210	peg.1292	peg.845	peg.2169	peg.771	peg.1810	peg.2089	peg.672
22	22	Guanylate kinase (EC 2.7.4.8)	peg.1254	peg.1258	peg.1060	peg.1256	peg.643	peg.643	peg.689	peg.506	peg.1440	peg.1518	peg.1516	peg.698	peg.2170	peg.644	peg.1211	peg.1291	peg.846	peg.2170	peg.772	peg.1811	peg.2090	peg.673
22	22	DNA-directed RNA polymerase omega subunit (EC 2.7.7.6)	peg.1255	peg.1259	peg.1061	peg.1257	peg.644	peg.644	peg.688	peg.507	peg.1439	peg.1517	peg.1515	peg.699	peg.2171	peg.645	peg.1212	peg.1290	peg.847	peg.2171	peg.773	peg.1812	peg.2091	peg.674
22	22	Phosphopantothenoylcysteine decarboxylase (EC 4.1.1.36) / Phosphopantothenoylcysteine synthetase (EC 6.3.2.5)	peg.1256	peg.1260	peg.1062	peg.1258	peg.645	peg.645	peg.687	peg.508	peg.1438	peg.1516	peg.1514	peg.700	peg.2172	peg.646	peg.1213	peg.1289	peg.848	peg.2172	peg.774	peg.1813	peg.2092	peg.675
22	22	FIG01108303: hypothetical protein	peg.1258	peg.1262	peg.1064	peg.1260	peg.647	peg.647	peg.685	peg.510	peg.1436	peg.1514	peg.1512	peg.702	peg.2174	peg.648	peg.1216	peg.1286	peg.850	peg.2174	peg.776	peg.1815	peg.2094	peg.677
22	22	Peptide deformylase (EC 3.5.1.88)	peg.1259	peg.1263	peg.1065	peg.1261	peg.648	peg.648	peg.684	peg.511	peg.1435	peg.1513	peg.1511	peg.703	peg.2175	peg.649	peg.1217	peg.1285	peg.851	peg.2175	peg.777	peg.1816	peg.2095	peg.678
22	22	Methionyl-tRNA formyltransferase (EC 2.1.2.9)	peg.1260	peg.1264	peg.1066	peg.1262	peg.650	peg.650	peg.682	peg.512	peg.1434	peg.1512	peg.1510	peg.704	peg.2176	peg.650	peg.1218	peg.1284	peg.852	peg.2176	peg.778	peg.1817	peg.2096	peg.679
22	22	Ribosomal RNA small subunit methyltransferase B (EC 2.1.1.-)	peg.1261	peg.1265	peg.1067	peg.1263	peg.651	peg.651	peg.681	peg.513	peg.1433	peg.1511	peg.1509	peg.705	peg.2177	peg.651	peg.1219	peg.1283	peg.853	peg.2177	peg.779	peg.1818	peg.2097	peg.680
22	22	Ribosomal RNA large subunit methyltransferase N (EC 2.1.1.-)	peg.1262	peg.1266	peg.1068	peg.1264	peg.652	peg.652	peg.680	peg.514	peg.1432	peg.1510	peg.1508	peg.706	peg.2178	peg.652	peg.1220	peg.1282	peg.854	peg.2178	peg.780	peg.1819	peg.2098	peg.681
22	22	Protein serine/threonine phosphatase PrpC, regulation of stationary phase	peg.1263	peg.1267	peg.1069	peg.1265	peg.653	peg.653	peg.679	peg.515	peg.1431	peg.1509	peg.1507	peg.707	peg.2179	peg.653	peg.1221	peg.1281	peg.855	peg.2179	peg.781	peg.1820	peg.2099	peg.682
22	22	Serine/threonine protein kinase PrkC, regulator of stationary phase	peg.1264	peg.1268	peg.1070	peg.1266	peg.654	peg.654	peg.678	peg.516	peg.1430	peg.1508	peg.1506	peg.708	peg.2180	peg.654	peg.1222	peg.1280	peg.856	peg.2180	peg.782	peg.1821	peg.2100	peg.683
22	22	Ribosome small subunit-stimulated GTPase EngC	peg.1265	peg.1269	peg.1071	peg.1267	peg.655	peg.655	peg.677	peg.518	peg.1428	peg.1506	peg.1504	peg.710	peg.2268	peg.656	peg.1224	peg.1279	peg.857	peg.2181	peg.783	peg.1822	peg.2101	peg.684
22	22	Ribulose-phosphate 3-epimerase (EC 5.1.3.1)	peg.1266	peg.1270	peg.1072	peg.1268	peg.656	peg.656	peg.676	peg.519	peg.1427	peg.1505	peg.1503	peg.711	peg.2267	peg.657	peg.1225	peg.1278	peg.858	peg.2182	peg.784	peg.1823	peg.2102	peg.685
22	22	Thiamin pyrophosphokinase (EC 2.7.6.2)	peg.1267	peg.1271	peg.1073	peg.1269	peg.657	peg.657	peg.675	peg.520	peg.1426	peg.1504	peg.1502	peg.712	peg.2266	peg.658	peg.1226	peg.1277	peg.859	peg.2183	peg.785	peg.1824	peg.2103	peg.686
22	22	LSU ribosomal protein L28p	peg.1268	peg.1272	peg.1074	peg.1270	peg.658	peg.658	peg.674	peg.521	peg.1425	peg.1503	peg.1501	peg.713	peg.2265	peg.659	peg.1227	peg.1276	peg.860	peg.2184	peg.786	peg.1825	peg.2104	peg.687
22	22	FIG001802: Putative alkaline-shock protein	peg.1269	peg.1273	peg.1075	peg.1271	peg.659	peg.659	peg.673	peg.522	peg.1424	peg.1502	peg.1500	peg.714	peg.2264	peg.660	peg.1228	peg.1275	peg.861	peg.2185	peg.787	peg.1826	peg.2105	peg.688
22	22	Dihydroxyacetone kinase family protein	peg.1270	peg.1274	peg.1076	peg.1272	peg.660	peg.660	peg.672	peg.523	peg.1423	peg.1501	peg.1499	peg.715	peg.2263	peg.661	peg.1229	peg.1274	peg.862	peg.2186	peg.788	peg.1827	peg.2106	peg.689
22	22	ATP-dependent DNA helicase RecG (EC 3.6.1.-)	peg.1273	peg.1277	peg.1079	peg.1275	peg.662	peg.662	peg.670	peg.526	peg.1420	peg.1498	peg.1496	peg.718	peg.2260	peg.664	peg.1232	peg.1273	peg.863	peg.2187	peg.789	peg.1828	peg.2107	peg.690
22	22	Phosphate:acyl-ACP acyltransferase PlsX	peg.1274	peg.1278	peg.1080	peg.1276	peg.663	peg.663	peg.669	peg.527	peg.1419	peg.1497	peg.1495	peg.719	peg.2259	peg.665	peg.1233	peg.1272	peg.864	peg.2188	peg.790	peg.1829	peg.2108	peg.691
22	22	Phosphate:acyl-ACP acyltransferase PlsX	peg.1275	peg.1279	peg.1081	peg.1277	peg.664	peg.664	peg.668	peg.528	peg.1418	peg.1496	peg.1494	peg.720	peg.2258	peg.666	peg.1234	peg.1271	peg.865	peg.2189	peg.791	peg.1830	peg.2109	peg.692
22	22	Malonyl CoA-acyl carrier protein transacylase (EC 2.3.1.39)	peg.1276	peg.1280	peg.1082	peg.1278	peg.665	peg.665	peg.667	peg.529	peg.1417	peg.1495	peg.1493	peg.721	peg.2257	peg.667	peg.1235	peg.1270	peg.866	peg.2190	peg.792	peg.1831	peg.2110	peg.693
22	22	3-oxoacyl-[acyl-carrier protein] reductase (EC 1.1.1.100)	peg.1277	peg.1281	peg.1083	peg.1279	peg.666	peg.666	peg.666	peg.530	peg.1416	peg.1494	peg.1492	peg.722	peg.2256	peg.668	peg.1236	peg.1269	peg.867	peg.2191	peg.793	peg.1832	peg.2111	peg.694
22	22	Acyl carrier protein / HmrB protein involved in methicillin resistance	peg.1278	peg.1282	peg.1084	peg.1280	peg.667	peg.667	peg.665	peg.531	peg.1415	peg.1493	peg.1491	peg.723	peg.565	peg.669	peg.1237	peg.1268	peg.868	peg.2192	peg.794	peg.1833	peg.2112	peg.695
22	22	Ribonuclease III (EC 3.1.26.3)	peg.1279	peg.1283	peg.1085	peg.1281	peg.668	peg.668	peg.664	peg.532	peg.1414	peg.1492	peg.1490	peg.724	peg.564	peg.670	peg.1238	peg.1267	peg.869	peg.2193	peg.795	peg.1834	peg.2113	peg.696
22	22	Chromosome partition protein smc	peg.1280	peg.1284	peg.1086	peg.1282	peg.669	peg.669	peg.663	peg.533	peg.1413	peg.1491	peg.1489	peg.725	peg.563	peg.671	peg.1239	peg.1266	peg.870	peg.2194	peg.796	peg.1835	peg.2114	peg.697
22	22	Signal recognition particle receptor protein FtsY (=alpha subunit) (TC 3.A.5.1.1)	peg.1281	peg.1285	peg.1087	peg.1283	peg.670	peg.670	peg.662	peg.534	peg.1412	peg.1490	peg.1488	peg.726	peg.562	peg.672	peg.1240	peg.1265	peg.871	peg.2195	peg.797	peg.1836	peg.2115	peg.698
22	22	Signal recognition particle associated protein	peg.1282	peg.1286	peg.1088	peg.1284	peg.671	peg.671	peg.661	peg.535	peg.1411	peg.1489	peg.1487	peg.727	peg.561	peg.673	peg.1241	peg.1264	peg.872	peg.2196	peg.798	peg.1837	peg.2116	peg.699
22	22	Signal recognition particle, subunit Ffh SRP54 (TC 3.A.5.1.1)	peg.1283	peg.1287	peg.1089	peg.1285	peg.672	peg.672	peg.660	peg.536	peg.1410	peg.1488	peg.1486	peg.728	peg.560	peg.674	peg.1242	peg.1263	peg.873	peg.2197	peg.799	peg.1838	peg.2117	peg.700
22	22	SSU ribosomal protein S16p	peg.1284	peg.1288	peg.1090	peg.1286	peg.673	peg.673	peg.659	peg.537	peg.1409	peg.1487	peg.1485	peg.729	peg.559	peg.675	peg.1243	peg.1262	peg.874	peg.2198	peg.800	peg.1839	peg.2118	peg.701
22	22	16S rRNA processing protein RimM	peg.1285	peg.1289	peg.1091	peg.1287	peg.674	peg.674	peg.658	peg.538	peg.1408	peg.1486	peg.1484	peg.730	peg.558	peg.676	peg.1244	peg.1261	peg.875	peg.2199	peg.801	peg.1840	peg.2119	peg.702
22	22	tRNA (Guanine37-N1) -methyltransferase (EC 2.1.1.31)	peg.1286	peg.1290	peg.1092	peg.1288	peg.675	peg.675	peg.657	peg.539	peg.1407	peg.1485	peg.1483	peg.731	peg.557	peg.677	peg.1245	peg.1260	peg.876	peg.2200	peg.802	peg.1841	peg.2120	peg.703
22	22	LSU ribosomal protein L19p	peg.1287	peg.1291	peg.1093	peg.1289	peg.676	peg.676	peg.656	peg.540	peg.1406	peg.1484	peg.1482	peg.732	peg.556	peg.678	peg.1246	peg.1259	peg.877	peg.2201	peg.803	peg.1842	peg.2121	peg.704
22	22	FIG01108412: hypothetical protein	peg.1288	peg.1292	peg.1094	peg.1290	peg.677	peg.677	peg.655	peg.544	peg.1402	peg.1480	peg.1478	peg.735	peg.552	peg.682	peg.1247	peg.1258	peg.878	peg.2202	peg.804	peg.1843	peg.2122	peg.705
22	22	FIG01108412: hypothetical protein	peg.1290	peg.1294	peg.1096	peg.1292	peg.678	peg.678	peg.654	peg.545	peg.1401	peg.1479	peg.1477	peg.736	peg.551	peg.683	peg.1248	peg.1257	peg.879	peg.2204	peg.806	peg.1844	peg.2123	peg.706
22	22	50S ribosomal subunit maturation GTPase RbgA (B. subtilis YlqF)	peg.1291	peg.1295	peg.1097	peg.1293	peg.679	peg.679	peg.653	peg.546	peg.1400	peg.1478	peg.1476	peg.737	peg.550	peg.684	peg.1249	peg.1256	peg.882	peg.2206	peg.808	peg.1846	peg.2125	peg.708
22	22	Ribonuclease HII (EC 3.1.26.4)	peg.1292	peg.1296	peg.1098	peg.1294	peg.680	peg.680	peg.652	peg.547	peg.1399	peg.1477	peg.1475	peg.738	peg.549	peg.685	peg.1250	peg.1255	peg.883	peg.2207	peg.809	peg.1847	peg.2126	peg.709
22	22	Succinyl-CoA ligase [ADP-forming] beta chain (EC 6.2.1.5)	peg.1293	peg.1297	peg.1099	peg.1295	peg.681	peg.681	peg.651	peg.548	peg.1398	peg.1476	peg.1474	peg.739	peg.548	peg.686	peg.1251	peg.1254	peg.884	peg.2208	peg.810	peg.1848	peg.2127	peg.710
22	22	Succinyl-CoA ligase [ADP-forming] alpha chain (EC 6.2.1.5)	peg.1294	peg.1298	peg.1100	peg.1296	peg.682	peg.682	peg.650	peg.549	peg.1397	peg.1475	peg.1473	peg.740	peg.547	peg.687	peg.1252	peg.1253	peg.885	peg.2209	peg.811	peg.1849	peg.2128	peg.711
22	22	Rossmann fold nucleotide-binding protein Smf possibly involved in DNA uptake	peg.1295	peg.1299	peg.1101	peg.1297	peg.683	peg.683	peg.649	peg.550	peg.1396	peg.1474	peg.1472	peg.741	peg.546	peg.688	peg.1253	peg.1252	peg.886	peg.2210	peg.812	peg.1850	peg.2129	peg.712
22	22	Heme ABC type transporter HtsABC, heme-binding protein	peg.1109	peg.13	peg.2375	peg.1111	peg.2168	peg.1340	peg.2181	peg.1312	peg.564	peg.197	peg.696	peg.1559	peg.578	peg.1252	peg.1361	peg.394	peg.1703	peg.670	peg.1739	peg.969	peg.276	peg.1505
22	22	Na+/H+ antiporter NhaC	peg.993	peg.130	peg.2257	peg.995	peg.2043	peg.1465	peg.2056	peg.1418	peg.459	peg.211	peg.591	peg.1664	peg.682	peg.1356	peg.1465	peg.294	peg.1804	peg.772	peg.1841	peg.945	peg.963	peg.1606
22	22	DNA topoisomerase I (EC 5.99.1.2)	peg.1298	peg.1302	peg.1104	peg.1300	peg.685	peg.685	peg.647	peg.551	peg.1395	peg.1473	peg.1471	peg.742	peg.545	peg.689	peg.1254	peg.1251	peg.887	peg.2211	peg.813	peg.1851	peg.2130	peg.713
22	22	tRNA:m(5)U-54 MTase gid	peg.1299	peg.1303	peg.1105	peg.1301	peg.686	peg.686	peg.646	peg.552	peg.1394	peg.1472	peg.1470	peg.743	peg.544	peg.690	peg.1255	peg.1250	peg.888	peg.2212	peg.814	peg.1852	peg.2131	peg.714
22	22	Site-specific tyrosine recombinase	peg.1300	peg.1304	peg.1106	peg.1302	peg.687	peg.687	peg.645	peg.553	peg.1393	peg.1471	peg.1469	peg.744	peg.543	peg.691	peg.1256	peg.1249	peg.889	peg.2213	peg.815	peg.1853	peg.2132	peg.715
22	22	ATP-dependent protease HslV (EC 3.4.25.-)	peg.1301	peg.1305	peg.1107	peg.1303	peg.688	peg.688	peg.644	peg.554	peg.1392	peg.1470	peg.1468	peg.745	peg.542	peg.692	peg.1257	peg.1248	peg.890	peg.2214	peg.816	peg.1854	peg.2133	peg.716
22	22	ATP-dependent hsl protease ATP-binding subunit HslU	peg.1302	peg.1306	peg.1108	peg.1304	peg.689	peg.689	peg.643	peg.555	peg.1391	peg.1469	peg.1467	peg.746	peg.541	peg.693	peg.1258	peg.1247	peg.891	peg.2215	peg.817	peg.1855	peg.2134	peg.717
22	22	GTP-sensing transcriptional pleiotropic repressor codY	peg.1303	peg.1307	peg.1109	peg.1305	peg.690	peg.690	peg.642	peg.556	peg.1390	peg.1468	peg.1466	peg.747	peg.540	peg.694	peg.1259	peg.1246	peg.892	peg.2216	peg.818	peg.1856	peg.2135	peg.718
22	22	SSU ribosomal protein S2p (SAe)	peg.1304	peg.1308	peg.1110	peg.1306	peg.691	peg.691	peg.641	peg.557	peg.1389	peg.1467	peg.1465	peg.748	peg.539	peg.695	peg.1260	peg.1245	peg.893	peg.2217	peg.819	peg.1857	peg.2136	peg.719
22	22	Translation elongation factor Ts	peg.1305	peg.1309	peg.1111	peg.1307	peg.692	peg.692	peg.640	peg.558	peg.1388	peg.1465	peg.1464	peg.749	peg.538	peg.696	peg.1261	peg.1244	peg.894	peg.2218	peg.820	peg.1858	peg.2137	peg.720
22	22	D-octopine dehydrogenase	peg.992	peg.131	peg.2256	peg.994	peg.2042	peg.1466	peg.2055	peg.1419	peg.458	peg.210	peg.590	peg.1665	peg.683	peg.1357	peg.1466	peg.293	peg.1805	peg.773	peg.1842	peg.946	peg.964	peg.1607
22	22	Uridine monophosphate kinase (EC 2.7.4.22)	peg.1306	peg.1310	peg.1112	peg.1308	peg.693	peg.693	peg.639	peg.559	peg.1387	peg.1464	peg.1463	peg.750	peg.537	peg.697	peg.1262	peg.1243	peg.895	peg.2219	peg.821	peg.1859	peg.2138	peg.721
22	22	Ribosome recycling factor	peg.1307	peg.1311	peg.1113	peg.1309	peg.694	peg.694	peg.638	peg.560	peg.1386	peg.1463	peg.1462	peg.751	peg.536	peg.698	peg.1263	peg.1242	peg.896	peg.2220	peg.822	peg.1860	peg.2139	peg.722
22	22	Undecaprenyl diphosphate synthase (EC 2.5.1.31)	peg.1308	peg.1312	peg.1114	peg.1310	peg.695	peg.695	peg.637	peg.561	peg.1385	peg.1462	peg.1461	peg.752	peg.535	peg.699	peg.1264	peg.1241	peg.897	peg.2221	peg.823	peg.1861	peg.2140	peg.723
22	22	Phosphatidate cytidylyltransferase (EC 2.7.7.41)	peg.1309	peg.1313	peg.1115	peg.1311	peg.696	peg.696	peg.636	peg.562	peg.1384	peg.1461	peg.1460	peg.753	peg.534	peg.700	peg.1265	peg.1240	peg.898	peg.2222	peg.824	peg.1862	peg.2141	peg.724
22	22	Membrane-associated zinc metalloprotease	peg.1310	peg.1314	peg.1116	peg.1312	peg.697	peg.697	peg.635	peg.563	peg.1383	peg.1460	peg.1459	peg.754	peg.533	peg.701	peg.1266	peg.1239	peg.899	peg.2223	peg.825	peg.1863	peg.2142	peg.725
22	22	Prolyl-tRNA synthetase (EC 6.1.1.15), bacterial type	peg.1311	peg.1315	peg.1117	peg.1313	peg.698	peg.698	peg.634	peg.564	peg.1382	peg.1459	peg.1458	peg.755	peg.532	peg.702	peg.1267	peg.1238	peg.900	peg.2224	peg.826	peg.1864	peg.2143	peg.726
22	22	DNA polymerase III alpha subunit (EC 2.7.7.7)	peg.1312	peg.1316	peg.1118	peg.1314	peg.699	peg.699	peg.633	peg.565	peg.1381	peg.1458	peg.1457	peg.756	peg.531	peg.703	peg.1268	peg.1237	peg.901	peg.2225	peg.827	peg.1865	peg.2144	peg.727
22	22	FIG000325: clustered with transcription termination protein NusA	peg.1313	peg.1317	peg.1119	peg.1315	peg.700	peg.700	peg.632	peg.566	peg.1380	peg.1457	peg.1456	peg.757	peg.530	peg.704	peg.1269	peg.1236	peg.902	peg.2226	peg.828	peg.1866	peg.2145	peg.728
22	22	Transcription termination protein NusA	peg.1314	peg.1318	peg.1120	peg.1316	peg.701	peg.701	peg.631	peg.567	peg.1379	peg.1456	peg.1455	peg.758	peg.529	peg.705	peg.1270	peg.1235	peg.903	peg.2227	peg.829	peg.1867	peg.2146	peg.729
22	22	COG2740: Predicted nucleic-acid-binding protein implicated in transcription termination	peg.1315	peg.1319	peg.1121	peg.1317	peg.702	peg.702	peg.630	peg.568	peg.1378	peg.1455	peg.1454	peg.759	peg.528	peg.706	peg.1271	peg.1234	peg.904	peg.2228	peg.830	peg.1868	peg.2147	peg.730
22	22	Hypothetical protein SAV2303	peg.991	peg.132	peg.2255	peg.993	peg.2041	peg.1467	peg.2054	peg.1420	peg.457	peg.368	peg.589	peg.1666	peg.684	peg.1358	peg.1467	peg.292	peg.1806	peg.774	peg.1843	peg.947	peg.965	peg.1608
22	22	ribosomal protein L7Ae family protein	peg.1316	peg.1320	peg.1122	peg.1318	peg.703	peg.703	peg.629	peg.569	peg.1377	peg.1454	peg.1453	peg.760	peg.527	peg.707	peg.1272	peg.1233	peg.905	peg.2229	peg.831	peg.1869	peg.2148	peg.731
22	22	Translation initiation factor 2	peg.1317	peg.1321	peg.1123	peg.1319	peg.704	peg.704	peg.628	peg.570	peg.1376	peg.1453	peg.1452	peg.761	peg.526	peg.708	peg.1273	peg.1231	peg.906	peg.2230	peg.832	peg.1870	peg.2149	peg.732
22	22	Ribosome-binding factor A	peg.1318	peg.1322	peg.1124	peg.1320	peg.705	peg.705	peg.627	peg.571	peg.1375	peg.1452	peg.1451	peg.762	peg.525	peg.709	peg.1274	peg.1230	peg.907	peg.2231	peg.833	peg.1871	peg.2150	peg.733
22	22	tRNA pseudouridine synthase B (EC 4.2.1.70)	peg.1319	peg.1323	peg.1125	peg.1321	peg.706	peg.706	peg.626	peg.572	peg.1374	peg.1451	peg.1450	peg.763	peg.524	peg.710	peg.1275	peg.1229	peg.908	peg.2232	peg.834	peg.1872	peg.2151	peg.734
22	22	Riboflavin kinase (EC 2.7.1.26) / FMN adenylyltransferase (EC 2.7.7.2)	peg.1320	peg.1324	peg.1126	peg.1322	peg.707	peg.707	peg.625	peg.573	peg.1373	peg.1450	peg.1449	peg.764	peg.523	peg.711	peg.1276	peg.1228	peg.909	peg.2233	peg.835	peg.1873	peg.2152	peg.735
22	22	SSU ribosomal protein S15p (S13e)	peg.1321	peg.1325	peg.1127	peg.1323	peg.708	peg.708	peg.624	peg.574	peg.1372	peg.1449	peg.1448	peg.765	peg.522	peg.712	peg.1277	peg.1227	peg.910	peg.2234	peg.836	peg.1874	peg.2153	peg.736
22	22	Polyribonucleotide nucleotidyltransferase (EC 2.7.7.8)	peg.1322	peg.1326	peg.1128	peg.1324	peg.709	peg.709	peg.623	peg.575	peg.1371	peg.1448	peg.1447	peg.766	peg.521	peg.713	peg.1278	peg.1225	peg.911	peg.2235	peg.837	peg.1875	peg.2154	peg.737
22	22	Ribonuclease J2 (endoribonuclease in RNA processing)	peg.1323	peg.1327	peg.1129	peg.1325	peg.710	peg.710	peg.622	peg.576	peg.1370	peg.1447	peg.1446	peg.767	peg.520	peg.714	peg.1279	peg.1224	peg.912	peg.2236	peg.838	peg.1876	peg.2155	peg.738
22	22	Transcriptional regulator in cluster with Zn-dependent hydrolase	peg.1325	peg.1329	peg.1131	peg.1327	peg.712	peg.712	peg.620	peg.578	peg.1368	peg.1445	peg.1444	peg.769	peg.518	peg.716	peg.1281	peg.1222	peg.914	peg.2238	peg.840	peg.1879	peg.2157	peg.740
22	22	Secretory antigen SsaA homolog	peg.990	peg.133	peg.2254	peg.991	peg.2040	peg.1468	peg.2053	peg.1421	peg.456	peg.367	peg.588	peg.1667	peg.685	peg.1359	peg.1468	peg.291	peg.1807	peg.775	peg.1844	peg.948	peg.966	peg.1609
22	22	FIG001621: Zinc protease	peg.1326	peg.1330	peg.1132	peg.1328	peg.713	peg.713	peg.619	peg.579	peg.1367	peg.1444	peg.1443	peg.770	peg.517	peg.717	peg.1282	peg.1221	peg.915	peg.2239	peg.841	peg.1880	peg.2158	peg.741
22	22	FIG009210: peptidase, M16 family	peg.1327	peg.1331	peg.1133	peg.1329	peg.714	peg.714	peg.618	peg.580	peg.1366	peg.1443	peg.1442	peg.771	peg.516	peg.718	peg.1283	peg.1220	peg.916	peg.2240	peg.842	peg.1881	peg.2159	peg.742
22	22	3-oxoacyl-[acyl-carrier protein] reductase paralog (EC 1.1.1.100) in cluster with unspecified monosaccharide transporter	peg.1328	peg.1332	peg.1134	peg.1330	peg.715	peg.715	peg.617	peg.581	peg.1365	peg.1442	peg.1441	peg.772	peg.515	peg.719	peg.1284	peg.1219	peg.917	peg.2241	peg.843	peg.1882	peg.2160	peg.743
22	22	ACT domain protein	peg.1329	peg.1333	peg.1135	peg.1331	peg.716	peg.716	peg.616	peg.582	peg.1364	peg.1441	peg.1440	peg.773	peg.514	peg.720	peg.1285	peg.1218	peg.918	peg.2242	peg.844	peg.1883	peg.2161	peg.744
22	22	FIG01108279: hypothetical protein	peg.1330	peg.1334	peg.1136	peg.1332	peg.717	peg.717	peg.615	peg.583	peg.1363	peg.1440	peg.1439	peg.774	peg.513	peg.721	peg.1286	peg.1217	peg.919	peg.2243	peg.845	peg.1884	peg.2162	peg.745
22	22	CDP-diacylglycerol--glycerol-3-phosphate 3-phosphatidyltransferase (EC 2.7.8.5)	peg.1331	peg.1335	peg.1137	peg.1333	peg.718	peg.718	peg.614	peg.584	peg.1362	peg.1439	peg.1438	peg.775	peg.512	peg.722	peg.1287	peg.1216	peg.920	peg.2244	peg.846	peg.1885	peg.2163	peg.746
22	22	Competence/damage-inducible protein CinA	peg.1332	peg.1336	peg.1138	peg.1334	peg.719	peg.719	peg.613	peg.585	peg.1361	peg.1438	peg.1437	peg.776	peg.511	peg.723	peg.1288	peg.1215	peg.922	peg.2245	peg.847	peg.1888	peg.2164	peg.747
22	22	RecA protein	peg.1333	peg.1337	peg.1139	peg.1335	peg.720	peg.720	peg.612	peg.586	peg.1360	peg.1437	peg.1436	peg.777	peg.510	peg.724	peg.1289	peg.1214	peg.923	peg.2246	peg.848	peg.1889	peg.2165	peg.748
22	22	FIG002344: Hydrolase (HAD superfamily)	peg.1334	peg.1338	peg.1140	peg.1336	peg.721	peg.721	peg.611	peg.587	peg.1359	peg.1436	peg.1435	peg.778	peg.509	peg.725	peg.1290	peg.1213	peg.924	peg.2247	peg.849	peg.1890	peg.2166	peg.749
22	22	FIG01107999: hypothetical protein	peg.1335	peg.1339	peg.1141	peg.1337	peg.722	peg.722	peg.610	peg.588	peg.1358	peg.1435	peg.1434	peg.779	peg.508	peg.726	peg.1291	peg.1212	peg.925	peg.2248	peg.850	peg.1891	peg.2167	peg.750
22	22	Quaternary ammonium compound-resistance protein SugE	peg.989	peg.134	peg.2253	peg.990	peg.2038	peg.1470	peg.2051	peg.1422	peg.455	peg.366	peg.587	peg.1668	peg.686	peg.1360	peg.1469	peg.289	peg.1808	peg.776	peg.1845	peg.949	peg.967	peg.1610
22	22	FIG006542: Phosphoesterase	peg.1336	peg.1340	peg.1142	peg.1338	peg.723	peg.723	peg.609	peg.589	peg.1357	peg.1434	peg.1433	peg.780	peg.507	peg.727	peg.1292	peg.1211	peg.926	peg.2249	peg.851	peg.1892	peg.2168	peg.751
22	22	2-oxoglutarate oxidoreductase, alpha subunit (EC 1.2.7.3)	peg.1337	peg.1341	peg.1143	peg.1339	peg.724	peg.724	peg.608	peg.590	peg.1356	peg.1433	peg.1432	peg.781	peg.506	peg.728	peg.1293	peg.1210	peg.927	peg.2250	peg.852	peg.1893	peg.2169	peg.752
22	22	2-oxoglutarate oxidoreductase, beta subunit (EC 1.2.7.3)	peg.1338	peg.1342	peg.1144	peg.1340	peg.725	peg.725	peg.607	peg.591	peg.1355	peg.1432	peg.1431	peg.782	peg.505	peg.729	peg.1294	peg.1209	peg.928	peg.2251	peg.853	peg.1894	peg.2170	peg.753
22	22	phage-related protein	peg.1339	peg.1343	peg.1145	peg.1341	peg.726	peg.726	peg.606	peg.592	peg.1354	peg.1431	peg.1430	peg.783	peg.504	peg.730	peg.1295	peg.1208	peg.929	peg.2252	peg.854	peg.1895	peg.2171	peg.754
22	22	FIG01108320: hypothetical protein	peg.1340	peg.1344	peg.1146	peg.1342	peg.727	peg.727	peg.605	peg.593	peg.1353	peg.1430	peg.1429	peg.784	peg.503	peg.731	peg.1296	peg.1206	peg.930	peg.2253	peg.855	peg.1896	peg.2172	peg.755
22	22	tRNA-i(6)A37 methylthiotransferase	peg.1341	peg.1345	peg.1147	peg.1343	peg.728	peg.728	peg.604	peg.594	peg.1352	peg.1429	peg.1428	peg.785	peg.502	peg.732	peg.1297	peg.1205	peg.931	peg.2254	peg.856	peg.1897	peg.2173	peg.756
22	22	FIG01107972: hypothetical protein	peg.1342	peg.1346	peg.1148	peg.1344	peg.729	peg.729	peg.603	peg.595	peg.1351	peg.1428	peg.1427	peg.786	peg.501	peg.733	peg.1298	peg.1204	peg.932	peg.2255	peg.857	peg.1898	peg.2174	peg.757
22	22	Substrate-specific component ThiW of predicted thiazole ECF transporter	peg.1343	peg.1347	peg.1149	peg.1345	peg.730	peg.730	peg.602	peg.596	peg.1350	peg.1427	peg.1426	peg.787	peg.500	peg.734	peg.1299	peg.1203	peg.933	peg.2256	peg.858	peg.1899	peg.2175	peg.758
22	22	DNA mismatch repair protein MutS	peg.1344	peg.1348	peg.1150	peg.1346	peg.731	peg.731	peg.601	peg.597	peg.1349	peg.1426	peg.1425	peg.788	peg.499	peg.735	peg.1300	peg.1202	peg.934	peg.2257	peg.859	peg.1900	peg.2176	peg.759
22	22	DNA mismatch repair protein MutL	peg.1345	peg.1349	peg.1151	peg.1347	peg.732	peg.732	peg.600	peg.598	peg.1348	peg.1425	peg.1424	peg.789	peg.498	peg.736	peg.1301	peg.1201	peg.935	peg.2258	peg.860	peg.1901	peg.2177	peg.760
22	22	Quaternary ammonium compound-resistance protein SugE	peg.988	peg.135	peg.2252	peg.989	peg.2037	peg.1471	peg.2050	peg.1423	peg.454	peg.365	peg.586	peg.1669	peg.687	peg.1361	peg.1470	peg.288	peg.1809	peg.777	peg.1846	peg.950	peg.968	peg.1611
22	22	Glycerol uptake operon antiterminator regulatory protein	peg.1346	peg.1350	peg.1152	peg.1348	peg.733	peg.733	peg.599	peg.599	peg.1347	peg.1424	peg.1423	peg.790	peg.497	peg.737	peg.1302	peg.1200	peg.936	peg.2259	peg.861	peg.1902	peg.2178	peg.761
22	22	Glycerol uptake facilitator protein	peg.1347	peg.1351	peg.1153	peg.1349	peg.734	peg.734	peg.598	peg.600	peg.1346	peg.1423	peg.1422	peg.791	peg.496	peg.738	peg.1303	peg.1199	peg.937	peg.2260	peg.862	peg.1903	peg.2179	peg.762
22	22	Glycerol kinase (EC 2.7.1.30)	peg.1348	peg.1352	peg.1154	peg.1350	peg.735	peg.735	peg.597	peg.601	peg.1345	peg.1422	peg.1421	peg.792	peg.495	peg.739	peg.1304	peg.1198	peg.938	peg.2261	peg.863	peg.1904	peg.2180	peg.763
22	22	Aerobic glycerol-3-phosphate dehydrogenase (EC 1.1.5.3)	peg.1349	peg.1353	peg.1155	peg.1351	peg.736	peg.736	peg.596	peg.602	peg.1344	peg.1421	peg.1420	peg.793	peg.494	peg.740	peg.1305	peg.1197	peg.939	peg.2262	peg.864	peg.1905	peg.2181	peg.764
22	22	Lysophospholipase (EC 3.1.1.5); Monoglyceride lipase (EC 3.1.1.23); putative	peg.1350	peg.1354	peg.1156	peg.1352	peg.737	peg.737	peg.595	peg.603	peg.1343	peg.1420	peg.1419	peg.794	peg.493	peg.741	peg.1306	peg.1196	peg.940	peg.2263	peg.865	peg.1906	peg.2182	peg.765
22	22	tRNA dimethylallyltransferase (EC 2.5.1.75)	peg.1351	peg.1355	peg.1157	peg.1353	peg.738	peg.738	peg.594	peg.604	peg.1342	peg.1419	peg.1418	peg.795	peg.492	peg.742	peg.1307	peg.1195	peg.941	peg.2264	peg.866	peg.1907	peg.2183	peg.766
22	22	RNA-binding protein Hfq	peg.1352	peg.1356	peg.1158	peg.1354	peg.739	peg.739	peg.593	peg.605	peg.1341	peg.1418	peg.1417	peg.796	peg.491	peg.743	peg.1308	peg.1194	peg.942	peg.2265	peg.867	peg.1908	peg.2184	peg.767
22	22	Glutathione peroxidase family protein	peg.1353	peg.1357	peg.1159	peg.1355	peg.740	peg.740	peg.592	peg.606	peg.1340	peg.1417	peg.1416	peg.797	peg.490	peg.744	peg.1309	peg.1193	peg.943	peg.2266	peg.868	peg.1909	peg.2185	peg.768
22	22	GTP-binding protein HflX	peg.1355	peg.1359	peg.1161	peg.1357	peg.743	peg.743	peg.589	peg.607	peg.1339	peg.1416	peg.1415	peg.798	peg.489	peg.745	peg.1310	peg.1192	peg.944	peg.2267	peg.869	peg.1910	peg.2186	peg.769
22	22	Aluminum resistance protein	peg.1356	peg.1360	peg.1162	peg.1358	peg.744	peg.744	peg.588	peg.608	peg.1338	peg.1415	peg.1414	peg.799	peg.488	peg.746	peg.1311	peg.1191	peg.945	peg.2268	peg.870	peg.1911	peg.2187	peg.770
22	22	FemC, factor involved in methicillin resistance / Glutamine synthetase repressor	peg.1357	peg.1361	peg.1163	peg.1359	peg.745	peg.745	peg.587	peg.609	peg.1337	peg.1414	peg.1413	peg.800	peg.487	peg.747	peg.1312	peg.1190	peg.946	peg.2269	peg.871	peg.1912	peg.2188	peg.771
22	22	Glutamine synthetase type I (EC 6.3.1.2)	peg.1358	peg.1362	peg.1164	peg.1360	peg.746	peg.746	peg.586	peg.610	peg.1336	peg.1413	peg.1412	peg.801	peg.486	peg.748	peg.1313	peg.1189	peg.947	peg.2270	peg.872	peg.1913	peg.2189	peg.772
22	22	Low-specificity L-threonine aldolase (EC 4.1.2.48)	peg.1364	peg.1368	peg.1170	peg.1366	peg.753	peg.753	peg.579	peg.615	peg.1328	peg.1405	peg.1405	peg.804	peg.482	peg.752	peg.1322	peg.1133	peg.955	peg.2276	peg.880	peg.1918	peg.2243	peg.780
22	22	Salicylate hydroxylase (EC 1.14.13.1)	peg.986	peg.137	peg.2250	peg.987	peg.2035	peg.1473	peg.2048	peg.1425	peg.452	peg.363	peg.584	peg.1671	peg.689	peg.1363	peg.1472	peg.286	peg.1811	peg.779	peg.1848	peg.953	peg.970	peg.1613
22	22	FIG01107992: hypothetical protein	peg.1366	peg.1370	peg.1172	peg.1368	peg.754	peg.754	peg.578	peg.616	peg.1327	peg.1404	peg.1404	peg.805	peg.481	peg.753	peg.1323	peg.1132	peg.957	peg.2277	peg.881	peg.1919	peg.2244	peg.782
22	22	Cardiolipin synthetase (EC 2.7.8.-)	peg.1367	peg.1371	peg.1173	peg.1369	peg.755	peg.755	peg.577	peg.617	peg.1326	peg.1403	peg.1403	peg.806	peg.480	peg.754	peg.1324	peg.1131	peg.958	peg.2278	peg.882	peg.1920	peg.2245	peg.783
22	22	ABC transporter, ATP-binding protein	peg.1369	peg.1373	peg.1175	peg.1371	peg.757	peg.757	peg.575	peg.618	peg.1325	peg.1402	peg.1402	peg.807	peg.479	peg.755	peg.1325	peg.1130	peg.959	peg.2279	peg.883	peg.1921	peg.2246	peg.784
22	22	sensor histidine kinase	peg.1373	peg.1377	peg.1179	peg.1375	peg.759	peg.759	peg.573	peg.620	peg.1323	peg.1400	peg.1400	peg.809	peg.477	peg.757	peg.1327	peg.1128	peg.962	peg.2281	peg.885	peg.1923	peg.2248	peg.786
22	22	Two-component response regulator	peg.1374	peg.1378	peg.1180	peg.1376	peg.761	peg.761	peg.571	peg.621	peg.1322	peg.1399	peg.1399	peg.810	peg.476	peg.758	peg.1328	peg.1127	peg.963	peg.2282	peg.886	peg.1924	peg.2249	peg.787
22	22	FIG01108130: hypothetical protein	peg.1375	peg.1379	peg.1181	peg.1377	peg.762	peg.762	peg.570	peg.623	peg.1320	peg.1397	peg.1397	peg.812	peg.474	peg.760	peg.1330	peg.1126	peg.964	peg.2283	peg.887	peg.1925	peg.2250	peg.788
22	22	Thermonuclease	peg.1376	peg.1380	peg.1182	peg.1378	peg.763	peg.763	peg.569	peg.624	peg.1319	peg.1396	peg.1396	peg.813	peg.473	peg.761	peg.1331	peg.1125	peg.965	peg.2284	peg.888	peg.1926	peg.2251	peg.789
22	22	FIG01108654: hypothetical protein	peg.1378	peg.1382	peg.1184	peg.1380	peg.764	peg.764	peg.568	peg.626	peg.1318	peg.1395	peg.1395	peg.814	peg.472	peg.762	peg.1332	peg.1123	peg.967	peg.2286	peg.890	peg.1927	peg.2253	peg.791
22	22	FIG01108031: hypothetical protein	peg.1379	peg.1383	peg.1185	peg.1381	peg.765	peg.765	peg.567	peg.627	peg.1317	peg.1394	peg.1394	peg.815	peg.471	peg.763	peg.1333	peg.1122	peg.968	peg.2287	peg.891	peg.1928	peg.2254	peg.792
22	22	Aspartokinase (EC 2.7.2.4)	peg.1380	peg.1384	peg.1186	peg.1382	peg.767	peg.767	peg.565	peg.628	peg.1316	peg.1393	peg.1393	peg.817	peg.469	peg.764	peg.1334	peg.1121	peg.969	peg.2288	peg.892	peg.1929	peg.2255	peg.793
22	22	Homoserine dehydrogenase (EC 1.1.1.3)	peg.1381	peg.1385	peg.1187	peg.1383	peg.770	peg.770	peg.562	peg.629	peg.1315	peg.1392	peg.1392	peg.818	peg.468	peg.765	peg.1335	peg.1120	peg.970	peg.2289	peg.893	peg.1930	peg.2256	peg.794
22	22	Homoserine kinase (EC 2.7.1.39)	peg.1383	peg.1387	peg.1189	peg.1385	peg.772	peg.772	peg.560	peg.631	peg.1313	peg.1390	peg.1390	peg.820	peg.466	peg.767	peg.1337	peg.1118	peg.972	peg.2291	peg.895	peg.1933	peg.2258	peg.796
22	22	FIG01108419: hypothetical protein	peg.1385	peg.1389	peg.1191	peg.1387	peg.776	peg.776	peg.556	peg.633	peg.1311	peg.1388	peg.1388	peg.822	peg.464	peg.769	peg.1339	peg.1116	peg.975	peg.2293	peg.897	peg.1935	peg.2260	peg.799
22	22	Bifunctional autolysin Atl / N-acetylmuramoyl-L-alanine amidase (EC 3.5.1.28) / Endo-beta-N-acetylglucosaminidase (EC 3.2.1.96)	peg.984	peg.139	peg.2248	peg.985	peg.2033	peg.1475	peg.2046	peg.1426	peg.451	peg.362	peg.583	peg.1672	peg.690	peg.1364	peg.1473	peg.284	peg.1812	peg.780	peg.1849	peg.955	peg.971	peg.1614
22	22	Lysine-specific permease	peg.1386	peg.1390	peg.1192	peg.1388	peg.777	peg.777	peg.555	peg.634	peg.1310	peg.1387	peg.1387	peg.823	peg.463	peg.770	peg.1340	peg.1115	peg.976	peg.2294	peg.898	peg.1936	peg.2261	peg.800
22	22	Catalase (EC 1.11.1.6)	peg.1387	peg.1391	peg.1193	peg.1389	peg.778	peg.778	peg.554	peg.635	peg.1309	peg.1386	peg.1386	peg.824	peg.462	peg.771	peg.1341	peg.1114	peg.977	peg.2295	peg.899	peg.1937	peg.2262	peg.801
22	22	LSU ribosomal protein L33p @ LSU ribosomal protein L33p, zinc-dependent	peg.1388	peg.1392	peg.1194	peg.1390	peg.779	peg.779	peg.553	peg.636	peg.1308	peg.1385	peg.1385	peg.825	peg.461	peg.772	peg.1342	peg.1113	peg.978	peg.2296	peg.900	peg.1938	peg.2263	peg.802
22	22	SSU ribosomal protein S14p (S29e) @ SSU ribosomal protein S14p (S29e), zinc-independent	peg.1389	peg.1393	peg.1195	peg.1391	peg.780	peg.780	peg.552	peg.637	peg.1307	peg.1990	peg.1384	peg.826	peg.460	peg.773	peg.1343	peg.1112	peg.979	peg.2297	peg.901	peg.1939	peg.2264	peg.803
22	22	GMP reductase (EC 1.7.1.7)	peg.1390	peg.1394	peg.1196	peg.1392	peg.781	peg.781	peg.551	peg.639	peg.1306	peg.1988	peg.1382	peg.827	peg.459	peg.775	peg.1344	peg.1111	peg.980	peg.2298	peg.902	peg.1940	peg.2265	peg.804
22	22	FIG01108071: hypothetical protein	peg.1391	peg.1395	peg.1197	peg.1393	peg.782	peg.782	peg.550	peg.640	peg.1305	peg.1987	peg.1381	peg.828	peg.458	peg.776	peg.1345	peg.1110	peg.981	peg.2299	peg.903	peg.1941	peg.2266	peg.805
22	22	Hypothetical protein SAV2178	peg.1108	peg.14	peg.2374	peg.1110	peg.2167	peg.1341	peg.2180	peg.1313	peg.563	peg.196	peg.695	peg.1560	peg.579	peg.1253	peg.1362	peg.393	peg.1704	peg.671	peg.1740	peg.970	peg.277	peg.1506
22	22	FIG01108068: hypothetical protein	peg.983	peg.140	peg.2247	peg.984	peg.2032	peg.1476	peg.2045	peg.1427	peg.450	peg.361	peg.582	peg.1673	peg.691	peg.1365	peg.1474	peg.283	peg.1813	peg.781	peg.1850	peg.956	peg.972	peg.1615
22	22	Transketolase (EC 2.2.1.1)	peg.1396	peg.1400	peg.1202	peg.1398	peg.786	peg.786	peg.546	peg.644	peg.1301	peg.1984	peg.1377	peg.832	peg.454	peg.780	peg.457	peg.1106	peg.986	peg.2303	peg.907	peg.1945	peg.2270	peg.809
22	22	UPF0154 membrane protein YoxG	peg.1397	peg.1401	peg.1203	peg.1399	peg.787	peg.787	peg.545	peg.645	peg.1300	peg.1983	peg.1376	peg.833	peg.453	peg.781	peg.456	peg.1105	peg.987	peg.2304	peg.908	peg.1946	peg.2271	peg.810
22	22	FIG01108097: hypothetical protein	peg.1398	peg.1402	peg.1204	peg.1400	peg.788	peg.788	peg.544	peg.646	peg.1299	peg.1982	peg.1370	peg.834	peg.452	peg.787	peg.455	peg.1104	peg.988	peg.2305	peg.910	peg.1947	peg.2272	peg.811
22	22	Exonuclease SbcD	peg.1400	peg.1404	peg.1206	peg.1402	peg.790	peg.790	peg.542	peg.647	peg.1298	peg.1981	peg.1369	peg.835	peg.451	peg.788	peg.454	peg.1103	peg.989	peg.2306	peg.911	peg.1948	peg.2273	peg.812
22	22	Exonuclease SbcC	peg.1401	peg.1405	peg.1207	peg.1403	peg.791	peg.791	peg.541	peg.648	peg.1297	peg.1980	peg.1368	peg.836	peg.450	peg.789	peg.453	peg.1102	peg.990	peg.2307	peg.912	peg.1950	peg.2274	peg.813
22	22	Large-conductance mechanosensitive channel	peg.1402	peg.1406	peg.1208	peg.1404	peg.792	peg.792	peg.540	peg.649	peg.1296	peg.1979	peg.1367	peg.837	peg.449	peg.790	peg.452	peg.1101	peg.991	peg.2308	peg.913	peg.1951	peg.2275	peg.814
22	22	Glycine betaine transporter OpuD	peg.1403	peg.1407	peg.1209	peg.1405	peg.793	peg.793	peg.539	peg.650	peg.1295	peg.1978	peg.1366	peg.838	peg.448	peg.791	peg.451	peg.1100	peg.992	peg.2309	peg.914	peg.1952	peg.2276	peg.815
22	22	Aconitate hydratase (EC 4.2.1.3)	peg.1404	peg.1408	peg.1210	peg.1406	peg.794	peg.794	peg.538	peg.651	peg.1294	peg.1977	peg.1365	peg.839	peg.447	peg.792	peg.450	peg.1099	peg.993	peg.2310	peg.915	peg.1953	peg.2277	peg.816
22	22	Acyl-phosphate:glycerol-3-phosphate O-acyltransferase PlsY	peg.1407	peg.1411	peg.1212	peg.1409	peg.796	peg.796	peg.536	peg.654	peg.1291	peg.1974	peg.1362	peg.842	peg.444	peg.795	peg.447	peg.1096	peg.996	peg.2313	peg.918	peg.1956	peg.2280	peg.819
22	22	Topoisomerase IV subunit B (EC 5.99.1.-)	peg.1408	peg.1412	peg.1213	peg.1410	peg.797	peg.797	peg.535	peg.655	peg.1290	peg.1973	peg.1361	peg.843	peg.443	peg.796	peg.446	peg.1095	peg.997	peg.2314	peg.919	peg.1957	peg.2281	peg.820
22	22	Sodium:alanine symporter family protein	peg.1410	peg.1414	peg.1215	peg.1412	peg.799	peg.799	peg.533	peg.657	peg.1288	peg.1971	peg.1359	peg.845	peg.441	peg.798	peg.444	peg.1093	peg.999	peg.2316	peg.921	peg.1959	peg.2283	peg.822
22	22	UPF0118 membrane protein YrrI	peg.1412	peg.1416	peg.1217	peg.1414	peg.801	peg.801	peg.532	peg.659	peg.1286	peg.1969	peg.1357	peg.847	peg.439	peg.800	peg.442	peg.1091	peg.1001	peg.2318	peg.923	peg.1961	peg.2285	peg.824
22	22	L-O-lysylphosphatidylglycerol synthase (EC 2.3.2.3) @ FmtC (MrpF) protein involved in methicillin resistance	peg.1413	peg.1417	peg.1218	peg.1415	peg.802	peg.802	peg.531	peg.660	peg.1285	peg.1968	peg.1356	peg.848	peg.438	peg.801	peg.441	peg.1090	peg.1002	peg.2319	peg.924	peg.1962	peg.2286	peg.825
22	22	Peptide methionine sulfoxide reductase regulator MsrR	peg.1415	peg.1419	peg.1220	peg.1417	peg.803	peg.803	peg.530	peg.662	peg.1283	peg.1966	peg.1354	peg.850	peg.436	peg.803	peg.439	peg.1088	peg.1004	peg.2321	peg.926	peg.1964	peg.2288	peg.827
22	22	DNA polymerase IV (EC 2.7.7.7)	peg.1417	peg.1421	peg.1222	peg.1419	peg.804	peg.804	peg.529	peg.664	peg.1281	peg.1964	peg.1352	peg.852	peg.434	peg.805	peg.437	peg.1086	peg.1007	peg.2324	peg.929	peg.1966	peg.1204	peg.830
22	22	Prephenate dehydrogenase (EC 1.3.1.12)	peg.1418	peg.1422	peg.1223	peg.1420	peg.806	peg.806	peg.527	peg.665	peg.1280	peg.1963	peg.1351	peg.853	peg.433	peg.806	peg.436	peg.1085	peg.1008	peg.2	peg.930	peg.1967	peg.1205	peg.831
22	22	ThiJ/PfpI family protein	peg.1427	peg.1431	peg.1232	peg.1429	peg.823	peg.822	peg.511	peg.675	peg.1270	peg.1953	peg.1342	peg.864	peg.423	peg.815	peg.427	peg.1077	peg.1016	peg.10	peg.938	peg.1976	peg.1213	peg.839
22	22	tRNA-dependent lipid II-Gly--glycine ligase @ tRNA-dependent lipid II-GlyGly--glycine ligase @ FemA, factor essential for methicillin resistance	peg.1428	peg.1432	peg.1233	peg.1430	peg.824	peg.823	peg.510	peg.676	peg.1269	peg.1952	peg.1341	peg.865	peg.422	peg.816	peg.426	peg.1075	peg.1017	peg.12	peg.939	peg.1977	peg.1214	peg.840
22	22	tRNA-dependent lipid II-GlyGlyGly--glycine ligase @ tRNA-dependent lipid II-GlyGlyGlyGly--glycine ligase @ FemB, factor involved in methicillin resistance	peg.1429	peg.1433	peg.1234	peg.1431	peg.825	peg.824	peg.509	peg.677	peg.1268	peg.1951	peg.1340	peg.866	peg.421	peg.817	peg.425	peg.1074	peg.1018	peg.13	peg.940	peg.1978	peg.1215	peg.841
22	22	ABC-type dipeptide/oligopeptide/nickel transport system, ATP-binding protein	peg.1433	peg.1437	peg.1238	peg.1435	peg.829	peg.828	peg.505	peg.679	peg.1266	peg.1949	peg.1338	peg.868	peg.419	peg.819	peg.423	peg.1071	peg.1020	peg.16	peg.943	peg.1981	peg.1217	peg.843
22	22	ABC-type dipeptide/oligopeptide/nickel transport system, ATP-binding protein	peg.1434	peg.1438	peg.1239	peg.1436	peg.830	peg.829	peg.504	peg.681	peg.1265	peg.1948	peg.1337	peg.870	peg.417	peg.820	peg.422	peg.1070	peg.1021	peg.17	peg.944	peg.1982	peg.1218	peg.844
22	22	ABC-type dipeptide/oligopeptide/nickel transport system, permease component	peg.1435	peg.1439	peg.1240	peg.1437	peg.831	peg.830	peg.503	peg.683	peg.1264	peg.1947	peg.1336	peg.871	peg.416	peg.821	peg.421	peg.1069	peg.1022	peg.18	peg.945	peg.1983	peg.1219	peg.845
22	22	FIG01107933: hypothetical protein	peg.1437	peg.1441	peg.1242	peg.1439	peg.833	peg.832	peg.501	peg.685	peg.1262	peg.1945	peg.1333	peg.873	peg.414	peg.823	peg.419	peg.1067	peg.1024	peg.20	peg.947	peg.1985	peg.1221	peg.847
22	22	Oligoendopeptidase F (EC 3.4.24.-)	peg.1438	peg.1442	peg.1243	peg.1440	peg.834	peg.833	peg.500	peg.686	peg.1261	peg.1944	peg.1332	peg.874	peg.413	peg.824	peg.418	peg.1066	peg.1025	peg.21	peg.948	peg.1986	peg.1222	peg.848
22	22	Phosphate transport ATP-binding protein PstB (TC 3.A.1.7.1)	peg.1440	peg.1444	peg.1245	peg.1442	peg.836	peg.835	peg.498	peg.688	peg.1259	peg.1942	peg.1330	peg.876	peg.411	peg.826	peg.416	peg.1064	peg.1027	peg.23	peg.950	peg.1988	peg.1224	peg.850
22	22	Phosphate transport system permease protein PstA (TC 3.A.1.7.1)	peg.1441	peg.1445	peg.1246	peg.1443	peg.837	peg.836	peg.497	peg.689	peg.1258	peg.1941	peg.1329	peg.877	peg.410	peg.827	peg.415	peg.1063	peg.1028	peg.24	peg.951	peg.1989	peg.1225	peg.851
22	22	Phosphate transport system permease protein PstC (TC 3.A.1.7.1)	peg.1442	peg.1446	peg.1247	peg.1444	peg.838	peg.837	peg.496	peg.690	peg.1257	peg.1940	peg.1328	peg.878	peg.409	peg.828	peg.414	peg.1062	peg.1029	peg.25	peg.952	peg.1990	peg.1226	peg.852
22	22	Phosphate ABC transporter, periplasmic phosphate-binding protein PstS (TC 3.A.1.7.1)	peg.1443	peg.1447	peg.1248	peg.1445	peg.839	peg.838	peg.495	peg.691	peg.1256	peg.1939	peg.1327	peg.879	peg.408	peg.829	peg.413	peg.1061	peg.1030	peg.26	peg.953	peg.1991	peg.1227	peg.853
22	22	S1 RNA binding domain	peg.1444	peg.1448	peg.1250	peg.1447	peg.840	peg.839	peg.494	peg.692	peg.1255	peg.1938	peg.1325	peg.880	peg.406	peg.831	peg.408	peg.1060	peg.1031	peg.27	peg.954	peg.1992	peg.1228	peg.854
22	22	ABC transporter ATP-binding protein uup	peg.1445	peg.1449	peg.1251	peg.1448	peg.841	peg.840	peg.493	peg.693	peg.1254	peg.1937	peg.1324	peg.881	peg.405	peg.832	peg.407	peg.1059	peg.1032	peg.28	peg.955	peg.1993	peg.1229	peg.855
22	22	Aspartate-semialdehyde dehydrogenase (EC 1.2.1.11)	peg.1446	peg.1450	peg.1252	peg.1449	peg.843	peg.842	peg.491	peg.695	peg.1252	peg.1935	peg.1322	peg.883	peg.403	peg.834	peg.405	peg.1057	peg.1034	peg.32	peg.957	peg.1995	peg.1231	peg.857
22	22	4-hydroxy-tetrahydrodipicolinate synthase (EC 4.3.3.7)	peg.1447	peg.1451	peg.1253	peg.1450	peg.844	peg.843	peg.490	peg.696	peg.1251	peg.1934	peg.1321	peg.884	peg.402	peg.835	peg.404	peg.1056	peg.1035	peg.33	peg.958	peg.1996	peg.1232	peg.858
22	22	4-hydroxy-tetrahydrodipicolinate reductase (EC 1.17.1.8)	peg.1448	peg.1452	peg.1254	peg.1451	peg.845	peg.844	peg.489	peg.697	peg.1250	peg.1933	peg.1320	peg.885	peg.401	peg.836	peg.403	peg.1055	peg.1036	peg.34	peg.959	peg.1997	peg.1233	peg.859
22	22	2,3,4,5-tetrahydropyridine-2,6-dicarboxylate N-acetyltransferase (EC 2.3.1.89)	peg.1449	peg.1453	peg.1255	peg.1452	peg.846	peg.845	peg.488	peg.698	peg.1249	peg.1932	peg.1319	peg.886	peg.400	peg.837	peg.402	peg.1054	peg.1037	peg.35	peg.960	peg.1998	peg.1234	peg.860
22	22	N-acetyl-L,L-diaminopimelate deacetylase (EC 3.5.1.47)	peg.1450	peg.1454	peg.1256	peg.1453	peg.847	peg.846	peg.487	peg.699	peg.1248	peg.1931	peg.1318	peg.887	peg.399	peg.838	peg.401	peg.1053	peg.1038	peg.36	peg.961	peg.1999	peg.1235	peg.861
22	22	Diaminopimelate epimerase alternative form predicted for S.aureus (EC 5.1.1.7)	peg.1451	peg.1455	peg.1257	peg.1454	peg.848	peg.847	peg.486	peg.700	peg.1247	peg.1930	peg.1317	peg.888	peg.398	peg.839	peg.400	peg.1052	peg.1039	peg.37	peg.962	peg.2000	peg.1236	peg.862
22	22	Diaminopimelate decarboxylase (EC 4.1.1.20)	peg.1452	peg.1456	peg.1258	peg.1455	peg.849	peg.848	peg.485	peg.701	peg.1246	peg.1929	peg.1316	peg.889	peg.397	peg.840	peg.399	peg.1051	peg.1040	peg.38	peg.963	peg.2001	peg.1237	peg.863
22	22	Acylphosphate phosphohydrolase (EC 3.6.1.7), putative	peg.1458	peg.1462	peg.1264	peg.1461	peg.854	peg.853	peg.480	peg.705	peg.1243	peg.1926	peg.1310	peg.892	peg.394	peg.846	peg.396	peg.1049	peg.1046	peg.43	peg.965	peg.2008	peg.1243	peg.869
22	22	5-bromo-4-chloroindolyl phosphate hydrolysis protein	peg.1459	peg.1463	peg.1265	peg.1462	peg.856	peg.855	peg.478	peg.706	peg.1242	peg.1925	peg.1309	peg.893	peg.393	peg.847	peg.395	peg.1048	peg.1047	peg.44	peg.966	peg.2009	peg.1244	peg.870
22	22	Branched-chain amino acid transport system carrier protein	peg.1463	peg.1467	peg.1269	peg.1466	peg.860	peg.859	peg.474	peg.708	peg.1240	peg.1923	peg.1307	peg.895	peg.391	peg.849	peg.393	peg.1046	peg.1049	peg.46	peg.968	peg.2011	peg.1246	peg.872
22	22	Transcriptional regulator, DeoR family	peg.976	peg.147	peg.2240	peg.977	peg.2019	peg.1489	peg.2032	peg.1432	peg.445	peg.356	peg.577	peg.1678	peg.696	peg.1370	peg.1479	peg.278	peg.1816	peg.784	peg.1853	peg.870	peg.975	peg.1618
22	22	Nitric oxide reductase activation protein NorQ	peg.1469	peg.1473	peg.1275	peg.1472	peg.865	peg.864	peg.469	peg.710	peg.1238	peg.1921	peg.1305	peg.897	peg.389	peg.851	peg.391	peg.1044	peg.1051	peg.48	peg.970	peg.2013	peg.1248	peg.874
22	22	FIG01108295: hypothetical protein	peg.1471	peg.1475	peg.1277	peg.1474	peg.867	peg.866	peg.467	peg.711	peg.1237	peg.1920	peg.1304	peg.898	peg.388	peg.852	peg.390	peg.1043	peg.1052	peg.49	peg.971	peg.2014	peg.1249	peg.875
22	22	FIG01107869: hypothetical protein	peg.1472	peg.1476	peg.1278	peg.1475	peg.868	peg.867	peg.466	peg.712	peg.1236	peg.1919	peg.1303	peg.899	peg.387	peg.853	peg.389	peg.1042	peg.1053	peg.50	peg.972	peg.2015	peg.1250	peg.876
22	22	FIG01109373: hypothetical protein	peg.1473	peg.1477	peg.1279	peg.1476	peg.869	peg.868	peg.465	peg.713	peg.1235	peg.1918	peg.1302	peg.900	peg.386	peg.854	peg.388	peg.1041	peg.1054	peg.51	peg.973	peg.2016	peg.1251	peg.877
22	23	Dihydrolipoamide succinyltransferase component (E2) of 2-oxoglutarate dehydrogenase complex (EC 2.3.1.61)	peg.1475	peg.1479	peg.1281	peg.1478	peg.870	peg.869	peg.463,peg.464	peg.718	peg.1230	peg.1913	peg.1298	peg.906	peg.381	peg.857	peg.384	peg.1038	peg.1055	peg.66	peg.976	peg.2017	peg.1252	peg.878
22	22	2-oxoglutarate dehydrogenase E1 component (EC 1.2.4.2)	peg.1477	peg.1481	peg.1283	peg.1480	peg.872	peg.871	peg.461	peg.719	peg.1229	peg.1912	peg.1297	peg.907	peg.380	peg.858	peg.383	peg.1037	peg.1056	peg.67	peg.977	peg.2018	peg.1253	peg.879
22	22	Two component system histidine kinase ArlS (EC 2.7.3.-)	peg.1478	peg.1482	peg.1284	peg.1481	peg.874	peg.873	peg.459	peg.720	peg.1228	peg.1911	peg.1296	peg.908	peg.379	peg.859	peg.381	peg.1035	peg.1057	peg.68	peg.978	peg.2019	peg.1254	peg.880
22	22	Putative response regulator ArlR	peg.1479	peg.1483	peg.1285	peg.1482	peg.875	peg.874	peg.458	peg.721	peg.1227	peg.1910	peg.1295	peg.909	peg.378	peg.860	peg.380	peg.1034	peg.1058	peg.69	peg.979	peg.2020	peg.1255	peg.881
22	22	type 2 phosphatidic acid phosphatase family protein	peg.1496	peg.1499	peg.1302	peg.1499	peg.894	peg.894	peg.439	peg.729	peg.1219	peg.1902	peg.1287	peg.917	peg.370	peg.868	peg.371	peg.1026	peg.1066	peg.77	peg.981	peg.2029	peg.1263	peg.889
22	22	Uncharacterized siderophore biosynthesis protein near heme transporter HtsABC @ Siderophore synthetase superfamily, group B	peg.1107	peg.15	peg.2373	peg.1109	peg.2166	peg.1342	peg.2179	peg.1314	peg.562	peg.195	peg.694	peg.1561	peg.580	peg.1254	peg.1363	peg.392	peg.1705	peg.672	peg.1741	peg.971	peg.278	peg.1507
22	22	UDP-N-acetylglucosamine--N-acetylmuramyl-(pentapeptide) pyrophosphoryl-undecaprenol N-acetylglucosamine transferase (EC 2.4.1.227)	peg.1497	peg.1500	peg.1303	peg.1500	peg.895	peg.895	peg.438	peg.730	peg.1218	peg.1901	peg.1286	peg.918	peg.369	peg.869	peg.370	peg.1025	peg.1067	peg.78	peg.982	peg.2030	peg.1264	peg.890
22	22	Acetyltransferase (GNAT) family	peg.1498	peg.1501	peg.1304	peg.1501	peg.896	peg.896	peg.437	peg.731	peg.1217	peg.1900	peg.1285	peg.919	peg.368	peg.870	peg.369	peg.1024	peg.1068	peg.79	peg.983	peg.2031	peg.1265	peg.891
22	22	Carboxyl-terminal protease (EC 3.4.21.102)	peg.1499	peg.1502	peg.1305	peg.1502	peg.897	peg.897	peg.436	peg.732	peg.1216	peg.1899	peg.1284	peg.920	peg.367	peg.871	peg.368	peg.1023	peg.1069	peg.80	peg.984	peg.2032	peg.1266	peg.892
22	22	FIG01108301: hypothetical protein	peg.1500	peg.1503	peg.1306	peg.1503	peg.898	peg.898	peg.435	peg.733	peg.1215	peg.1898	peg.1283	peg.921	peg.365	peg.872	peg.367	peg.1022	peg.1070	peg.81	peg.985	peg.2033	peg.1267	peg.893
22	22	PTS system, glucose-specific IIA component	peg.1501	peg.1504	peg.1307	peg.1504	peg.899	peg.899	peg.434	peg.734	peg.1214	peg.1897	peg.1282	peg.922	peg.364	peg.873	peg.366	peg.1021	peg.1071	peg.82	peg.986	peg.2034	peg.1268	peg.894
22	22	Peptide methionine sulfoxide reductase MsrB (EC 1.8.4.12)	peg.1502	peg.1505	peg.1308	peg.1505	peg.901	peg.901	peg.432	peg.735	peg.1213	peg.1896	peg.1281	peg.923	peg.363	peg.874	peg.365	peg.1020	peg.1072	peg.83	peg.987	peg.2035	peg.1269	peg.895
22	22	Peptide methionine sulfoxide reductase MsrA (EC 1.8.4.11)	peg.1503	peg.1506	peg.1309	peg.1506	peg.902	peg.902	peg.431	peg.736	peg.1212	peg.1895	peg.1280	peg.924	peg.362	peg.875	peg.364	peg.1019	peg.1073	peg.84	peg.988	peg.2036	peg.1270	peg.896
22	22	Hypothetical protein DUF194, DegV family	peg.1504	peg.1507	peg.1310	peg.1507	peg.903	peg.903	peg.430	peg.737	peg.1211	peg.1894	peg.1279	peg.925	peg.361	peg.876	peg.363	peg.1018	peg.1074	peg.85	peg.989	peg.2037	peg.1271	peg.897
22	23	Dihydrofolate reductase (EC 1.5.1.3)	peg.1505	peg.1508	peg.1311	peg.1508	peg.904	peg.904	peg.429	peg.738	peg.1210	peg.1893	peg.1278	peg.926	peg.360	peg.877	peg.362	peg.1017	peg.1075	peg.86	peg.1552,peg.990	peg.2038	peg.1272	peg.898
22	23	Thymidylate synthase (EC 2.1.1.45)	peg.1506	peg.1509	peg.1312	peg.1509	peg.905	peg.905	peg.428	peg.739	peg.1209	peg.1892	peg.1277	peg.927	peg.359	peg.878	peg.361	peg.1016	peg.1076	peg.87	peg.1553,peg.991	peg.2039	peg.1273	peg.899
22	22	FIG01108403: hypothetical protein	peg.1510	peg.1513	peg.1316	peg.1513	peg.910	peg.910	peg.423	peg.742	peg.1206	peg.1889	peg.1274	peg.930	peg.356	peg.881	peg.358	peg.1012	peg.1080	peg.91	peg.995	peg.2043	peg.1277	peg.903
22	22	Putative preQ0 transporter	peg.1512	peg.1515	peg.1318	peg.1515	peg.911	peg.911	peg.421	peg.744	peg.1204	peg.1887	peg.1272	peg.932	peg.354	peg.883	peg.357	peg.1010	peg.1082	peg.93	peg.997	peg.2045	peg.1279	peg.905
22	22	N-acetylmuramic acid 6-phosphate etherase	peg.971	peg.152	peg.2235	peg.972	peg.2015	peg.1493	peg.2028	peg.1436	peg.441	peg.352	peg.573	peg.1682	peg.700	peg.1374	peg.1483	peg.275	peg.1820	peg.787	peg.1857	peg.874	peg.979	peg.1621
22	22	Ribonuclease HI, Bacillus nonfunctional homolog	peg.1521	peg.1524	peg.1327	peg.1524	peg.920	peg.920	peg.412	peg.745	peg.1203	peg.1886	peg.1271	peg.933	peg.353	peg.884	peg.356	peg.1009	peg.1083	peg.94	peg.998	peg.2046	peg.1280	peg.906
22	22	PTS system, N-acetylmuramic acid-specific IIB component (EC 2.7.1.69) / PTS system, N-acetylmuramic acid-specific IIC component	peg.970	peg.153	peg.2234	peg.971	peg.2014	peg.1494	peg.2027	peg.1437	peg.440	peg.351	peg.572	peg.1683	peg.701	peg.1375	peg.1484	peg.274	peg.1821	peg.788	peg.1858	peg.875	peg.980	peg.1622
22	22	Metal-dependent hydrolase	peg.1531	peg.1535	peg.1337	peg.1534	peg.2276	peg.2277	peg.2291	peg.2047	peg.2133	peg.2322	peg.2305	peg.2324	peg.1697	peg.1903	peg.1795	peg.2145	peg.2288	peg.1395	peg.63	peg.263	peg.828	peg.2208
22	22	Sialic acid utilization regulator, RpiR family	peg.969	peg.154	peg.2233	peg.970	peg.2013	peg.1495	peg.2026	peg.1438	peg.439	peg.350	peg.571	peg.1684	peg.702	peg.1376	peg.1485	peg.273	peg.1822	peg.789	peg.1859	peg.876	peg.981	peg.1623
22	22	DNA polymerase I (EC 2.7.7.7)	peg.1546	peg.1549	peg.1778	peg.1549	peg.936	peg.936	peg.397	peg.747	peg.1198	peg.1884	peg.1268	peg.936	peg.351	peg.889	peg.354	peg.1007	peg.1086	peg.96	peg.1000	peg.2053	peg.1283	peg.909
22	22	Uncharacterized protein Bsub YpbR	peg.1547	peg.1550	peg.1779	peg.1550	peg.940	peg.940	peg.393	peg.748	peg.1197	peg.1883	peg.1267	peg.937	peg.350	peg.890	peg.353	peg.1006	peg.1087	peg.97	peg.1001	peg.2054	peg.1284	peg.910
22	22	FIG01109157: hypothetical protein	peg.1548	peg.1551	peg.1780	peg.1551	peg.941	peg.941	peg.392	peg.749	peg.1196	peg.1882	peg.1266	peg.938	peg.349	peg.891	peg.352	peg.1005	peg.1088	peg.98	peg.1002	peg.2055	peg.1285	peg.911
22	22	FIG001721: Predicted N6-adenine-specific DNA methylase	peg.1549	peg.1552	peg.1781	peg.1552	peg.942	peg.942	peg.391	peg.750	peg.1195	peg.1881	peg.1265	peg.939	peg.348	peg.892	peg.351	peg.1004	peg.1089	peg.99	peg.1003	peg.2056	peg.1286	peg.912
22	22	Cell division protein GpsB, coordinates the switch between cylindrical and septal cell wall synthesis by re-localization of PBP1	peg.1550	peg.1553	peg.1782	peg.1553	peg.943	peg.943	peg.390	peg.751	peg.1194	peg.1880	peg.1264	peg.940	peg.347	peg.893	peg.350	peg.1003	peg.1090	peg.100	peg.1004	peg.2057	peg.1287	peg.913
22	22	FIG005686: hypothetical protein	peg.1551	peg.1554	peg.1783	peg.1554	peg.944	peg.944	peg.389	peg.752	peg.1193	peg.1879	peg.1263	peg.941	peg.346	peg.894	peg.349	peg.1002	peg.1091	peg.101	peg.1005	peg.2058	peg.1288	peg.914
22	22	FIG01108162: hypothetical protein	peg.1552	peg.1555	peg.1784	peg.1555	peg.945	peg.945	peg.388	peg.753	peg.1192	peg.1878	peg.1262	peg.942	peg.345	peg.895	peg.348	peg.1001	peg.1092	peg.102	peg.1006	peg.2059	peg.1289	peg.915
22	22	RecU Holliday junction resolvase	peg.1553	peg.1556	peg.1785	peg.1556	peg.946	peg.946	peg.387	peg.755	peg.1191	peg.1877	peg.1260	peg.943	peg.344	peg.897	peg.347	peg.1000	peg.1093	peg.103	peg.1007	peg.2060	peg.1290	peg.916
22	22	Multimodular transpeptidase-transglycosylase (EC 2.4.1.129) (EC 3.4.-.-) / Penicillin-binding protein 1A/1B (PBP1)	peg.1554	peg.1557	peg.1786	peg.1557	peg.947	peg.947	peg.386	peg.756	peg.1190	peg.1876	peg.1259	peg.944	peg.343	peg.898	peg.346	peg.999	peg.1094	peg.104	peg.1008	peg.2061	peg.1291	peg.917
22	22	Hypothetical protein in cluster with penicillin-binding protein PBP1, Staphylococcal type	peg.1555	peg.1558	peg.1787	peg.1558	peg.948	peg.948	peg.385	peg.757	peg.1189	peg.1875	peg.1258	peg.945	peg.342	peg.899	peg.345	peg.998	peg.1095	peg.105	peg.1009	peg.2062	peg.1292	peg.918
22	22	Endonuclease III (EC 4.2.99.18)	peg.1556	peg.1559	peg.1788	peg.1559	peg.949	peg.949	peg.384	peg.758	peg.1188	peg.1874	peg.1257	peg.946	peg.341	peg.900	peg.344	peg.997	peg.1096	peg.106	peg.1010	peg.2063	peg.1293	peg.919
22	22	Chromosome replication initiation protein DnaD	peg.1557	peg.1560	peg.1789	peg.1560	peg.950	peg.950	peg.383	peg.759	peg.1187	peg.1873	peg.1256	peg.947	peg.340	peg.901	peg.343	peg.996	peg.1097	peg.107	peg.1011	peg.2064	peg.1294	peg.920
22	22	Asparaginyl-tRNA synthetase (EC 6.1.1.22)	peg.1558	peg.1561	peg.1790	peg.1561	peg.951	peg.951	peg.382	peg.760	peg.1186	peg.1872	peg.1255	peg.948	peg.339	peg.902	peg.342	peg.995	peg.1098	peg.108	peg.1012	peg.2065	peg.1295	peg.921
22	22	Biotin--protein ligase (EC 6.3.4.9, EC 6.3.4.10, EC 6.3.4.11, EC 6.3.4.15) / Biotin operon repressor	peg.1560	peg.1563	peg.1792	peg.1563	peg.953	peg.953	peg.380	peg.762	peg.1184	peg.1870	peg.1253	peg.950	peg.337	peg.904	peg.340	peg.990	peg.1100	peg.110	peg.1014	peg.2067	peg.1297	peg.923
22	22	tRNA nucleotidyltransferase (EC 2.7.7.21) (EC 2.7.7.25)	peg.1561	peg.1564	peg.1793	peg.1564	peg.954	peg.954	peg.379	peg.763	peg.1183	peg.1869	peg.1252	peg.951	peg.336	peg.905	peg.339	peg.989	peg.1101	peg.111	peg.1015	peg.2068	peg.1298	peg.924
22	22	Glycosyl transferase, group 1 family protein	peg.1562	peg.1565	peg.1794	peg.1565	peg.955	peg.955	peg.378	peg.764	peg.1182	peg.1868	peg.1251	peg.952	peg.335	peg.906	peg.338	peg.988	peg.1102	peg.112	peg.1016	peg.2069	peg.1299	peg.925
22	22	MazG nucleotide pyrophosphohydrolase	peg.1563	peg.1566	peg.1795	peg.1566	peg.956	peg.956	peg.377	peg.765	peg.1181	peg.1867	peg.1250	peg.953	peg.334	peg.907	peg.337	peg.987	peg.1103	peg.113	peg.1017	peg.2070	peg.1300	peg.926
22	22	Histidine transport protein (permease)	peg.966	peg.157	peg.2230	peg.967	peg.2012	peg.1496	peg.2025	peg.1439	peg.438	peg.349	peg.570	peg.1685	peg.703	peg.1377	peg.1486	peg.272	peg.1823	peg.790	peg.1860	peg.877	peg.982	peg.1624
22	22	TPR-repeat-containing protein, putative component of Menaquinone-cytochrome C reductase	peg.1569	peg.1572	peg.1801	peg.1572	peg.960	peg.960	peg.373	peg.769	peg.1177	peg.1863	peg.1246	peg.957	peg.330	peg.911	peg.333	peg.983	peg.1107	peg.117	peg.1021	peg.2074	peg.1304	peg.930
22	22	5-Enolpyruvylshikimate-3-phosphate synthase (EC 2.5.1.19)	peg.1570	peg.1573	peg.1802	peg.1573	peg.961	peg.961	peg.372	peg.770	peg.1176	peg.1862	peg.1245	peg.958	peg.329	peg.912	peg.332	peg.982	peg.1108	peg.118	peg.1022	peg.2075	peg.1305	peg.931
22	22	3-dehydroquinate synthase (EC 4.2.3.4)	peg.1571	peg.1574	peg.1803	peg.1574	peg.962	peg.962	peg.371	peg.771	peg.1175	peg.1861	peg.1244	peg.959	peg.328	peg.913	peg.331	peg.981	peg.1109	peg.119	peg.1023	peg.2076	peg.1306	peg.932
22	22	Chorismate synthase (EC 4.2.3.5)	peg.1572	peg.1575	peg.1804	peg.1575	peg.963	peg.963	peg.370	peg.772	peg.1174	peg.1860	peg.1243	peg.960	peg.327	peg.914	peg.330	peg.980	peg.1110	peg.120	peg.1024	peg.2077	peg.1307	peg.933
22	22	Nucleoside diphosphate kinase (EC 2.7.4.6)	peg.1573	peg.1576	peg.1805	peg.1576	peg.964	peg.964	peg.369	peg.773	peg.1173	peg.1859	peg.1242	peg.961	peg.326	peg.915	peg.329	peg.979	peg.1111	peg.121	peg.1025	peg.2078	peg.1308	peg.934
22	22	Heptaprenyl diphosphate synthase component II (EC 2.5.1.30)	peg.1574	peg.1577	peg.1806	peg.1577	peg.965	peg.965	peg.368	peg.774	peg.1172	peg.1858	peg.1241	peg.962	peg.325	peg.916	peg.328	peg.978	peg.1112	peg.122	peg.1026	peg.2079	peg.1309	peg.935
22	22	2-heptaprenyl-1,4-naphthoquinone methyltransferase MenG (EC 2.1.1.163)	peg.1575	peg.1578	peg.1807	peg.1578	peg.966	peg.966	peg.367	peg.775	peg.1171	peg.1857	peg.1240	peg.963	peg.324	peg.917	peg.327	peg.977	peg.1113	peg.123	peg.1027	peg.2080	peg.1310	peg.936
22	22	Heptaprenyl diphosphate synthase component I (EC 2.5.1.30)	peg.1576	peg.1579	peg.1808	peg.1579	peg.967	peg.967	peg.366	peg.776	peg.1170	peg.1856	peg.1239	peg.964	peg.323	peg.918	peg.326	peg.976	peg.1114	peg.124	peg.1028	peg.2081	peg.1311	peg.937
22	22	DNA-binding protein HBsu	peg.1577	peg.1580	peg.1809	peg.1580	peg.968	peg.968	peg.365	peg.777	peg.1169	peg.1855	peg.1238	peg.965	peg.322	peg.919	peg.325	peg.975	peg.1115	peg.125	peg.1029	peg.2082	peg.1312	peg.938
22	22	Glycerol-3-phosphate dehydrogenase [NAD(P)+] (EC 1.1.1.94)	peg.1578	peg.1581	peg.1810	peg.1581	peg.969	peg.969	peg.364	peg.778	peg.1168	peg.1854	peg.1237	peg.966	peg.321	peg.920	peg.324	peg.974	peg.1117	peg.126	peg.1030	peg.2083	peg.1313	peg.939
22	22	GTP-binding protein EngA	peg.1579	peg.1582	peg.1811	peg.1582	peg.970	peg.970	peg.363	peg.779	peg.1167	peg.1853	peg.1236	peg.967	peg.320	peg.921	peg.323	peg.973	peg.1118	peg.127	peg.1031	peg.2084	peg.1314	peg.940
22	22	SSU ribosomal protein S1p	peg.1580	peg.1583	peg.1812	peg.1583	peg.971	peg.971	peg.362	peg.780	peg.1166	peg.1852	peg.1235	peg.968	peg.319	peg.922	peg.322	peg.972	peg.1120	peg.128	peg.1032	peg.2085	peg.1315	peg.941
22	22	Cytidylate kinase (EC 2.7.4.25)	peg.1581	peg.1584	peg.1813	peg.1584	peg.972	peg.972	peg.361	peg.781	peg.1165	peg.1851	peg.1234	peg.969	peg.318	peg.923	peg.321	peg.971	peg.1121	peg.129	peg.1033	peg.2086	peg.1316	peg.942
22	22	L-asparaginase (EC 3.5.1.1)	peg.1583	peg.1586	peg.1815	peg.1586	peg.974	peg.974	peg.359	peg.782	peg.1164	peg.1850	peg.1233	peg.970	peg.317	peg.924	peg.320	peg.970	peg.1122	peg.130	peg.1034	peg.2087	peg.1317	peg.943
22	22	Thioredoxin reductase (EC 1.8.1.9)	peg.1585	peg.1588	peg.1817	peg.1588	peg.976	peg.976	peg.357	peg.783	peg.1163	peg.1849	peg.1232	peg.971	peg.316	peg.925	peg.319	peg.969	peg.1123	peg.131	peg.1035	peg.2088	peg.1318	peg.944
22	22	Elastin binding protein EbpS	peg.1586	peg.1589	peg.1818	peg.1589	peg.977	peg.977	peg.356	peg.784	peg.1162	peg.1848	peg.1231	peg.972	peg.315	peg.926	peg.318	peg.968	peg.1124	peg.132	peg.1036	peg.2089	peg.1319	peg.945
22	22	Hypothetical protein SAV2317	peg.964	peg.159	peg.2228	peg.965	peg.2010	peg.1498	peg.2023	peg.1440	peg.437	peg.348	peg.569	peg.1686	peg.704	peg.1378	peg.1487	peg.271	peg.1824	peg.791	peg.1861	peg.878	peg.983	peg.1625
22	22	ATP-dependent DNA helicase, RecQ family	peg.1587	peg.1590	peg.1819	peg.1590	peg.978	peg.978	peg.355	peg.785	peg.1161	peg.1847	peg.1230	peg.973	peg.314	peg.927	peg.317	peg.967	peg.1125	peg.133	peg.1037	peg.2090	peg.1320	peg.946
22	22	Ferredoxin	peg.1589	peg.1592	peg.1821	peg.1592	peg.980	peg.980	peg.353	peg.787	peg.1159	peg.1845	peg.1228	peg.975	peg.312	peg.929	peg.315	peg.965	peg.1127	peg.135	peg.1039	peg.2092	peg.1322	peg.948
22	23	Substrate-specific component RibU of riboflavin ECF transporter	peg.1590	peg.1593	peg.1822	peg.1593	peg.981	peg.981	peg.352	peg.788	peg.1158	peg.1844	peg.1227	peg.976,peg.977	peg.311	peg.930	peg.314	peg.964	peg.1128	peg.136	peg.1040	peg.2093	peg.1323	peg.949
22	22	Osmosensitive K+ channel histidine kinase KdpD (EC 2.7.3.-)	peg.1592	peg.1595	peg.1824	peg.1595	peg.982	peg.982	peg.351	peg.789	peg.1157	peg.1843	peg.1226	peg.978	peg.310	peg.931	peg.313	peg.963	peg.1129	peg.137	peg.1041	peg.2094	peg.1324	peg.950
22	22	Staphylococcal respiratory response protein SrrA	peg.1593	peg.1596	peg.1825	peg.1596	peg.983	peg.983	peg.349	peg.790	peg.1156	peg.1842	peg.1225	peg.979	peg.309	peg.932	peg.312	peg.962	peg.1130	peg.138	peg.1042	peg.2095	peg.1325	peg.951
22	22	Ribosomal large subunit pseudouridine synthase B (EC 4.2.1.70)	peg.1594	peg.1597	peg.1826	peg.1597	peg.984	peg.984	peg.348	peg.791	peg.1155	peg.1841	peg.1224	peg.980	peg.308	peg.933	peg.311	peg.961	peg.1131	peg.139	peg.1043	peg.2096	peg.1326	peg.952
22	22	Segregation and condensation protein B	peg.1595	peg.1598	peg.1827	peg.1598	peg.985	peg.985	peg.347	peg.792	peg.1154	peg.1840	peg.1223	peg.981	peg.307	peg.934	peg.310	peg.960	peg.1132	peg.140	peg.1044	peg.2097	peg.1327	peg.953
22	22	Segregation and condensation protein A	peg.1596	peg.1599	peg.1828	peg.1599	peg.986	peg.986	peg.346	peg.793	peg.1153	peg.1839	peg.1222	peg.982	peg.306	peg.935	peg.309	peg.959	peg.1133	peg.141	peg.1045	peg.2098	peg.1328	peg.954
22	22	Macrolide-efflux protein	peg.1106	peg.16	peg.2372	peg.1108	peg.2165	peg.1343	peg.2178	peg.1315	peg.561	peg.194	peg.693	peg.1562	peg.581	peg.1255	peg.1364	peg.391	peg.1706	peg.673	peg.1742	peg.972	peg.279	peg.1508
22	22	hypothetical protein	peg.1598	peg.1601	peg.1830	peg.1601	peg.987	peg.987	peg.345	peg.794	peg.1152	peg.1838	peg.1221	peg.983	peg.305	peg.936	peg.308	peg.958	peg.1134	peg.142	peg.1046	peg.2099	peg.1329	peg.955
22	22	Tyrosine recombinase XerD	peg.1599	peg.1602	peg.1831	peg.1602	peg.988	peg.988	peg.344	peg.795	peg.1151	peg.1837	peg.1220	peg.984	peg.304	peg.937	peg.307	peg.957	peg.1135	peg.143	peg.1047	peg.2100	peg.1330	peg.956
22	22	Ferric uptake regulation protein FUR	peg.1600	peg.1603	peg.1832	peg.1603	peg.989	peg.989	peg.343	peg.796	peg.1150	peg.1836	peg.1219	peg.985	peg.303	peg.938	peg.306	peg.956	peg.1136	peg.144	peg.1048	peg.2101	peg.1331	peg.957
22	22	ADP-ribose pyrophosphatase (EC 3.6.1.13)	peg.1601	peg.1604	peg.1833	peg.1604	peg.990	peg.990	peg.342	peg.797	peg.1149	peg.1835	peg.1218	peg.986	peg.302	peg.939	peg.305	peg.955	peg.1137	peg.145	peg.1049	peg.2102	peg.1332	peg.958
22	22	Oxidoreductase, aldo/keto reductase family protein	peg.1602	peg.1605	peg.1834	peg.1605	peg.991	peg.991	peg.341	peg.798	peg.1148	peg.1834	peg.1217	peg.987	peg.301	peg.940	peg.304	peg.954	peg.1138	peg.146	peg.1050	peg.2103	peg.1333	peg.959
22	22	Ribonuclease Z (EC 3.1.26.11)	peg.1609	peg.1612	peg.1841	peg.1612	peg.996	peg.996	peg.336	peg.802	peg.1144	peg.1830	peg.1213	peg.991	peg.297	peg.944	peg.301	peg.951	peg.1141	peg.149	peg.1053	peg.2106	peg.1336	peg.962
22	22	Glucose-6-phosphate 1-dehydrogenase (EC 1.1.1.49)	peg.1610	peg.1613	peg.1842	peg.1613	peg.997	peg.997	peg.335	peg.803	peg.1143	peg.1829	peg.1212	peg.992	peg.296	peg.945	peg.300	peg.950	peg.1142	peg.150	peg.1054	peg.2107	peg.1337	peg.963
22	22	Transcription regulator AraC/XylS family	peg.1611	peg.1614	peg.1843	peg.1614	peg.998	peg.998	peg.334	peg.804	peg.1142	peg.1828	peg.1211	peg.993	peg.295	peg.946	peg.299	peg.949	peg.1143	peg.151	peg.1055	peg.2108	peg.1338	peg.964
22	22	6-phosphogluconate dehydrogenase, decarboxylating (EC 1.1.1.44)	peg.1615	peg.1618	peg.1847	peg.1618	peg.1003	peg.1003	peg.329	peg.806	peg.1140	peg.1826	peg.1209	peg.995	peg.293	peg.948	peg.296	peg.947	peg.1145	peg.153	peg.1057	peg.2110	peg.1340	peg.966
22	22	Peptidase T (EC 3.4.11.4)	peg.1616	peg.1619	peg.1848	peg.1619	peg.1004	peg.1004	peg.328	peg.807	peg.1139	peg.1825	peg.1208	peg.996	peg.292	peg.949	peg.295	peg.946	peg.1146	peg.154	peg.1058	peg.2111	peg.1341	peg.967
22	22	phosphoglycolate phosphatase	peg.961	peg.162	peg.2225	peg.962	peg.2007	peg.1501	peg.2020	peg.1442	peg.434	peg.346	peg.567	peg.1689	peg.707	peg.1380	peg.1489	peg.269	peg.1826	peg.796	peg.1863	peg.880	peg.985	peg.1628
22	22	hypothetical protein	peg.1617	peg.1620	peg.1849	peg.1620	peg.1005	peg.1005	peg.327	peg.808	peg.1138	peg.1824	peg.1207	peg.997	peg.291	peg.950	peg.293	peg.945	peg.1147	peg.155	peg.1059	peg.2112	peg.1342	peg.968
22	22	FIG01226417: hypothetical protein	peg.1618	peg.1621	peg.1850	peg.1621	peg.1006	peg.1006	peg.326	peg.809	peg.1137	peg.1823	peg.1206	peg.998	peg.290	peg.951	peg.292	peg.944	peg.1148	peg.156	peg.1060	peg.2113	peg.1343	peg.969
22	22	Dihydrolipoamide acyltransferase component of branched-chain alpha-keto acid dehydrogenase complex (EC 2.3.1.168)	peg.1619	peg.1622	peg.1851	peg.1622	peg.1007	peg.1007	peg.325	peg.810	peg.1136	peg.1822	peg.1205	peg.999	peg.289	peg.952	peg.291	peg.943	peg.1149	peg.157	peg.1061	peg.2114	peg.1344	peg.970
22	22	Branched-chain alpha-keto acid dehydrogenase, E1 component, beta subunit (EC 1.2.4.4)	peg.1620	peg.1623	peg.1852	peg.1623	peg.1008	peg.1008	peg.324	peg.811	peg.1135	peg.1821	peg.1204	peg.1000	peg.288	peg.953	peg.290	peg.942	peg.1150	peg.158	peg.1062	peg.2115	peg.1345	peg.971
22	22	Branched-chain alpha-keto acid dehydrogenase, E1 component, alpha subunit (EC 1.2.4.4)	peg.1621	peg.1624	peg.1853	peg.1624	peg.1009	peg.1009	peg.323	peg.812	peg.1134	peg.1820	peg.1203	peg.1001	peg.287	peg.954	peg.289	peg.941	peg.1151	peg.159	peg.1063	peg.2116	peg.1346	peg.972
22	22	Dihydrolipoamide dehydrogenase of branched-chain alpha-keto acid dehydrogenase (EC 1.8.1.4)	peg.1622	peg.1625	peg.1854	peg.1625	peg.1010	peg.1010	peg.322	peg.813	peg.1133	peg.1819	peg.1202	peg.1002	peg.286	peg.955	peg.288	peg.940	peg.1152	peg.160	peg.1064	peg.2117	peg.1347	peg.973
22	22	DNA repair protein RecN	peg.1623	peg.1626	peg.1855	peg.1626	peg.1011	peg.1011	peg.321	peg.814	peg.1132	peg.1818	peg.1201	peg.1003	peg.285	peg.956	peg.287	peg.939	peg.1153	peg.161	peg.1065	peg.2118	peg.1348	peg.974
22	22	Arginine pathway regulatory protein ArgR, repressor of arg regulon	peg.1624	peg.1627	peg.1856	peg.1627	peg.1012	peg.1012	peg.320	peg.815	peg.1131	peg.1817	peg.1200	peg.1004	peg.284	peg.957	peg.286	peg.938	peg.1154	peg.162	peg.1066	peg.2119	peg.1349	peg.975
22	22	(2E,6E)-farnesyl diphosphate synthase (EC 2.5.1.10)	peg.1625	peg.1628	peg.1857	peg.1628	peg.1013	peg.1013	peg.319	peg.816	peg.1130	peg.1816	peg.1199	peg.1005	peg.283	peg.958	peg.285	peg.937	peg.1155	peg.163	peg.1067	peg.2120	peg.1350	peg.976
22	22	Exodeoxyribonuclease VII small subunit (EC 3.1.11.6)	peg.1626	peg.1629	peg.1858	peg.1629	peg.1014	peg.1014	peg.318	peg.817	peg.1129	peg.1815	peg.1198	peg.1006	peg.282	peg.959	peg.284	peg.936	peg.1156	peg.164	peg.1068	peg.2121	peg.1351	peg.977
22	22	Exodeoxyribonuclease VII large subunit (EC 3.1.11.6)	peg.1627	peg.1630	peg.1859	peg.1630	peg.1015	peg.1015	peg.317	peg.818	peg.1128	peg.1814	peg.1197	peg.1007	peg.281	peg.960	peg.283	peg.935	peg.1157	peg.165	peg.1069	peg.2122	peg.1352	peg.978
22	22	Transcription termination protein NusB	peg.1628	peg.1631	peg.1860	peg.1631	peg.1016	peg.1016	peg.316	peg.819	peg.1127	peg.1813	peg.1196	peg.1008	peg.280	peg.961	peg.282	peg.934	peg.1158	peg.166	peg.1070	peg.2123	peg.1353	peg.979
22	22	Alkaline shock protein	peg.1629	peg.1632	peg.1861	peg.1632	peg.1017	peg.1017	peg.315	peg.820	peg.1126	peg.1812	peg.1195	peg.1009	peg.279	peg.962	peg.281	peg.933	peg.1159	peg.167	peg.1071	peg.2124	peg.1354	peg.980
22	22	Biotin carboxylase of acetyl-CoA carboxylase (EC 6.3.4.14)	peg.1630	peg.1633	peg.1862	peg.1633	peg.1018	peg.1018	peg.314	peg.821	peg.1125	peg.1811	peg.1194	peg.1010	peg.278	peg.963	peg.280	peg.932	peg.1160	peg.168	peg.1072	peg.2125	peg.1355	peg.981
22	22	Biotin carboxyl carrier protein of acetyl-CoA carboxylase	peg.1631	peg.1634	peg.1863	peg.1634	peg.1019	peg.1019	peg.313	peg.822	peg.1124	peg.1810	peg.1193	peg.1011	peg.277	peg.964	peg.279	peg.931	peg.1161	peg.169	peg.1073	peg.2126	peg.1356	peg.982
22	22	Hypothetical protein SAV2322	peg.959	peg.164	peg.2223	peg.960	peg.2005	peg.1503	peg.2018	peg.1444	peg.433	peg.345	peg.565	peg.1690	peg.708	peg.1382	peg.1491	peg.268	peg.1827	peg.797	peg.1864	peg.881	peg.986	peg.1629
22	22	Translation elongation factor P	peg.1638	peg.1641	peg.1870	peg.1641	peg.1025	peg.1025	peg.307	peg.823	peg.1123	peg.1809	peg.1192	peg.1012	peg.276	peg.965	peg.274	peg.926	peg.1166	peg.174	peg.1078	peg.2132	peg.1361	peg.987
22	22	Aminopeptidase YpdF (MP-, MA-, MS-, AP-, NP- specific)	peg.1639	peg.1642	peg.1871	peg.1642	peg.1026	peg.1026	peg.306	peg.824	peg.1122	peg.1808	peg.1191	peg.1013	peg.275	peg.966	peg.273	peg.924	peg.1167	peg.175	peg.1079	peg.2133	peg.1362	peg.988
22	22	FIG01108536: hypothetical protein	peg.1640	peg.1643	peg.1872	peg.1643	peg.1027	peg.1027	peg.305	peg.825	peg.1121	peg.1807	peg.1190	peg.1014	peg.274	peg.967	peg.272	peg.923	peg.1168	peg.176	peg.1080	peg.2134	peg.1363	peg.989
22	22	FIG01107940: hypothetical protein	peg.1641	peg.1644	peg.1873	peg.1644	peg.1028	peg.1028	peg.304	peg.826	peg.1120	peg.1806	peg.1189	peg.1015	peg.273	peg.968	peg.271	peg.922	peg.1169	peg.177	peg.1081	peg.2135	peg.1364	peg.990
22	22	Lipoate-protein ligase A	peg.1642	peg.1645	peg.1874	peg.1645	peg.1029	peg.1029	peg.303	peg.827	peg.1119	peg.1805	peg.1188	peg.1016	peg.272	peg.969	peg.270	peg.921	peg.1170	peg.178	peg.1082	peg.2136	peg.1365	peg.991
22	22	Rhodanese-like domain protein	peg.1643	peg.1646	peg.1875	peg.1646	peg.1030	peg.1030	peg.302	peg.828	peg.1118	peg.1804	peg.1187	peg.1017	peg.271	peg.970	peg.269	peg.920	peg.1171	peg.179	peg.1083	peg.2137	peg.1366	peg.992
22	22	Glycine dehydrogenase [decarboxylating] (glycine cleavage system P2 protein) (EC 1.4.4.2)	peg.1644	peg.1647	peg.1876	peg.1647	peg.1031	peg.1031	peg.301	peg.829	peg.1117	peg.1803	peg.1186	peg.1018	peg.270	peg.971	peg.268	peg.917	peg.1173	peg.181	peg.1085	peg.2139	peg.1525	peg.994
22	22	Glycine dehydrogenase [decarboxylating] (glycine cleavage system P1 protein) (EC 1.4.4.2)	peg.1645	peg.1648	peg.1877	peg.1648	peg.1032	peg.1032	peg.300	peg.830	peg.1116	peg.1802	peg.1185	peg.1019	peg.269	peg.972	peg.267	peg.916	peg.1174	peg.182	peg.1086	peg.2140	peg.1526	peg.995
22	22	Aminomethyltransferase (glycine cleavage system T protein) (EC 2.1.2.10)	peg.1646	peg.1649	peg.1878	peg.1649	peg.1033	peg.1033	peg.299	peg.831	peg.1115	peg.1801	peg.1184	peg.1020	peg.268	peg.973	peg.266	peg.915	peg.1175	peg.183	peg.1087	peg.2141	peg.1527	peg.996
22	22	Shikimate kinase I (EC 2.7.1.71)	peg.1647	peg.1650	peg.1879	peg.1650	peg.1034	peg.1034	peg.298	peg.832	peg.1114	peg.1800	peg.1183	peg.1021	peg.267	peg.974	peg.265	peg.914	peg.1176	peg.184	peg.1088	peg.2142	peg.1528	peg.997
22	22	Late competence protein ComGD, access of DNA to ComEA, FIG012777	peg.1649	peg.1652	peg.1881	peg.1652	peg.1037	peg.1037	peg.295	peg.835	peg.1111	peg.1797	peg.1180	peg.1024	peg.264	peg.977	peg.262	peg.911	peg.1179	peg.186	peg.1091	peg.2145	peg.1531	peg.1000
22	22	Late competence protein ComGB, access of DNA to ComEA	peg.1651	peg.1654	peg.1883	peg.1654	peg.1040	peg.1040	peg.291	peg.837	peg.1109	peg.1795	peg.1177	peg.1027	peg.261	peg.979	peg.260	peg.909	peg.1181	peg.188	peg.1093	peg.2147	peg.1533	peg.1002
22	22	Late competence protein ComGA, access of DNA to ComEA	peg.1652	peg.1655	peg.1884	peg.1655	peg.1041	peg.1041	peg.290	peg.838	peg.1108	peg.1794	peg.1176	peg.1028	peg.260	peg.980	peg.259	peg.908	peg.1182	peg.189	peg.1094	peg.2148	peg.1534	peg.1003
22	22	FIG01108604: hypothetical protein	peg.1655	peg.1658	peg.1887	peg.1658	peg.1044	peg.1044	peg.287	peg.840	peg.1106	peg.1792	peg.1174	peg.1030	peg.258	peg.982	peg.257	peg.906	peg.1184	peg.191	peg.1096	peg.2150	peg.1536	peg.1005
22	22	Glucokinase (EC 2.7.1.2)	peg.1656	peg.1659	peg.1888	peg.1659	peg.1045	peg.1045	peg.286	peg.841	peg.1105	peg.1791	peg.1173	peg.1031	peg.257	peg.983	peg.256	peg.905	peg.1185	peg.192	peg.1097	peg.2151	peg.1537	peg.1006
22	22	FIG056164: rhomboid family serine protease	peg.1657	peg.1660	peg.1889	peg.1660	peg.1046	peg.1046	peg.284	peg.843	peg.1103	peg.1789	peg.1171	peg.1033	peg.255	peg.985	peg.254	peg.903	peg.1187	peg.194	peg.1099	peg.2153	peg.1539	peg.1008
22	22	5-formyltetrahydrofolate cyclo-ligase (EC 6.3.3.2)	peg.1658	peg.1661	peg.1890	peg.1661	peg.1047	peg.1047	peg.283	peg.844	peg.1102	peg.1788	peg.1170	peg.1034	peg.254	peg.986	peg.253	peg.902	peg.1188	peg.195	peg.1100	peg.2154	peg.1540	peg.1009
22	22	LSU ribosomal protein L33p @ LSU ribosomal protein L33p, zinc-dependent	peg.1659	peg.1662	peg.1891	peg.1662	peg.1048	peg.1048	peg.282	peg.845	peg.1101	peg.1787	peg.1169	peg.1035	peg.253	peg.987	peg.252	peg.901	peg.1189	peg.196	peg.1101	peg.2155	peg.1541	peg.1010
22	22	Cell division protein FtsI [Peptidoglycan synthetase] (EC 2.4.1.129) / Transpeptidase, Penicillin binding protein transpeptidase domain	peg.1660	peg.1663	peg.1892	peg.1663	peg.1049	peg.1049	peg.281	peg.846	peg.1100	peg.1786	peg.1168	peg.1036	peg.252	peg.988	peg.251	peg.900	peg.1190	peg.197	peg.1102	peg.2156	peg.1542	peg.1011
22	22	Manganese superoxide dismutase (EC 1.15.1.1)	peg.1661	peg.1664	peg.1893	peg.1664	peg.1050	peg.1050	peg.280	peg.847	peg.1099	peg.1785	peg.1167	peg.1037	peg.251	peg.989	peg.250	peg.899	peg.1191	peg.198	peg.1103	peg.2157	peg.1543	peg.1012
22	22	Zinc uptake regulation protein ZUR	peg.1662	peg.1665	peg.1894	peg.1665	peg.1051	peg.1051	peg.279	peg.848	peg.1098	peg.1784	peg.1166	peg.1038	peg.250	peg.990	peg.249	peg.898	peg.1192	peg.199	peg.1104	peg.2158	peg.1544	peg.1013
22	22	Zinc ABC transporter, inner membrane permease protein ZnuB	peg.1663	peg.1666	peg.1895	peg.1666	peg.1052	peg.1052	peg.278	peg.849	peg.1097	peg.1783	peg.1165	peg.1039	peg.249	peg.991	peg.248	peg.897	peg.1193	peg.200	peg.1105	peg.2159	peg.1545	peg.1014
22	22	Zinc ABC transporter, ATP-binding protein ZnuC	peg.1664	peg.1667	peg.1896	peg.1667	peg.1053	peg.1053	peg.277	peg.850	peg.1096	peg.1782	peg.1164	peg.1040	peg.248	peg.992	peg.247	peg.896	peg.1194	peg.201	peg.1106	peg.2160	peg.1546	peg.1015
22	22	Endonuclease IV (EC 3.1.21.2)	peg.1665	peg.1668	peg.1897	peg.1668	peg.1054	peg.1054	peg.276	peg.851	peg.1095	peg.1781	peg.1163	peg.1041	peg.247	peg.993	peg.246	peg.895	peg.1195	peg.202	peg.1107	peg.2161	peg.1547	peg.1016
22	22	DEAD-box ATP-dependent RNA helicase CshB (EC 3.6.4.13)	peg.1666	peg.1669	peg.1898	peg.1669	peg.1055	peg.1055	peg.275	peg.852	peg.1094	peg.1780	peg.1162	peg.1042	peg.246	peg.994	peg.245	peg.894	peg.1196	peg.203	peg.1108	peg.2162	peg.1548	peg.1017
22	22	FIG137478: Hypothetical protein YbgI	peg.1667	peg.1670	peg.1899	peg.1670	peg.1056	peg.1056	peg.274	peg.853	peg.1093	peg.1779	peg.1161	peg.1043	peg.245	peg.995	peg.244	peg.893	peg.1197	peg.204	peg.1109	peg.2163	peg.1549	peg.1018
22	22	Putative tRNA-m1A22 methylase	peg.1668	peg.1671	peg.1900	peg.1671	peg.1057	peg.1057	peg.273	peg.854	peg.1092	peg.1778	peg.1160	peg.1044	peg.244	peg.996	peg.243	peg.892	peg.1198	peg.205	peg.1110	peg.2164	peg.1550	peg.1019
22	22	RNA polymerase sigma factor RpoD	peg.1669	peg.1672	peg.1901	peg.1672	peg.1058	peg.1058	peg.272	peg.855	peg.1091	peg.1777	peg.1159	peg.1045	peg.243	peg.997	peg.242	peg.891	peg.1199	peg.206	peg.1111	peg.2165	peg.1551	peg.1020
22	22	DNA primase (EC 2.7.7.-)	peg.1670	peg.1673	peg.1902	peg.1673	peg.1059	peg.1059	peg.271	peg.856	peg.1090	peg.1776	peg.1158	peg.1046	peg.242	peg.998	peg.241	peg.890	peg.1200	peg.207	peg.1112	peg.2166	peg.1552	peg.1021
22	22	ATP/GTP-binding protein, SA1392 homolog	peg.1671	peg.1674	peg.1903	peg.1674	peg.1060	peg.1060	peg.270	peg.857	peg.1089	peg.1775	peg.1157	peg.1047	peg.241	peg.999	peg.240	peg.889	peg.1201	peg.208	peg.1113	peg.2167	peg.1553	peg.1022
22	22	CBS domain protein, lmo1865 homolog	peg.1672	peg.1675	peg.1904	peg.1675	peg.1061	peg.1061	peg.269	peg.858	peg.1088	peg.1774	peg.1156	peg.1048	peg.240	peg.1000	peg.239	peg.888	peg.1202	peg.209	peg.1114	peg.2168	peg.1554	peg.1023
22	22	Glycyl-tRNA synthetase (EC 6.1.1.14)	peg.1673	peg.1676	peg.1905	peg.1676	peg.1062	peg.1062	peg.268	peg.859	peg.1087	peg.1773	peg.1155	peg.1049	peg.239	peg.1001	peg.238	peg.887	peg.1203	peg.210	peg.1115	peg.2169	peg.1555	peg.1024
22	22	DNA recombination and repair protein RecO	peg.1674	peg.1677	peg.1906	peg.1677	peg.1063	peg.1063	peg.267	peg.860	peg.1086	peg.1772	peg.1154	peg.1050	peg.238	peg.1002	peg.237	peg.886	peg.1204	peg.211	peg.1116	peg.2170	peg.1556	peg.1025
22	22	GTP-binding protein Era	peg.1675	peg.1678	peg.1907	peg.1678	peg.1064	peg.1064	peg.266	peg.861	peg.1085	peg.1771	peg.1153	peg.1051	peg.237	peg.1003	peg.236	peg.885	peg.1205	peg.212	peg.1117	peg.2171	peg.1557	peg.1026
22	22	Cytidine deaminase (EC 3.5.4.5)	peg.1676	peg.1679	peg.1908	peg.1679	peg.1065	peg.1065	peg.265	peg.862	peg.1084	peg.1770	peg.1152	peg.1052	peg.236	peg.1004	peg.235	peg.884	peg.1206	peg.213	peg.1118	peg.2172	peg.1558	peg.1027
22	22	Transcriptional regulator, RpiR family	peg.955	peg.168	peg.2219	peg.956	peg.2000	peg.1508	peg.2013	peg.1446	peg.431	peg.343	peg.563	peg.1693	peg.711	peg.1384	peg.1493	peg.266	peg.1829	peg.799	peg.1866	peg.883	peg.988	peg.1631
22	22	Diacylglycerol kinase (EC 2.7.1.107)	peg.1677	peg.1680	peg.1909	peg.1680	peg.1066	peg.1066	peg.264	peg.863	peg.1083	peg.1769	peg.1151	peg.1053	peg.235	peg.1005	peg.234	peg.883	peg.1207	peg.214	peg.1119	peg.2173	peg.1559	peg.1028
22	22	Metal-dependent hydrolase YbeY, involved in rRNA and/or ribosome maturation and assembly	peg.1678	peg.1681	peg.1910	peg.1681	peg.1067	peg.1067	peg.263	peg.864	peg.1082	peg.1768	peg.1150	peg.1054	peg.234	peg.1006	peg.233	peg.882	peg.1208	peg.215	peg.1120	peg.2174	peg.1560	peg.1029
22	22	Phosphate starvation-inducible protein PhoH, predicted ATPase	peg.1679	peg.1682	peg.1911	peg.1682	peg.1068	peg.1068	peg.262	peg.865	peg.1081	peg.1767	peg.1149	peg.1055	peg.233	peg.1007	peg.232	peg.881	peg.1209	peg.216	peg.1121	peg.2175	peg.1561	peg.1030
22	22	FIG01108188: hypothetical protein	peg.1680	peg.1683	peg.1912	peg.1683	peg.1069	peg.1069	peg.261	peg.866	peg.1080	peg.1766	peg.1148	peg.1056	peg.232	peg.1008	peg.231	peg.880	peg.1210	peg.217	peg.1122	peg.2176	peg.1562	peg.1031
22	22	DUF1432 domain-containing protein	peg.1681	peg.1684	peg.1913	peg.1684	peg.1070	peg.1070	peg.260	peg.867	peg.1079	peg.1765	peg.1147	peg.1057	peg.231	peg.1009	peg.230	peg.879	peg.1211	peg.218	peg.1123	peg.2177	peg.1563	peg.1032
22	22	Putative activity regulator of membrane protease YbbK	peg.1682	peg.1685	peg.1914	peg.1685	peg.1071	peg.1071	peg.259	peg.868	peg.1078	peg.1764	peg.1146	peg.1058	peg.230	peg.1010	peg.229	peg.878	peg.1212	peg.219	peg.1124	peg.2178	peg.1564	peg.1033
22	22	SSU ribosomal protein S21p	peg.1683	peg.1686	peg.1915	peg.1686	peg.1072	peg.1072	peg.258	peg.869	peg.1077	peg.1763	peg.1145	peg.1059	peg.229	peg.1011	peg.228	peg.876	peg.1213	peg.220	peg.1125	peg.2179	peg.1565	peg.1034
22	22	tRNA-t(6)A37 methylthiotransferase	peg.1684	peg.1687	peg.1916	peg.1687	peg.1073	peg.1073	peg.257	peg.870	peg.1076	peg.1762	peg.1144	peg.1060	peg.228	peg.1012	peg.227	peg.875	peg.1214	peg.221	peg.1126	peg.2180	peg.1566	peg.1035
22	22	Ribosomal RNA small subunit methyltransferase E (EC 2.1.1.-)	peg.1685	peg.1688	peg.1917	peg.1688	peg.1074	peg.1074	peg.256	peg.871	peg.1075	peg.1761	peg.1143	peg.1061	peg.227	peg.1013	peg.226	peg.874	peg.1215	peg.222	peg.1127	peg.2181	peg.1567	peg.1036
22	22	Ribosomal protein L11 methyltransferase (EC 2.1.1.-)	peg.1686	peg.1689	peg.1918	peg.1689	peg.1075	peg.1075	peg.255	peg.872	peg.1074	peg.1760	peg.1142	peg.1062	peg.226	peg.1014	peg.225	peg.873	peg.1216	peg.223	peg.1128	peg.2182	peg.1568	peg.1037
22	22	Hypothetical protein SAV2325	peg.954	peg.169	peg.2218	peg.955	peg.1999	peg.1509	peg.2012	peg.1447	peg.430	peg.342	peg.562	peg.1694	peg.712	peg.1385	peg.1494	peg.265	peg.1832	peg.806	peg.1869	peg.884	peg.1862	peg.1633
22	22	Chaperone protein DnaJ	peg.1687	peg.1690	peg.1919	peg.1690	peg.1076	peg.1076	peg.254	peg.873	peg.1073	peg.1759	peg.1141	peg.1063	peg.225	peg.1015	peg.224	peg.872	peg.1217	peg.224	peg.1129	peg.2183	peg.1569	peg.1038
22	22	Chaperone protein DnaK	peg.1688	peg.1691	peg.1920	peg.1691	peg.1077	peg.1077	peg.253	peg.874	peg.1072	peg.1758	peg.1140	peg.1064	peg.224	peg.1016	peg.223	peg.871	peg.1218	peg.225	peg.1130	peg.2184	peg.1570	peg.1039
22	22	Heat shock protein GrpE	peg.1689	peg.1692	peg.1921	peg.1692	peg.1078	peg.1078	peg.252	peg.875	peg.1071	peg.1757	peg.1139	peg.1065	peg.223	peg.1017	peg.222	peg.870	peg.1219	peg.226	peg.1131	peg.2185	peg.1571	peg.1040
22	22	Heat-inducible transcription repressor HrcA	peg.1690	peg.1693	peg.1922	peg.1693	peg.1080	peg.1080	peg.250	peg.876	peg.1070	peg.1756	peg.1138	peg.1066	peg.222	peg.1018	peg.221	peg.869	peg.1220	peg.227	peg.1132	peg.2186	peg.1572	peg.1041
22	22	Hypothetical radical SAM family enzyme in heat shock gene cluster, similarity with CPO of BS HemN-type	peg.1691	peg.1694	peg.1923	peg.1694	peg.1081	peg.1081	peg.249	peg.877	peg.1069	peg.1755	peg.1137	peg.1067	peg.221	peg.1019	peg.220	peg.868	peg.1221	peg.228	peg.1133	peg.2187	peg.1573	peg.1042
22	22	Translation elongation factor LepA	peg.1692	peg.1695	peg.1924	peg.1695	peg.1082	peg.1082	peg.248	peg.878	peg.1068	peg.1754	peg.1136	peg.1068	peg.220	peg.1020	peg.219	peg.867	peg.1222	peg.229	peg.1134	peg.2188	peg.1574	peg.1043
22	22	SSU ribosomal protein S20p	peg.1693	peg.1696	peg.1925	peg.1696	peg.1083	peg.1083	peg.247	peg.879	peg.1067	peg.1753	peg.1135	peg.1069	peg.219	peg.1021	peg.218	peg.866	peg.1223	peg.230	peg.1135	peg.2189	peg.1575	peg.1044
22	22	DNA polymerase III delta subunit (EC 2.7.7.7)	peg.1694	peg.1697	peg.1926	peg.1697	peg.1084	peg.1084	peg.246	peg.880	peg.1066	peg.1752	peg.1134	peg.1070	peg.218	peg.1022	peg.217	peg.862	peg.1224	peg.231	peg.1136	peg.2190	peg.1576	peg.1045
22	22	Uncharacterized siderophore biosynthesis protein near heme transporter HtsABC @ Siderophore synthetase superfamily, group B	peg.1105	peg.17	peg.2371	peg.1107	peg.2164	peg.1344	peg.2177	peg.1316	peg.560	peg.193	peg.692	peg.1563	peg.582	peg.1256	peg.1365	peg.390	peg.1707	peg.674	peg.1743	peg.973	peg.280	peg.1509
22	22	Methionine transporter MetT	peg.953	peg.170	peg.2217	peg.954	peg.1998	peg.1510	peg.2011	peg.1448	peg.429	peg.341	peg.561	peg.1695	peg.713	peg.1386	peg.1495	peg.264	peg.1833	peg.807	peg.1870	peg.885	peg.1863	peg.1634
22	22	dCMP deaminase (EC 3.5.4.12); Late competence protein ComEB	peg.1699	peg.1702	peg.1931	peg.1702	peg.1088	peg.1088	peg.242	peg.882	peg.1064	peg.1750	peg.1132	peg.1073	peg.215	peg.1024	peg.215	peg.860	peg.1226	peg.233	peg.1138	peg.2192	peg.1578	peg.1047
22	22	Ribosomal silencing factor RsfA (former Iojap)	peg.1702	peg.1705	peg.1934	peg.1705	peg.1092	peg.1092	peg.238	peg.885	peg.1061	peg.1747	peg.1129	peg.1077	peg.211	peg.1027	peg.212	peg.857	peg.1229	peg.236	peg.1141	peg.2194	peg.1581	peg.1050
22	22	Hydrolase (HAD superfamily), YqeK	peg.1703	peg.1706	peg.1935	peg.1706	peg.1093	peg.1093	peg.237	peg.886	peg.1060	peg.1746	peg.1128	peg.1078	peg.210	peg.1028	peg.211	peg.856	peg.1230	peg.237	peg.1142	peg.2195	peg.1582	peg.1051
22	22	Nicotinate-nucleotide adenylyltransferase (EC 2.7.7.18)	peg.1704	peg.1707	peg.1936	peg.1707	peg.1094	peg.1094	peg.236	peg.887	peg.1059	peg.1745	peg.1127	peg.1079	peg.209	peg.1029	peg.210	peg.855	peg.1231	peg.238	peg.1143	peg.2196	peg.1583	peg.1052
22	22	FIG004454: RNA binding protein	peg.1705	peg.1708	peg.1937	peg.1708	peg.1095	peg.1095	peg.235	peg.888	peg.1058	peg.1744	peg.1126	peg.1080	peg.208	peg.1030	peg.209	peg.854	peg.1232	peg.239	peg.1144	peg.2197	peg.1584	peg.1053
22	22	Shikimate 5-dehydrogenase I alpha (EC 1.1.1.25)	peg.1706	peg.1709	peg.1938	peg.1709	peg.1096	peg.1096	peg.234	peg.889	peg.1057	peg.1743	peg.1125	peg.1081	peg.207	peg.1031	peg.208	peg.853	peg.1233	peg.240	peg.1145	peg.2198	peg.1585	peg.1054
22	22	Dehydrogenase	peg.952	peg.171	peg.2216	peg.953	peg.1997	peg.1511	peg.2010	peg.1450	peg.427	peg.339	peg.559	peg.1697	peg.715	peg.1388	peg.1497	peg.261	peg.1836	peg.810	peg.1873	peg.888	peg.1866	peg.1637
22	22	GTP-binding protein YqeH, required for biogenesis of 30S ribosome subunit	peg.1707	peg.1710	peg.1939	peg.1710	peg.1097	peg.1097	peg.233	peg.890	peg.1056	peg.1742	peg.1124	peg.1082	peg.206	peg.1032	peg.207	peg.852	peg.1234	peg.241	peg.1146	peg.2199	peg.1586	peg.1055
22	22	FIG001553: Hydrolase, HAD subfamily IIIA	peg.1708	peg.1711	peg.1940	peg.1711	peg.1098	peg.1098	peg.232	peg.891	peg.1055	peg.1741	peg.1123	peg.1083	peg.205	peg.1033	peg.206	peg.851	peg.1235	peg.242	peg.1147	peg.2201	peg.1587	peg.1056
22	22	5'-methylthioadenosine nucleosidase (EC 3.2.2.16) @ S-adenosylhomocysteine nucleosidase (EC 3.2.2.9)	peg.1709	peg.1712	peg.1941	peg.1712	peg.1099	peg.1099	peg.231	peg.892	peg.1054	peg.1740	peg.1122	peg.1084	peg.204	peg.1034	peg.205	peg.850	peg.1236	peg.243	peg.1148	peg.2202	peg.1588	peg.1057
22	22	Mn2+/Fe2+ transporter, NRAMP family	peg.1710	peg.1713	peg.1942	peg.1713	peg.1100	peg.1100	peg.230	peg.893	peg.1053	peg.1739	peg.1121	peg.1085	peg.203	peg.1035	peg.204	peg.849	peg.1237	peg.244	peg.1149	peg.2203	peg.1589	peg.1058
22	22	Lactam utilization protein LamB	peg.1712	peg.1715	peg.1944	peg.1715	peg.1101	peg.1101	peg.229	peg.894	peg.1052	peg.1738	peg.1120	peg.1086	peg.202	peg.1036	peg.203	peg.848	peg.1238	peg.245	peg.1150	peg.2204	peg.1590	peg.1059
22	22	Biotin carboxylase (EC 6.3.4.14)	peg.1713	peg.1716	peg.1945	peg.1716	peg.1102	peg.1102	peg.228	peg.895	peg.1051	peg.1737	peg.1119	peg.1087	peg.201	peg.1037	peg.202	peg.847	peg.1239	peg.246	peg.1151	peg.2205	peg.1591	peg.1060
22	22	Biotin carboxyl carrier protein	peg.1714	peg.1717	peg.1946	peg.1717	peg.1103	peg.1103	peg.227	peg.896	peg.1050	peg.1736	peg.1118	peg.1088	peg.200	peg.1038	peg.201	peg.846	peg.1240	peg.247	peg.1152	peg.2206	peg.1592	peg.1061
22	22	Allophanate hydrolase 2 subunit 2 (EC 3.5.1.54)	peg.1715	peg.1718	peg.1947	peg.1718	peg.1104	peg.1104	peg.226	peg.897	peg.1049	peg.1735	peg.1117	peg.1089	peg.199	peg.1039	peg.200	peg.845	peg.1241	peg.248	peg.1153	peg.2207	peg.1593	peg.1062
22	22	Allophanate hydrolase 2 subunit 1 (EC 3.5.1.54)	peg.1716	peg.1719	peg.1948	peg.1719	peg.1105	peg.1105	peg.225	peg.898	peg.1048	peg.1734	peg.1116	peg.1090	peg.198	peg.1040	peg.199	peg.844	peg.1242	peg.249	peg.1154	peg.2208	peg.1594	peg.1063
22	22	Transcription elongation factor GreA	peg.1717	peg.1720	peg.1949	peg.1720	peg.1106	peg.1106	peg.224	peg.899	peg.1047	peg.1733	peg.1115	peg.1091	peg.197	peg.1041	peg.198	peg.843	peg.1244	peg.252	peg.1156	peg.2209	peg.989	peg.1065
22	22	Uridine kinase (EC 2.7.1.48) [C1]	peg.1718	peg.1721	peg.1950	peg.1721	peg.1107	peg.1107	peg.223	peg.900	peg.1046	peg.1732	peg.1114	peg.1092	peg.196	peg.1042	peg.197	peg.842	peg.1245	peg.253	peg.1157	peg.2210	peg.990	peg.1066
22	22	peptidase, U32 family large subunit [C1]	peg.1719	peg.1722	peg.1951	peg.1722	peg.1108	peg.1108	peg.222	peg.901	peg.1045	peg.1731	peg.1113	peg.1093	peg.195	peg.1043	peg.196	peg.841	peg.1246	peg.254	peg.1158	peg.2211	peg.991	peg.1067
22	22	peptidase, U32 family small subunit [C1]	peg.1720	peg.1723	peg.1952	peg.1723	peg.1109	peg.1109	peg.221	peg.902	peg.1044	peg.1730	peg.1112	peg.1094	peg.194	peg.1044	peg.195	peg.840	peg.1247	peg.255	peg.1159	peg.2212	peg.992	peg.1068
22	22	FIG011945: O-methyltransferase family protein	peg.1721	peg.1724	peg.1953	peg.1724	peg.1110	peg.1110	peg.220	peg.903	peg.1043	peg.1729	peg.1111	peg.1095	peg.193	peg.1045	peg.194	peg.839	peg.1248	peg.256	peg.1160	peg.2213	peg.993	peg.1069
22	22	FIG01108372: hypothetical protein	peg.1722	peg.1725	peg.1954	peg.1725	peg.1111	peg.1111	peg.219	peg.904	peg.1042	peg.1728	peg.1110	peg.1096	peg.192	peg.1046	peg.193	peg.838	peg.1249	peg.257	peg.1161	peg.2215	peg.994	peg.1070
22	22	Putative Holliday junction resolvase YggF	peg.1723	peg.1726	peg.1955	peg.1726	peg.1112	peg.1112	peg.218	peg.905	peg.1041	peg.1727	peg.1109	peg.1097	peg.191	peg.1047	peg.192	peg.837	peg.1250	peg.258	peg.1162	peg.2216	peg.995	peg.1071
22	22	FIG01055109: hypothetical protein	peg.1724	peg.1727	peg.1956	peg.1727	peg.1113	peg.1113	peg.217	peg.906	peg.1040	peg.1726	peg.1108	peg.1098	peg.190	peg.1048	peg.191	peg.836	peg.1251	peg.259	peg.1163	peg.2217	peg.996	peg.1072
22	22	Alanyl-tRNA synthetase (EC 6.1.1.7)	peg.1725	peg.1728	peg.1957	peg.1728	peg.1114	peg.1114	peg.216	peg.907	peg.1039	peg.1725	peg.1107	peg.1099	peg.189	peg.1049	peg.190	peg.835	peg.1252	peg.260	peg.1164	peg.2219	peg.997	peg.1073
22	22	Tetratricopeptide repeat (TPR) family protein	peg.1727	peg.1730	peg.1959	peg.1730	peg.1116	peg.1116	peg.214	peg.909	peg.1037	peg.1723	peg.1105	peg.1101	peg.187	peg.1051	peg.188	peg.833	peg.1254	peg.262	peg.1166	peg.2221	peg.999	peg.1075
22	22	tRNA-specific 2-thiouridylase MnmA	peg.1728	peg.1731	peg.1960	peg.1731	peg.1117	peg.1117	peg.213	peg.910	peg.1036	peg.1722	peg.1104	peg.1102	peg.186	peg.1052	peg.187	peg.832	peg.1255	peg.263	peg.1167	peg.2223	peg.1000	peg.1076
22	22	Cysteine desulfurase (EC 2.8.1.7)	peg.1729	peg.1732	peg.1961	peg.1732	peg.1118	peg.1118	peg.212	peg.911	peg.1035	peg.1721	peg.1103	peg.1103	peg.185	peg.1053	peg.186	peg.831	peg.1256	peg.264	peg.1168	peg.2224	peg.1001	peg.1077
22	22	Flavin-utilizing monoxygenase	peg.1730	peg.1733	peg.1962	peg.1733	peg.1119	peg.1119	peg.211	peg.912	peg.1034	peg.1720	peg.1102	peg.1104	peg.184	peg.1054	peg.185	peg.830	peg.1257	peg.265	peg.1169	peg.2225	peg.1002	peg.1078
22	22	hypothetical protein	peg.1731	peg.1734	peg.1963	peg.1734	peg.1120	peg.1120	peg.210	peg.913	peg.1033	peg.1719	peg.1101	peg.1105	peg.183	peg.1055	peg.184	peg.829	peg.1258	peg.266	peg.1170	peg.2226	peg.1003	peg.1079
22	22	Iron-sulfur cluster regulator IscR	peg.1732	peg.1735	peg.1964	peg.1735	peg.1121	peg.1121	peg.209	peg.914	peg.1032	peg.1718	peg.1100	peg.1106	peg.182	peg.1056	peg.182	peg.828	peg.1259	peg.267	peg.1171	peg.2227	peg.1004	peg.1080
22	22	Uncharacterized ATPase (AAA family) associated with cysteine desulfurase	peg.1733	peg.1736	peg.1965	peg.1736	peg.1122	peg.1122	peg.208	peg.915	peg.1031	peg.1717	peg.1099	peg.1107	peg.181	peg.1057	peg.181	peg.827	peg.1260	peg.268	peg.1172	peg.2228	peg.1005	peg.1081
22	22	CsdL (EC-YgdL) protein of the HesA/MoeB/ThiF family, part of the CsdA-E-L sulfur transfer pathway	peg.1734	peg.1737	peg.1966	peg.1737	peg.1123	peg.1123	peg.207	peg.916	peg.1030	peg.1716	peg.1098	peg.1108	peg.180	peg.1058	peg.180	peg.826	peg.1261	peg.269	peg.1173	peg.2229	peg.1006	peg.1082
22	22	Aspartyl-tRNA synthetase (EC 6.1.1.12)	peg.1735	peg.1738	peg.1967	peg.1738	peg.1124	peg.1124	peg.206	peg.917	peg.1029	peg.1715	peg.1097	peg.1109	peg.179	peg.1059	peg.179	peg.824	peg.1262	peg.270	peg.1174	peg.2231	peg.1007	peg.1083
22	22	Histidyl-tRNA synthetase (EC 6.1.1.21)	peg.1736	peg.1739	peg.1968	peg.1739	peg.1125	peg.1125	peg.205	peg.918	peg.1028	peg.1714	peg.1096	peg.1110	peg.178	peg.1060	peg.178	peg.823	peg.1263	peg.271	peg.1175	peg.2232	peg.1008	peg.1084
22	22	LytH protein involved in methicillin resistance / N-acetylmuramoyl-L-alanine amidase (EC 3.5.1.28) domain	peg.1737	peg.1740	peg.1969	peg.1740	peg.1126	peg.1126	peg.204	peg.919	peg.1027	peg.1713	peg.1095	peg.1111	peg.177	peg.1061	peg.177	peg.822	peg.1264	peg.272	peg.1176	peg.2233	peg.1009	peg.1085
22	22	D-tyrosyl-tRNA(Tyr) deacylase (EC 3.6.1.n1)	peg.1738	peg.1741	peg.1970	peg.1741	peg.1127	peg.1127	peg.203	peg.920	peg.1026	peg.1712	peg.1094	peg.1112	peg.176	peg.1062	peg.176	peg.821	peg.1265	peg.273	peg.1177	peg.2234	peg.1010	peg.1086
22	22	GTP pyrophosphokinase (EC 2.7.6.5), (p)ppGpp synthetase I	peg.1739	peg.1742	peg.1971	peg.1742	peg.1128	peg.1128	peg.202	peg.921	peg.1025	peg.1711	peg.1093	peg.1113	peg.175	peg.1063	peg.175	peg.820	peg.1266	peg.274	peg.1178	peg.2235	peg.1011	peg.1087
22	22	Adenine phosphoribosyltransferase (EC 2.4.2.7)	peg.1740	peg.1743	peg.1972	peg.1743	peg.1129	peg.1129	peg.201	peg.922	peg.1024	peg.1710	peg.1092	peg.1114	peg.174	peg.1064	peg.174	peg.819	peg.1267	peg.275	peg.1179	peg.2236	peg.1012	peg.1088
22	22	Single-stranded-DNA-specific exonuclease RecJ (EC 3.1.-.-)	peg.1741	peg.1744	peg.1973	peg.1744	peg.1130	peg.1130	peg.200	peg.923	peg.1023	peg.1709	peg.1091	peg.1115	peg.173	peg.1065	peg.173	peg.818	peg.1268	peg.276	peg.1180	peg.2237	peg.1013	peg.1089
22	22	Protein-export membrane protein SecD (TC 3.A.5.1.1) / Protein-export membrane protein SecF (TC 3.A.5.1.1)	peg.1742	peg.1745	peg.1974	peg.1745	peg.1131	peg.1131	peg.199	peg.924	peg.1022	peg.1708	peg.1090	peg.1116	peg.172	peg.1066	peg.172	peg.817	peg.1270	peg.278	peg.1182	peg.2239	peg.1733	peg.1091
22	22	Preprotein translocase subunit YajC (TC 3.A.5.1.1)	peg.1743	peg.1746	peg.1975	peg.1746	peg.1132	peg.1132	peg.198	peg.925	peg.1021	peg.1707	peg.1089	peg.1117	peg.171	peg.1067	peg.171	peg.816	peg.1271	peg.279	peg.1183	peg.2240	peg.1734	peg.1092
22	22	tRNA-guanine transglycosylase (EC 2.4.2.29)	peg.1744	peg.1747	peg.1976	peg.1747	peg.1133	peg.1133	peg.197	peg.926	peg.1020	peg.1706	peg.1088	peg.1118	peg.170	peg.1068	peg.170	peg.815	peg.1272	peg.280	peg.1184	peg.2241	peg.1735	peg.1093
22	22	S-adenosylmethionine:tRNA ribosyltransferase-isomerase (EC 5.-.-.-)	peg.1745	peg.1748	peg.1977	peg.1748	peg.1134	peg.1134	peg.196	peg.927	peg.1019	peg.1705	peg.1087	peg.1119	peg.169	peg.1069	peg.169	peg.814	peg.1273	peg.281	peg.1185	peg.2242	peg.1736	peg.1094
22	22	Holliday junction DNA helicase RuvB	peg.1746	peg.1749	peg.1978	peg.1749	peg.1135	peg.1135	peg.195	peg.928	peg.1018	peg.1704	peg.1086	peg.1120	peg.168	peg.1070	peg.168	peg.813	peg.1274	peg.282	peg.1186	peg.2243	peg.1737	peg.1095
22	22	Holliday junction DNA helicase RuvA	peg.1747	peg.1750	peg.1979	peg.1750	peg.1136	peg.1136	peg.194	peg.929	peg.1017	peg.1703	peg.1085	peg.1121	peg.167	peg.1071	peg.167	peg.812	peg.1275	peg.283	peg.1187	peg.2244	peg.1738	peg.1096
22	22	GTP-binding protein Obg	peg.1748	peg.1751	peg.1980	peg.1751	peg.1138	peg.1138	peg.192	peg.931	peg.1015	peg.1701	peg.1083	peg.1123	peg.165	peg.1073	peg.165	peg.810	peg.1277	peg.285	peg.1189	peg.2246	peg.1740	peg.1098
22	22	LSU ribosomal protein L27p	peg.1749	peg.1752	peg.1981	peg.1752	peg.1139	peg.1139	peg.191	peg.932	peg.1014	peg.1700	peg.1082	peg.1124	peg.164	peg.1074	peg.164	peg.809	peg.1278	peg.286	peg.1190	peg.2247	peg.1741	peg.1099
22	22	FIG139598: Potential ribosomal protein	peg.1750	peg.1753	peg.1982	peg.1753	peg.1140	peg.1140	peg.190	peg.933	peg.1013	peg.1699	peg.1081	peg.1125	peg.163	peg.1075	peg.163	peg.808	peg.1279	peg.287	peg.1191	peg.2248	peg.1742	peg.1100
22	22	LSU ribosomal protein L21p	peg.1751	peg.1754	peg.1983	peg.1754	peg.1141	peg.1141	peg.189	peg.934	peg.1012	peg.1698	peg.1080	peg.1126	peg.162	peg.1076	peg.162	peg.807	peg.1280	peg.288	peg.1192	peg.2249	peg.1743	peg.1101
22	22	Rod shape-determining protein MreD	peg.1752	peg.1755	peg.1984	peg.1755	peg.1142	peg.1142	peg.188	peg.935	peg.1011	peg.1697	peg.1079	peg.1127	peg.161	peg.1077	peg.161	peg.806	peg.1281	peg.289	peg.1193	peg.2250	peg.1744	peg.1102
22	22	Rod shape-determining protein MreC	peg.1753	peg.1756	peg.1985	peg.1756	peg.1143	peg.1143	peg.187	peg.936	peg.1010	peg.1696	peg.1078	peg.1128	peg.160	peg.1078	peg.160	peg.805	peg.1282	peg.290	peg.1194	peg.2251	peg.1745	peg.1103
22	22	FIG01108101: hypothetical protein	peg.1755	peg.1758	peg.1987	peg.1758	peg.1145	peg.1145	peg.185	peg.938	peg.1008	peg.1694	peg.1076	peg.1129	peg.158	peg.1080	peg.158	peg.803	peg.1284	peg.292	peg.1196	peg.2252	peg.1747	peg.1105
22	22	DNA repair protein RadC	peg.1757	peg.1760	peg.1989	peg.1760	peg.1147	peg.1147	peg.183	peg.940	peg.1006	peg.1692	peg.1068	peg.1131	peg.156	peg.1082	peg.156	peg.801	peg.1286	peg.294	peg.1204	peg.2254	peg.1749	peg.1107
22	22	Dihydrofolate synthase (EC 6.3.2.12) @ Folylpolyglutamate synthase (EC 6.3.2.17)	peg.1759	peg.1762	peg.1991	peg.1762	peg.1148	peg.1148	peg.182	peg.942	peg.1004	peg.1690	peg.1066	peg.1133	peg.154	peg.1084	peg.154	peg.799	peg.1288	peg.296	peg.1206	peg.2256	peg.1751	peg.1109
22	22	Valyl-tRNA synthetase (EC 6.1.1.9)	peg.1760	peg.1763	peg.1992	peg.1763	peg.1149	peg.1149	peg.181	peg.943	peg.1003	peg.1689	peg.1065	peg.1134	peg.153	peg.1085	peg.153	peg.798	peg.1289	peg.297	peg.1207	peg.2257	peg.1752	peg.1110
22	22	DNA-3-methyladenine glycosylase (EC 3.2.2.20)	peg.1761	peg.1764	peg.1993	peg.1764	peg.1150	peg.1150	peg.180	peg.944	peg.1002	peg.1688	peg.1064	peg.1135	peg.152	peg.1086	peg.152	peg.797	peg.1290	peg.298	peg.1208	peg.2258	peg.1753	peg.1111
22	22	Glutamate-1-semialdehyde aminotransferase (EC 5.4.3.8)	peg.1765	peg.1768	peg.1997	peg.1768	peg.1154	peg.1154	peg.176	peg.946	peg.1000	peg.1686	peg.1062	peg.1137	peg.150	peg.1088	peg.150	peg.795	peg.1292	peg.300	peg.1210	peg.2260	peg.1755	peg.1113
22	22	Porphobilinogen deaminase (EC 2.5.1.61)	peg.1767	peg.1770	peg.1999	peg.1770	peg.1156	peg.1156	peg.174	peg.949	peg.997	peg.1683	peg.1059	peg.1140	peg.147	peg.1091	peg.147	peg.792	peg.1295	peg.303	peg.1213	peg.2264	peg.1758	peg.1116
22	22	HemX protein, negative effector of steady-state concentration of glutamyl-tRNA reductase	peg.1768	peg.1771	peg.2000	peg.1771	peg.1157	peg.1157	peg.173	peg.950	peg.996	peg.1682	peg.1058	peg.1141	peg.146	peg.1092	peg.146	peg.791	peg.1296	peg.304	peg.1214	peg.2265	peg.1759	peg.1117
22	22	Glutamyl-tRNA reductase (EC 1.2.1.70)	peg.1769	peg.1772	peg.2001	peg.1772	peg.1158	peg.1158	peg.172	peg.951	peg.995	peg.1681	peg.1057	peg.1142	peg.145	peg.1093	peg.145	peg.790	peg.1297	peg.305	peg.1215	peg.2266	peg.1760	peg.1118
22	22	GTP-binding protein EngB	peg.1770	peg.1773	peg.2002	peg.1773	peg.1159	peg.1159	peg.171	peg.952	peg.994	peg.1680	peg.1056	peg.1143	peg.144	peg.1094	peg.144	peg.789	peg.1298	peg.306	peg.1216	peg.2267	peg.1761	peg.1119
22	22	ATP-dependent Clp protease ATP-binding subunit ClpX	peg.1771	peg.1774	peg.2003	peg.1774	peg.1160	peg.1160	peg.170	peg.953	peg.993	peg.1679	peg.1055	peg.1144	peg.143	peg.1095	peg.143	peg.788	peg.1299	peg.307	peg.1217	peg.2268	peg.1762	peg.1120
22	22	Cell division trigger factor (EC 5.2.1.8)	peg.1772	peg.1775	peg.2004	peg.1775	peg.1161	peg.1161	peg.169	peg.954	peg.992	peg.2082	peg.1054	peg.1145	peg.142	peg.1096	peg.142	peg.787	peg.1300	peg.308	peg.1218	peg.2269	peg.1763	peg.1121
22	22	FIG01108619: hypothetical protein	peg.1773	peg.1776	peg.2005	peg.1776	peg.1162	peg.1162	peg.168	peg.955	peg.991	peg.2081	peg.1053	peg.1146	peg.141	peg.1097	peg.141	peg.786	peg.1301	peg.309	peg.1219	peg.2271	peg.1764	peg.1122
22	22	FIG01108166: hypothetical protein	peg.1774	peg.1777	peg.2006	peg.1777	peg.1163	peg.1163	peg.167	peg.956	peg.990	peg.2080	peg.1052	peg.1147	peg.140	peg.1098	peg.140	peg.785	peg.1302	peg.310	peg.1220	peg.2272	peg.1765	peg.1123
22	22	LSU ribosomal protein L20p	peg.1775	peg.1778	peg.2007	peg.1778	peg.1164	peg.1164	peg.166	peg.957	peg.989	peg.2079	peg.1051	peg.1148	peg.139	peg.1099	peg.139	peg.783	peg.1303	peg.311	peg.1221	peg.2273	peg.1766	peg.1124
22	22	LSU ribosomal protein L35p	peg.1776	peg.1779	peg.2008	peg.1779	peg.1165	peg.1165	peg.165	peg.958	peg.988	peg.2078	peg.1050	peg.1149	peg.138	peg.1100	peg.138	peg.782	peg.1304	peg.312	peg.1222	peg.2274	peg.1767	peg.1125
22	22	Translation initiation factor 3	peg.1777	peg.1780	peg.2009	peg.1780	peg.1166	peg.1166	peg.164	peg.959	peg.987	peg.2077	peg.1049	peg.1150	peg.137	peg.1101	peg.137	peg.781	peg.1305	peg.313	peg.1223	peg.2275	peg.1768	peg.1126
22	22	Lysine-specific permease	peg.1778	peg.1781	peg.2010	peg.1781	peg.1167	peg.1167	peg.163	peg.960	peg.986	peg.2076	peg.1048	peg.1151	peg.136	peg.1102	peg.136	peg.780	peg.1306	peg.314	peg.1224	peg.2276	peg.1769	peg.1127
22	22	Threonyl-tRNA synthetase (EC 6.1.1.3)	peg.1779	peg.1782	peg.2011	peg.1782	peg.1168	peg.1168	peg.162	peg.961	peg.985	peg.2075	peg.1047	peg.1152	peg.135	peg.1103	peg.135	peg.779	peg.1307	peg.315	peg.1225	peg.2277	peg.1770	peg.1128
22	22	Helicase loader DnaI	peg.1780	peg.1783	peg.2012	peg.1783	peg.1169	peg.1169	peg.161	peg.962	peg.984	peg.2074	peg.1046	peg.1153	peg.134	peg.1104	peg.134	peg.776	peg.1308	peg.316	peg.1226	peg.2278	peg.1771	peg.1129
22	22	Ribonucleotide reductase transcriptional regulator NrdR	peg.1782	peg.1785	peg.2014	peg.1785	peg.1171	peg.1171	peg.159	peg.964	peg.982	peg.2072	peg.1044	peg.1155	peg.132	peg.1106	peg.132	peg.774	peg.1310	peg.318	peg.1228	peg.2279	peg.1773	peg.1131
22	22	NADPH-dependent glyceraldehyde-3-phosphate dehydrogenase (EC 1.2.1.13)	peg.1783	peg.1786	peg.2015	peg.1786	peg.1172	peg.1172	peg.158	peg.965	peg.981	peg.2071	peg.1043	peg.1156	peg.131	peg.1107	peg.131	peg.773	peg.1311	peg.319	peg.1229	peg.2280	peg.1774	peg.1132
22	22	Dephospho-CoA kinase (EC 2.7.1.24)	peg.1784	peg.1787	peg.2016	peg.1787	peg.1174	peg.1174	peg.156	peg.966	peg.980	peg.2070	peg.1042	peg.1157	peg.130	peg.1108	peg.130	peg.770	peg.1313	peg.321	peg.1232	peg.2283	peg.1776	peg.1134
22	22	Formamidopyrimidine-DNA glycosylase (EC 3.2.2.23)	peg.1785	peg.1788	peg.2017	peg.1788	peg.1175	peg.1175	peg.155	peg.967	peg.979	peg.2069	peg.1041	peg.1158	peg.129	peg.1109	peg.129	peg.769	peg.1314	peg.322	peg.1233	peg.2284	peg.1777	peg.1135
22	22	DNA polymerase I (EC 2.7.7.7)	peg.1786	peg.1789	peg.2018	peg.1789	peg.1176	peg.1176	peg.154	peg.968	peg.978	peg.2068	peg.1040	peg.1159	peg.128	peg.1110	peg.128	peg.768	peg.1315	peg.323	peg.1234	peg.2285	peg.1778	peg.1136
22	22	Phosphate regulon sensor protein PhoR (SphS) (EC 2.7.13.3)	peg.1787	peg.1790	peg.2019	peg.1790	peg.1177	peg.1177	peg.153	peg.969	peg.977	peg.2067	peg.1039	peg.1160	peg.127	peg.1111	peg.127	peg.766	peg.1316	peg.324	peg.1235	peg.2287	peg.1779	peg.1137
22	22	Alkaline phosphatase synthesis transcriptional regulatory protein PhoP	peg.1788	peg.1791	peg.2020	peg.1791	peg.1178	peg.1178	peg.152	peg.970	peg.976	peg.2066	peg.1038	peg.1161	peg.126	peg.1112	peg.126	peg.765	peg.1317	peg.325	peg.1236	peg.2288	peg.1780	peg.1138
22	22	Isocitrate dehydrogenase [NADP] (EC 1.1.1.42)	peg.1790	peg.1793	peg.2022	peg.1793	peg.1179	peg.1179	peg.151	peg.971	peg.975	peg.2065	peg.1037	peg.1162	peg.125	peg.1113	peg.125	peg.764	peg.1318	peg.326	peg.1237	peg.2289	peg.1781	peg.1139
22	22	Citrate synthase (si) (EC 2.3.3.1)	peg.1791	peg.1794	peg.2023	peg.1794	peg.1180	peg.1180	peg.150	peg.972	peg.974	peg.2064	peg.1036	peg.1163	peg.124	peg.1114	peg.124	peg.763	peg.1319	peg.327	peg.1238	peg.2290	peg.1782	peg.1140
22	22	D-serine/D-alanine/glycine transporter	peg.1792	peg.1795	peg.2024	peg.1795	peg.1181	peg.1181	peg.149	peg.973	peg.973	peg.2063	peg.1035	peg.1164	peg.123	peg.1115	peg.123	peg.762	peg.1320	peg.328	peg.1240	peg.2291	peg.1783	peg.1141
22	22	Pyruvate kinase (EC 2.7.1.40)	peg.1793	peg.1796	peg.2025	peg.1796	peg.1182	peg.1182	peg.148	peg.974	peg.972	peg.2062	peg.1034	peg.1165	peg.122	peg.1116	peg.122	peg.761	peg.1321	peg.329	peg.1241	peg.2292	peg.1784	peg.1142
22	22	6-phosphofructokinase (EC 2.7.1.11)	peg.1794	peg.1797	peg.2026	peg.1797	peg.1183	peg.1183	peg.147	peg.975	peg.971	peg.2061	peg.1033	peg.1166	peg.121	peg.1117	peg.121	peg.760	peg.1322	peg.330	peg.1242	peg.2293	peg.1785	peg.1143
22	22	Acetyl-coenzyme A carboxyl transferase alpha chain (EC 6.4.1.2)	peg.1795	peg.1798	peg.2027	peg.1798	peg.1184	peg.1184	peg.146	peg.976	peg.970	peg.2060	peg.1032	peg.1167	peg.120	peg.1118	peg.120	peg.759	peg.1323	peg.331	peg.1243	peg.2294	peg.1786	peg.1144
22	22	Acetyl-coenzyme A carboxyl transferase beta chain (EC 6.4.1.2)	peg.1796	peg.1799	peg.2028	peg.1799	peg.1185	peg.1185	peg.145	peg.977	peg.969	peg.2059	peg.1031	peg.1168	peg.119	peg.1119	peg.119	peg.758	peg.1324	peg.332	peg.1244	peg.2295	peg.1787	peg.1145
22	22	alkaline shock protein 23	peg.1104	peg.18	peg.2370	peg.1106	peg.2163	peg.1345	peg.2176	peg.1317	peg.559	peg.192	peg.691	peg.1564	peg.583	peg.1257	peg.1366	peg.389	peg.1708	peg.675	peg.1744	peg.974	peg.281	peg.1510
22	22	NADP-dependent malic enzyme (EC 1.1.1.40)	peg.1797	peg.1800	peg.2029	peg.1800	peg.1186	peg.1186	peg.144	peg.978	peg.968	peg.2058	peg.1030	peg.1169	peg.118	peg.1120	peg.118	peg.757	peg.1325	peg.333	peg.1245	peg.2296	peg.1788	peg.1146
22	22	DNA polymerase III alpha subunit (EC 2.7.7.7)	peg.1798	peg.1801	peg.2030	peg.1801	peg.1187	peg.1187	peg.143	peg.979	peg.967	peg.2057	peg.1029	peg.1170	peg.117	peg.1121	peg.117	peg.756	peg.1326	peg.334	peg.1246	peg.2297	peg.1789	peg.1147
22	22	FIG146085: 3'-to-5' oligoribonuclease A, Bacillus type	peg.1799	peg.1802	peg.2031	peg.1802	peg.1188	peg.1188	peg.142	peg.980	peg.966	peg.2056	peg.1028	peg.1171	peg.116	peg.1122	peg.116	peg.755	peg.1327	peg.335	peg.1247	peg.2298	peg.1790	peg.1148
22	22	FIG009439: Cytosolic protein containing multiple CBS domains	peg.1800	peg.1803	peg.2032	peg.1803	peg.1189	peg.1189	peg.141	peg.981	peg.965	peg.2055	peg.1027	peg.1172	peg.115	peg.1123	peg.115	peg.754	peg.1328	peg.336	peg.1248	peg.2299	peg.1791	peg.1149
22	22	Universal stress protein family	peg.1801	peg.1804	peg.2033	peg.1804	peg.1190	peg.1190	peg.140	peg.982	peg.964	peg.2054	peg.1026	peg.1173	peg.114	peg.1124	peg.114	peg.753	peg.1329	peg.337	peg.1249	peg.2300	peg.1792	peg.1150
22	22	FIG002379: metal-dependent hydrolase	peg.1802	peg.1805	peg.2034	peg.1805	peg.1191	peg.1191	peg.139	peg.983	peg.963	peg.2053	peg.1025	peg.1174	peg.113	peg.1125	peg.113	peg.752	peg.1330	peg.338	peg.1250	peg.2301	peg.1793	peg.1151
22	22	Proline dipeptidase (EC 3.4.13.9)	peg.1803	peg.1806	peg.2035	peg.1806	peg.1192	peg.1192	peg.138	peg.984	peg.962	peg.2052	peg.1024	peg.1175	peg.112	peg.1126	peg.112	peg.751	peg.1331	peg.339	peg.1251	peg.2302	peg.1794	peg.1152
22	22	Alanine dehydrogenase (EC 1.4.1.1)	peg.1804	peg.1807	peg.2036	peg.1807	peg.1193	peg.1193	peg.137	peg.985	peg.961	peg.2051	peg.1023	peg.1176	peg.111	peg.1127	peg.111	peg.750	peg.1332	peg.340	peg.1252	peg.2303	peg.1795	peg.1153
22	22	Universal stress protein family	peg.1805	peg.1808	peg.2037	peg.1808	peg.1194	peg.1194	peg.136	peg.986	peg.960	peg.2050	peg.1022	peg.1177	peg.110	peg.1128	peg.110	peg.749	peg.1333	peg.341	peg.1253	peg.2304	peg.1796	peg.1154
22	22	Acetate kinase (EC 2.7.2.1)	peg.1806	peg.1809	peg.2038	peg.1809	peg.1195	peg.1195	peg.135	peg.987	peg.959	peg.2049	peg.1021	peg.1178	peg.109	peg.1129	peg.109	peg.748	peg.1335	peg.343	peg.1255	peg.2305	peg.1478	peg.1158
22	22	Formiminoglutamase (EC 3.5.3.8)	peg.942	peg.181	peg.2206	peg.943	peg.1991	peg.1517	peg.2004	peg.1456	peg.421	peg.333	peg.553	peg.1705	peg.721	peg.1394	peg.1502	peg.259	peg.1838	peg.812	peg.1875	peg.890	peg.1868	peg.1639
22	22	Adenine-specific methyltransferase (EC 2.1.1.72)	peg.1807	peg.1810	peg.2039	peg.1810	peg.1196	peg.1196	peg.134	peg.988	peg.958	peg.2048	peg.1020	peg.1179	peg.108	peg.1130	peg.108	peg.747	peg.1336	peg.344	peg.1256	peg.2306	peg.1479	peg.1159
22	22	tRNA S(4)U 4-thiouridine synthase (former ThiI)	peg.1813	peg.1816	peg.2045	peg.1816	peg.1200	peg.1200	peg.130	peg.991	peg.955	peg.2045	peg.1017	peg.1182	peg.105	peg.1133	peg.105	peg.744	peg.1339	peg.347	peg.1259	peg.2309	peg.1482	peg.1162
22	22	Cysteine desulfurase (EC 2.8.1.7)	peg.1814	peg.1817	peg.2046	peg.1817	peg.1201	peg.1201	peg.129	peg.992	peg.954	peg.2044	peg.1016	peg.1183	peg.104	peg.1134	peg.104	peg.743	peg.1340	peg.348	peg.1260	peg.2310	peg.1483	peg.1163
22	22	Septation ring formation regulator EzrA	peg.1815	peg.1818	peg.2047	peg.1818	peg.1202	peg.1202	peg.128	peg.993	peg.953	peg.2043	peg.1015	peg.1184	peg.103	peg.1135	peg.103	peg.742	peg.1341	peg.349	peg.1261	peg.2311	peg.1484	peg.1164
22	22	Free methionine-(R)-sulfoxide reductase, contains GAF domain	peg.1816	peg.1819	peg.2048	peg.1819	peg.1203	peg.1203	peg.127	peg.994	peg.952	peg.2042	peg.1014	peg.1185	peg.102	peg.1136	peg.102	peg.741	peg.1342	peg.350	peg.1262	peg.2312	peg.1485	peg.1165
22	22	FIG01108370: hypothetical protein	peg.941	peg.182	peg.2205	peg.942	peg.1989	peg.1519	peg.2002	peg.1457	peg.420	peg.332	peg.552	peg.1706	peg.722	peg.1395	peg.1503	peg.258	peg.1839	peg.813	peg.1876	peg.891	peg.1869	peg.1640
22	22	SSU ribosomal protein S4p (S9e)	peg.1817	peg.1820	peg.2049	peg.1820	peg.1204	peg.1204	peg.126	peg.995	peg.951	peg.2041	peg.1013	peg.1186	peg.101	peg.1137	peg.101	peg.740	peg.1344	peg.352	peg.1263	peg.2313	peg.1487	peg.1167
22	22	Glycerophosphoryl diester phosphodiesterase (EC 3.1.4.46)	peg.1818	peg.1821	peg.2050	peg.1821	peg.1205	peg.1205	peg.125	peg.996	peg.950	peg.2040	peg.1012	peg.1187	peg.100	peg.1138	peg.100	peg.739	peg.1345	peg.353	peg.1264	peg.2314	peg.1488	peg.1168
22	22	Organic hydroperoxide resistance protein	peg.1820	peg.1823	peg.2052	peg.1823	peg.1206	peg.1206	peg.124	peg.997	peg.949	peg.2039	peg.1011	peg.1188	peg.99	peg.1139	peg.99	peg.738	peg.1346	peg.354	peg.1265	peg.2315	peg.1489	peg.1169
22	22	D-3-phosphoglycerate dehydrogenase (EC 1.1.1.95)	peg.1823	peg.1826	peg.2055	peg.1826	peg.1209	peg.1209	peg.121	peg.999	peg.947	peg.2037	peg.1009	peg.1190	peg.97	peg.1141	peg.97	peg.736	peg.1348	peg.356	peg.1267	peg.2317	peg.1491	peg.1171
22	25	Phosphoserine phosphatase (EC 3.1.3.3)	peg.1826	peg.1829	peg.2058	peg.1829	peg.1211,peg.1212	peg.1211,peg.1212	peg.118,peg.119	peg.1000	peg.946	peg.2036	peg.1008	peg.1191	peg.95	peg.1142	peg.96	peg.735	peg.1349	peg.357	peg.1268	peg.2318	peg.1492	peg.1172
22	22	Ribose 5-phosphate isomerase A (EC 5.3.1.6)	peg.940	peg.183	peg.2204	peg.941	peg.1988	peg.1520	peg.2001	peg.1458	peg.419	peg.331	peg.551	peg.1707	peg.723	peg.1396	peg.1504	peg.256	peg.1842	peg.816	peg.1878	peg.893	peg.1871	peg.1643
22	22	PTS system, N-acetylglucosamine-specific IIB component (EC 2.7.1.69) / PTS system, N-acetylglucosamine-specific IIC component	peg.1827	peg.1830	peg.2059	peg.1830	peg.1213	peg.1213	peg.117	peg.1001	peg.945	peg.2035	peg.1007	peg.1192	peg.94	peg.1143	peg.95	peg.734	peg.1350	peg.358	peg.1269	peg.2319	peg.1493	peg.1173
22	22	1-acyl-sn-glycerol-3-phosphate acyltransferase (EC 2.3.1.51)	peg.1828	peg.1831	peg.2060	peg.1831	peg.1214	peg.1214	peg.116	peg.1002	peg.944	peg.2034	peg.1006	peg.1193	peg.93	peg.1144	peg.94	peg.733	peg.1351	peg.359	peg.1270	peg.2320	peg.1494	peg.1174
22	22	Serine protease, DegP/HtrA, do-like (EC 3.4.21.-)	peg.1829	peg.1832	peg.2061	peg.1832	peg.1215	peg.1215	peg.115	peg.1003	peg.943	peg.2033	peg.1005	peg.1194	peg.92	peg.1145	peg.93	peg.732	peg.1352	peg.360	peg.1271	peg.2321	peg.1495	peg.1175
22	22	Tyrosyl-tRNA synthetase (EC 6.1.1.1)	peg.1830	peg.1833	peg.2062	peg.1833	peg.1216	peg.1216	peg.114	peg.1006	peg.940	peg.2030	peg.1002	peg.1198	peg.88	peg.1148	peg.90	peg.731	peg.1353	peg.361	peg.1272	peg.2322	peg.1496	peg.1176
22	22	Multimodular transpeptidase-transglycosylase (EC 2.4.1.129) (EC 3.4.-.-)	peg.1831	peg.1834	peg.2063	peg.1834	peg.1217	peg.1217	peg.113	peg.1007	peg.939	peg.2029	peg.1001	peg.1199	peg.87	peg.1149	peg.89	peg.730	peg.1354	peg.362	peg.1273	peg.2323	peg.1497	peg.1177
22	22	Formate--tetrahydrofolate ligase (EC 6.3.4.3)	peg.1832	peg.1835	peg.2064	peg.1835	peg.1218	peg.1218	peg.112	peg.1008	peg.938	peg.2028	peg.1000	peg.1200	peg.86	peg.1150	peg.88	peg.729	peg.1355	peg.363	peg.1274	peg.2324	peg.1498	peg.1178
22	22	Catabolite control protein A	peg.1841	peg.1844	peg.2073	peg.1844	peg.1224	peg.1224	peg.106	peg.1012	peg.934	peg.2024	peg.996	peg.1205	peg.82	peg.1155	peg.84	peg.728	peg.1356	peg.364	peg.1275	peg.2325	peg.1499	peg.1179
22	22	Chorismate mutase I (EC 5.4.99.5) / 2-keto-3-deoxy-D-arabino-heptulosonate-7-phosphate synthase I beta (EC 2.5.1.54)	peg.1842	peg.1845	peg.2074	peg.1845	peg.1225	peg.1225	peg.105	peg.1013	peg.933	peg.2023	peg.995	peg.1206	peg.81	peg.1156	peg.83	peg.727	peg.1357	peg.365	peg.1276	peg.2326	peg.1500	peg.1180
22	22	Maebl	peg.1843	peg.1846	peg.2075	peg.1846	peg.1226	peg.1226	peg.104	peg.1014	peg.932	peg.2022	peg.993	peg.1207	peg.80	peg.1158	peg.82	peg.726	peg.1358	peg.366	peg.1277	peg.2327	peg.1501	peg.1181
22	22	Pyridoxamine 5'-phosphate oxidase (EC 1.4.3.5)	peg.1844	peg.1847	peg.2076	peg.1847	peg.1227	peg.1227	peg.103	peg.1015	peg.931	peg.2021	peg.992	peg.1208	peg.79	peg.1159	peg.81	peg.725	peg.1359	peg.367	peg.1278	peg.2328	peg.1502	peg.1182
22	22	UDP-N-acetylmuramate--alanine ligase (EC 6.3.2.8)	peg.1845	peg.1848	peg.2077	peg.1848	peg.1228	peg.1228	peg.102	peg.1016	peg.930	peg.2020	peg.991	peg.1209	peg.78	peg.1160	peg.80	peg.724	peg.1360	peg.368	peg.1279	peg.2329	peg.1503	peg.1183
22	22	Cell division protein FtsK	peg.1846	peg.1849	peg.2078	peg.1849	peg.1229	peg.1229	peg.101	peg.1017	peg.929	peg.2019	peg.990	peg.1210	peg.77	peg.1161	peg.79	peg.723	peg.1361	peg.369	peg.1280	peg.2330	peg.1504	peg.1184
22	22	Aldose 1-epimerase (EC 5.1.3.3)	peg.938	peg.185	peg.2202	peg.939	peg.1986	peg.1522	peg.1999	peg.1459	peg.418	peg.330	peg.550	peg.1708	peg.724	peg.1397	peg.1505	peg.254	peg.1844	peg.818	peg.1880	peg.895	peg.1873	peg.1645
22	22	Phenylalanyl-tRNA synthetase domain protein (Bsu YtpR)	peg.1847	peg.1850	peg.2079	peg.1850	peg.1230	peg.1230	peg.100	peg.1018	peg.928	peg.2018	peg.989	peg.1211	peg.76	peg.1162	peg.78	peg.722	peg.1362	peg.370	peg.1281	peg.2331	peg.1505	peg.1185
22	22	FIG002434: Uncharacterized protein YtpQ	peg.1848	peg.1851	peg.2080	peg.1851	peg.1231	peg.1231	peg.99	peg.1019	peg.927	peg.2017	peg.988	peg.1212	peg.75	peg.1163	peg.77	peg.721	peg.1363	peg.371	peg.1282	peg.2332	peg.1506	peg.1186
22	22	FIG009688: Thioredoxin	peg.1849	peg.1852	peg.2081	peg.1852	peg.1232	peg.1232	peg.98	peg.1020	peg.926	peg.2016	peg.987	peg.1213	peg.74	peg.1164	peg.76	peg.720	peg.1364	peg.372	peg.1283	peg.2333	peg.1507	peg.1187
22	22	Glutamyl aminopeptidase (EC 3.4.11.7); Deblocking aminopeptidase	peg.1850	peg.1853	peg.2082	peg.1853	peg.1233	peg.1233	peg.97	peg.1021	peg.925	peg.2015	peg.986	peg.1214	peg.73	peg.1165	peg.75	peg.719	peg.1365	peg.373	peg.1284	peg.2334	peg.1508	peg.1188
22	22	Hypothetical protein MW1689	peg.1851	peg.1854	peg.2083	peg.1854	peg.1234	peg.1234	peg.96	peg.1022	peg.924	peg.2014	peg.985	peg.1215	peg.72	peg.1166	peg.74	peg.718	peg.1366	peg.374	peg.1285	peg.2335	peg.1509	peg.1189
22	22	tRNA (guanine46-N7-)-methyltransferase (EC 2.1.1.33)	peg.1854	peg.1857	peg.2086	peg.1857	peg.1236	peg.1236	peg.94	peg.1024	peg.922	peg.2012	peg.983	peg.1217	peg.70	peg.1168	peg.72	peg.717	peg.1367	peg.375	peg.1286	peg.2336	peg.1510	peg.1190
22	22	aminoglycoside phosphotransferase family protein	peg.1855	peg.1858	peg.2087	peg.1858	peg.1237	peg.1237	peg.93	peg.1025	peg.921	peg.2011	peg.982	peg.1218	peg.69	peg.1169	peg.71	peg.716	peg.1368	peg.376	peg.1287	peg.2337	peg.1511	peg.1191
22	22	D-alanine aminotransferase (EC 2.6.1.21)	peg.1856	peg.1859	peg.2088	peg.1859	peg.1239	peg.1239	peg.91	peg.1026	peg.920	peg.2010	peg.981	peg.1219	peg.68	peg.1170	peg.70	peg.715	peg.1369	peg.377	peg.1288	peg.2338	peg.1512	peg.1192
22	22	Acetylornithine deacetylase/Succinyl-diaminopimelate desuccinylase and related deacylases	peg.1857	peg.1860	peg.2089	peg.1860	peg.1240	peg.1240	peg.90	peg.1027	peg.919	peg.2009	peg.979	peg.1221	peg.67	peg.1171	peg.69	peg.714	peg.1370	peg.378	peg.1289	peg.2339	peg.1513	peg.1194
22	22	Hypothetical protein SAV1752	peg.1858	peg.1861	peg.2090	peg.1861	peg.1241	peg.1241	peg.89	peg.1028	peg.918	peg.2008	peg.978	peg.1222	peg.66	peg.1172	peg.68	peg.713	peg.1371	peg.379	peg.1290	peg.2340	peg.1514	peg.1195
22	22	Ribosomal small subunit pseudouridine synthase A (EC 4.2.1.70)	peg.1860	peg.1863	peg.2092	peg.1863	peg.1242	peg.1242	peg.88	peg.1029	peg.917	peg.2007	peg.977	peg.1223	peg.65	peg.1173	peg.67	peg.712	peg.1372	peg.380	peg.1291	peg.2341	peg.1515	peg.1196
22	22	Membrane protein involved in the export of O-antigen, teichoic acid lipoteichoic acids	peg.1861	peg.1864	peg.2093	peg.1864	peg.1243	peg.1243	peg.87	peg.1030	peg.916	peg.2006	peg.976	peg.1224	peg.64	peg.1174	peg.66	peg.711	peg.1373	peg.381	peg.1292	peg.2342	peg.1516	peg.1197
22	22	Rhodanese-like domain protein	peg.1869	peg.1873	peg.2101	peg.1872	peg.1254	peg.1254	peg.76	peg.1034	peg.913	peg.2003	peg.973	peg.1228	peg.60	peg.1179	peg.63	peg.708	peg.1376	peg.384	peg.1295	peg.2346	peg.1519	peg.1201
22	22	Leucyl-tRNA synthetase (EC 6.1.1.4)	peg.1870	peg.1874	peg.2102	peg.1873	peg.1255	peg.1255	peg.75	peg.1035	peg.912	peg.2002	peg.972	peg.1229	peg.59	peg.1180	peg.62	peg.707	peg.1377	peg.385	peg.1296	peg.2347	peg.1520	peg.1202
22	22	Multidrug resistance protein B	peg.1871	peg.1875	peg.2103	peg.1874	peg.1256	peg.1256	peg.74	peg.1036	peg.911	peg.2001	peg.971	peg.1230	peg.58	peg.1181	peg.61	peg.706	peg.1378	peg.386	peg.1297	peg.2348	peg.1521	peg.1203
22	22	SAM-dependent methyltransferase, MraW methylase family (EC 2.1.1.-)	peg.1873	peg.1877	peg.2105	peg.1876	peg.1259	peg.1259	peg.71	peg.1038	peg.909	peg.1999	peg.969	peg.1232	peg.56	peg.1183	peg.59	peg.704	peg.1380	peg.388	peg.1299	peg.2350	peg.1523	peg.1205
22	22	Lysophospholipase (EC 3.1.1.5); Monoglyceride lipase (EC 3.1.1.23); putative	peg.1874	peg.1878	peg.2106	peg.1877	peg.1261	peg.1261	peg.69	peg.1040	peg.907	peg.1997	peg.967	peg.1234	peg.54	peg.1185	peg.57	peg.702	peg.1382	peg.391	peg.1301	peg.2352	peg.507	peg.1207
22	22	3,4-dihydroxy-2-butanone 4-phosphate synthase (EC 4.1.99.12) / GTP cyclohydrolase II (EC 3.5.4.25)	peg.1877	peg.1881	peg.2109	peg.1880	peg.1265	peg.1265	peg.65	peg.1043	peg.904	peg.1994	peg.964	peg.1237	peg.51	peg.1188	peg.54	peg.698	peg.1385	peg.395	peg.1304	peg.2355	peg.709	peg.1210
22	22	Riboflavin synthase eubacterial/eukaryotic (EC 2.5.1.9)	peg.1878	peg.1882	peg.2110	peg.1881	peg.1266	peg.1266	peg.64	peg.1044	peg.903	peg.1993	peg.963	peg.1238	peg.50	peg.1189	peg.53	peg.697	peg.1386	peg.396	peg.1305	peg.2356	peg.710	peg.1211
22	22	Diaminohydroxyphosphoribosylaminopyrimidine deaminase (EC 3.5.4.26) / 5-amino-6-(5-phosphoribosylamino)uracil reductase (EC 1.1.1.193)	peg.1879	peg.1883	peg.2111	peg.1882	peg.1267	peg.1267	peg.63	peg.1045	peg.902	peg.1992	peg.962	peg.1239	peg.49	peg.1190	peg.52	peg.696	peg.1387	peg.397	peg.1306	peg.2357	peg.711	peg.1212
22	22	Hypothetical protein SAV1772	peg.1880	peg.1884	peg.2112	peg.1883	peg.1268	peg.1268	peg.62	peg.1046	peg.901	peg.1991	peg.961	peg.1240	peg.48	peg.1191	peg.51	peg.695	peg.1388	peg.398	peg.1307	peg.2358	peg.712	peg.1213
22	22	FIG01107900: hypothetical protein	peg.1882	peg.1886	peg.2114	peg.1885	peg.1270	peg.1270	peg.60	peg.1048	peg.899	peg.2128	peg.959	peg.1242	peg.46	peg.1193	peg.49	peg.693	peg.1390	peg.400	peg.1309	peg.2360	peg.714	peg.1215
22	22	Transaldolase (EC 2.2.1.2)	peg.1885	peg.1889	peg.2117	peg.1888	peg.1275	peg.1275	peg.55	peg.1052	peg.895	peg.2124	peg.955	peg.1246	peg.42	peg.1197	peg.45	peg.689	peg.1394	peg.404	peg.1313	peg.2364	peg.718	peg.1219
22	22	Hypothetical protein SAV1782	peg.1886	peg.1890	peg.2118	peg.1889	peg.1276	peg.1276	peg.54	peg.1053	peg.894	peg.2123	peg.954	peg.1247	peg.41	peg.1198	peg.44	peg.688	peg.1395	peg.405	peg.1314	peg.2365	peg.719	peg.1220
22	22	CrcB protein	peg.1887	peg.1891	peg.2119	peg.1890	peg.1277	peg.1277	peg.53	peg.1054	peg.893	peg.2122	peg.953	peg.1248	peg.40	peg.1199	peg.43	peg.687	peg.1396	peg.406	peg.1315	peg.2366	peg.720	peg.1221
22	22	CrcB protein	peg.1888	peg.1892	peg.2120	peg.1891	peg.1278	peg.1278	peg.52	peg.1055	peg.892	peg.2121	peg.952	peg.1249	peg.39	peg.1200	peg.42	peg.686	peg.1397	peg.407	peg.1316	peg.2367	peg.721	peg.1222
22	22	oxidoreductase of aldo/keto reductase family, subgroup 1	peg.1889	peg.1893	peg.2121	peg.1892	peg.1279	peg.1279	peg.51	peg.1056	peg.891	peg.2120	peg.951	peg.1250	peg.38	peg.1201	peg.41	peg.685	peg.1401	peg.410	peg.1326	peg.2368	peg.1160	peg.1226
22	22	Hypothetical protein SAV1789	peg.1890	peg.1894	peg.2122	peg.1893	peg.1280	peg.1280	peg.50	peg.1057	peg.890	peg.2119	peg.950	peg.1251	peg.37	peg.1202	peg.40	peg.684	peg.1402	peg.411	peg.1327	peg.2369	peg.1161	peg.1228
22	22	S-adenosylmethionine synthetase (EC 2.5.1.6)	peg.1891	peg.1895	peg.2123	peg.1894	peg.1281	peg.1281	peg.49	peg.1058	peg.889	peg.2118	peg.949	peg.1252	peg.36	peg.1203	peg.39	peg.683	peg.1403	peg.412	peg.1328	peg.2370	peg.1162	peg.1229
22	22	Phosphoenolpyruvate carboxykinase [ATP] (EC 4.1.1.49)	peg.1895	peg.1899	peg.2127	peg.1898	peg.1284	peg.1284	peg.46	peg.1059	peg.888	peg.2117	peg.948	peg.1253	peg.35	peg.1204	peg.38	peg.682	peg.1404	peg.413	peg.1329	peg.2371	peg.1163	peg.1230
22	22	Hypothetical protein SAV2183	peg.1103	peg.19	peg.2369	peg.1105	peg.2162	peg.1346	peg.2175	peg.1318	peg.558	peg.191	peg.690	peg.1565	peg.584	peg.1258	peg.1367	peg.388	peg.1709	peg.676	peg.1745	peg.975	peg.282	peg.1511
22	22	Low G+C gram positive nudix hydrolase YtkD (EC 3.6.-.-)	peg.1898	peg.1902	peg.2130	peg.1901	peg.1289	peg.1289	peg.40	peg.1061	peg.886	peg.2115	peg.946	peg.1255	peg.33	peg.1206	peg.36	peg.680	peg.1406	peg.415	peg.1331	peg.2373	peg.1165	peg.1232
22	22	Protein YidD	peg.1899	peg.1903	peg.2131	peg.1902	peg.1290	peg.1290	peg.39	peg.1062	peg.885	peg.2114	peg.945	peg.1256	peg.32	peg.1207	peg.35	peg.679	peg.1407	peg.416	peg.1332	peg.2374	peg.1166	peg.1233
22	22	O-succinylbenzoate synthase (EC 4.2.1.113)	peg.1900	peg.1904	peg.2132	peg.1903	peg.1291	peg.1291	peg.38	peg.1063	peg.884	peg.2113	peg.944	peg.1257	peg.31	peg.1208	peg.34	peg.678	peg.1408	peg.417	peg.1333	peg.2375	peg.1167	peg.1234
22	22	O-succinylbenzoic acid--CoA ligase (EC 6.2.1.26)	peg.1901	peg.1905	peg.2133	peg.1904	peg.1292	peg.1292	peg.37	peg.1064	peg.883	peg.2112	peg.943	peg.1258	peg.30	peg.1209	peg.33	peg.677	peg.1409	peg.418	peg.1334	peg.2377	peg.1168	peg.1235
22	22	Hypothetical protein SAV1831	peg.1902	peg.1906	peg.2134	peg.1905	peg.1293	peg.1293	peg.36	peg.1065	peg.811	peg.2111	peg.942	peg.1314	peg.29	peg.1210	peg.32	peg.671	peg.1453	peg.422	peg.1342	peg.2444	peg.1176	peg.1243
22	22	Protoporphyrinogen IX oxidase, aerobic, HemY (EC 1.3.3.4)	peg.1903	peg.1907	peg.2135	peg.1906	peg.1294	peg.1294	peg.35	peg.1066	peg.810	peg.2110	peg.941	peg.1315	peg.28	peg.1211	peg.31	peg.670	peg.1454	peg.423	peg.1343	peg.2445	peg.1177	peg.1244
22	22	Ferrochelatase, protoheme ferro-lyase (EC 4.99.1.1)	peg.1904	peg.1908	peg.2136	peg.1907	peg.1295	peg.1295	peg.34	peg.1067	peg.809	peg.2109	peg.940	peg.1316	peg.27	peg.1212	peg.30	peg.669	peg.1455	peg.424	peg.1344	peg.2446	peg.1178	peg.1245
22	22	Uroporphyrinogen III decarboxylase (EC 4.1.1.37)	peg.1905	peg.1909	peg.2137	peg.1908	peg.1296	peg.1296	peg.33	peg.1068	peg.808	peg.2108	peg.939	peg.1317	peg.26	peg.1213	peg.29	peg.668	peg.1456	peg.425	peg.1345	peg.2447	peg.1179	peg.1246
22	22	DNA-3-methyladenine glycosylase II (EC 3.2.2.21)	peg.934	peg.191	peg.2197	peg.934	peg.1983	peg.1525	peg.1996	peg.1467	peg.409	peg.321	peg.541	peg.1716	peg.732	peg.1405	peg.1513	peg.249	peg.1847	peg.821	peg.1883	peg.898	peg.1876	peg.1648
22	22	Uncharacterized protein, homolog of B.subtilis yhgC	peg.1907	peg.1911	peg.2139	peg.1910	peg.1298	peg.1298	peg.31	peg.1069	peg.807	peg.2107	peg.938	peg.1318	peg.25	peg.1214	peg.28	peg.667	peg.1457	peg.426	peg.1346	peg.2448	peg.1180	peg.1247
22	22	ABC transporter, permease protein EscB	peg.1909	peg.1913	peg.2141	peg.1912	peg.1300	peg.1300	peg.29	peg.1070	peg.806	peg.2106	peg.937	peg.1319	peg.24	peg.1215	peg.27	peg.665	peg.1460	peg.428	peg.1348	peg.2450	peg.1182	peg.1249
22	22	ABC transporter, ATP-binding protein EcsA	peg.1910	peg.1914	peg.2142	peg.1913	peg.1301	peg.1301	peg.28	peg.1071	peg.805	peg.2105	peg.936	peg.1320	peg.23	peg.1216	peg.26	peg.664	peg.1461	peg.429	peg.1349	peg.2451	peg.1183	peg.1250
22	22	Histidine triad (HIT) nucleotide-binding protein, similarity with At5g48545 and yeast YDL125C (HNT1)	peg.1911	peg.1915	peg.2143	peg.1914	peg.1302	peg.1302	peg.27	peg.1072	peg.804	peg.2104	peg.935	peg.1321	peg.22	peg.1217	peg.25	peg.663	peg.1462	peg.430	peg.1350	peg.2452	peg.1184	peg.1251
22	22	Hypothetical protein SAV1839	peg.1912	peg.1916	peg.2144	peg.1915	peg.1303	peg.1303	peg.26	peg.1073	peg.803	peg.2103	peg.934	peg.1322	peg.21	peg.1218	peg.24	peg.662	peg.1463	peg.431	peg.1351	peg.2453	peg.1185	peg.1252
22	22	Hypothetical protein SAV1840	peg.1913	peg.1917	peg.2145	peg.1916	peg.1304	peg.1304	peg.25	peg.1074	peg.802	peg.2102	peg.933	peg.1323	peg.20	peg.1219	peg.23	peg.661	peg.1464	peg.432	peg.1352	peg.2454	peg.1186	peg.1253
22	22	Foldase protein PrsA precursor (EC 5.2.1.8) @ Foldase clustered with pyrimidine conversion	peg.1914	peg.1918	peg.2146	peg.1917	peg.1305	peg.1305	peg.24	peg.1075	peg.801	peg.2101	peg.932	peg.1324	peg.19	peg.1220	peg.22	peg.660	peg.1465	peg.433	peg.1353	peg.2455	peg.1187	peg.1254
22	22	3'->5' exoribonuclease Bsu YhaM	peg.1915	peg.1919	peg.2147	peg.1918	peg.1306	peg.1306	peg.23	peg.1076	peg.799	peg.2100	peg.931	peg.1325	peg.18	peg.1221	peg.20	peg.659	peg.1466	peg.434	peg.1354	peg.2456	peg.1188	peg.1255
22	22	DNA double-strand break repair Rad50 ATPase	peg.1916	peg.1920	peg.2148	peg.1919	peg.1307	peg.1307	peg.22	peg.1077	peg.798	peg.2099	peg.930	peg.1326	peg.17	peg.1222	peg.19	peg.658	peg.1467	peg.435	peg.1355	peg.2457	peg.1189	peg.1256
22	22	DNA repair exonuclease family protein YhaO	peg.1917	peg.1921	peg.2149	peg.1920	peg.1308	peg.1308	peg.21	peg.1078	peg.797	peg.2098	peg.929	peg.1327	peg.16	peg.1223	peg.18	peg.657	peg.1468	peg.436	peg.1356	peg.2459	peg.1190	peg.1257
22	22	Hypothetical protein SAV1845	peg.1918	peg.1922	peg.2150	peg.1921	peg.1309	peg.1309	peg.20	peg.1079	peg.796	peg.2097	peg.928	peg.1328	peg.15	peg.1224	peg.17	peg.656	peg.1469	peg.437	peg.1357	peg.2460	peg.1191	peg.1258
22	22	Hypothetical protein SAV1846	peg.1920	peg.1924	peg.2152	peg.1923	peg.1310	peg.1310	peg.19	peg.1080	peg.795	peg.2096	peg.927	peg.1329	peg.14	peg.1225	peg.16	peg.655	peg.1470	peg.438	peg.1358	peg.2461	peg.1192	peg.1259
22	22	HTH domain protein SA1665, binds to mecA promoter region	peg.1921	peg.1925	peg.2153	peg.1924	peg.1312	peg.1312	peg.17	peg.1081	peg.794	peg.2095	peg.926	peg.1330	peg.13	peg.1226	peg.15	peg.654	peg.1471	peg.439	peg.1359	peg.2462	peg.1193	peg.1260
22	22	Two-component response regulator-like protein	peg.1922	peg.1926	peg.2154	peg.1925	peg.1313	peg.1313	peg.16	peg.1082	peg.793	peg.2094	peg.925	peg.1331	peg.12	peg.1227	peg.14	peg.653	peg.1472	peg.440	peg.1360	peg.2463	peg.1194	peg.1261
22	22	Nitrate/nitrite sensor protein (EC 2.7.3.-)	peg.1923	peg.1927	peg.2155	peg.1926	peg.1314	peg.1314	peg.15	peg.1083	peg.792	peg.2093	peg.924	peg.1332	peg.11	peg.1228	peg.13	peg.652	peg.1473	peg.441	peg.1361	peg.2464	peg.1195	peg.1262
22	22	Similar to ribosomal large subunit pseudouridine synthase D, Bacillus subtilis YhcT type	peg.1924	peg.1928	peg.2156	peg.1927	peg.1315	peg.1315	peg.14	peg.1084	peg.791	peg.2092	peg.923	peg.1333	peg.10	peg.1229	peg.12	peg.651	peg.1474	peg.442	peg.1362	peg.2465	peg.1196	peg.1263
22	22	Fumarate hydratase class II (EC 4.2.1.2)	peg.1925	peg.1929	peg.2157	peg.1928	peg.1316	peg.1316	peg.13	peg.1085	peg.790	peg.2091	peg.922	peg.1334	peg.9	peg.1230	peg.11	peg.648	peg.1475	peg.443	peg.1363	peg.2466	peg.1197	peg.1264
22	22	Hypothetical protein SAV1852	peg.1926	peg.1930	peg.2158	peg.1929	peg.1317	peg.1317	peg.12	peg.1086	peg.789	peg.2090	peg.921	peg.1335	peg.8	peg.1231	peg.10	peg.647	peg.1476	peg.444	peg.1364	peg.2467	peg.1198	peg.1265
22	22	Hypothetical protein SAV1853	peg.1927	peg.1931	peg.2159	peg.1930	peg.1318	peg.1318	peg.11	peg.1087	peg.788	peg.2089	peg.920	peg.1336	peg.7	peg.1232	peg.9	peg.646	peg.1477	peg.445	peg.1365	peg.2468	peg.1199	peg.1266
22	22	Hypothetical protein SAV1854	peg.1928	peg.1932	peg.2160	peg.1931	peg.1319	peg.1319	peg.10	peg.1088	peg.787	peg.2088	peg.919	peg.1337	peg.6	peg.1233	peg.8	peg.645	peg.1478	peg.446	peg.1366	peg.2469	peg.1200	peg.1267
22	22	membrane protein, putative	peg.1936	peg.1940	peg.2168	peg.1939	peg.1326	peg.1326	peg.3	peg.1093	peg.782	peg.2083	peg.914	peg.1342	peg.1	peg.1239	peg.3	peg.640	peg.1485	peg.452	peg.1372	peg.2475	peg.518	peg.1273
22	22	Predicted transcriptional regulator of pyridoxine metabolism	peg.1938	peg.1942	peg.2390	peg.1941	peg.1	peg.1	peg.1331	peg.2182	peg.2007	peg.942	peg.2156	peg.39	peg.1909	peg.1	peg.2327	peg.2018	peg.2171	peg.1533	peg.177	peg.1163	peg.509	peg.60
22	22	Pyridoxine biosynthesis glutamine amidotransferase, synthase subunit (EC 2.4.2.-)	peg.1939	peg.1943	peg.2391	peg.1942	peg.2	peg.2	peg.1330	peg.2183	peg.2006	peg.941	peg.2155	peg.40	peg.1910	peg.2	peg.2326	peg.2017	peg.2170	peg.1534	peg.178	peg.1164	peg.510	peg.61
22	22	Pyridoxine biosynthesis glutamine amidotransferase, glutaminase subunit (EC 2.4.2.-)	peg.1940	peg.1944	peg.2392	peg.1943	peg.3	peg.3	peg.1329	peg.2184	peg.2005	peg.940	peg.2154	peg.41	peg.1911	peg.3	peg.2325	peg.2016	peg.2169	peg.1535	peg.179	peg.1165	peg.511	peg.62
22	22	Nucleoside permease NupC	peg.1941	peg.1945	peg.2393	peg.1944	peg.4	peg.4	peg.1328	peg.2185	peg.2004	peg.939	peg.2153	peg.42	peg.1912	peg.4	peg.2324	peg.2015	peg.255	peg.1537	peg.181	peg.1166	peg.1595	peg.64
22	22	Transcriptional regulator CtsR	peg.1942	peg.1946	peg.2394	peg.1945	peg.5	peg.5	peg.1327	peg.2186	peg.2003	peg.938	peg.2152	peg.43	peg.1913	peg.5	peg.2323	peg.2014	peg.256	peg.1538	peg.182	peg.1167	peg.1596	peg.65
22	22	Nucleotide excision repair protein, with UvrB/UvrC motif	peg.1943	peg.1947	peg.2395	peg.1946	peg.6	peg.6	peg.1326	peg.2187	peg.2002	peg.937	peg.2151	peg.44	peg.1914	peg.6	peg.2322	peg.2013	peg.257	peg.1539	peg.183	peg.1168	peg.1597	peg.66
22	22	Putative ATP:guanido phosphotransferase YacI (EC 2.7.3.-)	peg.1944	peg.1948	peg.2396	peg.1947	peg.7	peg.7	peg.1325	peg.2188	peg.2001	peg.936	peg.2150	peg.45	peg.1915	peg.7	peg.2321	peg.2012	peg.258	peg.1540	peg.184	peg.1169	peg.1598	peg.67
22	22	ATP-dependent Clp protease, ATP-binding subunit ClpC / Negative regulator of genetic competence clcC/mecB	peg.1945	peg.1949	peg.2397	peg.1948	peg.8	peg.8	peg.1324	peg.2189	peg.2000	peg.935	peg.2149	peg.46	peg.1916	peg.8	peg.2320	peg.2011	peg.259	peg.1541	peg.185	peg.1170	peg.1599	peg.68
22	22	Sodium/glutamate symporter	peg.930	peg.195	peg.2193	peg.930	peg.1976	peg.1532	peg.1989	peg.1471	peg.405	peg.317	peg.537	peg.1720	peg.736	peg.1410	peg.1514	peg.245	peg.1851	peg.825	peg.1887	peg.902	peg.1880	peg.1652
22	22	DNA repair protein RadA	peg.1946	peg.1950	peg.2398	peg.1949	peg.9	peg.9	peg.1323	peg.2190	peg.1999	peg.934	peg.2148	peg.47	peg.1917	peg.9	peg.2319	peg.2010	peg.260	peg.1542	peg.186	peg.1171	peg.1600	peg.69
22	22	Membrane-associated protein containing RNA-binding TRAM domain and ribonuclease PIN-domain, YacL B.subtilis ortholog	peg.1947	peg.1951	peg.2399	peg.1950	peg.10	peg.10	peg.1322	peg.2191	peg.1998	peg.933	peg.2147	peg.48	peg.1918	peg.10	peg.2318	peg.2009	peg.261	peg.1543	peg.187	peg.1172	peg.1601	peg.70
22	22	Glutamyl-tRNA synthetase (EC 6.1.1.17) @ Glutamyl-tRNA(Gln) synthetase (EC 6.1.1.24)	peg.1948	peg.1952	peg.2400	peg.1951	peg.11	peg.11	peg.1321	peg.2192	peg.1997	peg.932	peg.2146	peg.49	peg.1919	peg.11	peg.2317	peg.2008	peg.262	peg.1544	peg.188	peg.1173	peg.1602	peg.71
22	22	Serine acetyltransferase (EC 2.3.1.30)	peg.1949	peg.1953	peg.2401	peg.1952	peg.12	peg.12	peg.1320	peg.2193	peg.1996	peg.931	peg.2145	peg.50	peg.1920	peg.12	peg.2316	peg.2006	peg.263	peg.1545	peg.189	peg.1174	peg.1603	peg.72
22	22	Cysteinyl-tRNA synthetase (EC 6.1.1.16)	peg.1950	peg.1954	peg.2402	peg.1953	peg.13	peg.13	peg.1319	peg.2194	peg.1995	peg.930	peg.2144	peg.51	peg.1921	peg.13	peg.2315	peg.2005	peg.264	peg.1546	peg.190	peg.1175	peg.1604	peg.73
22	22	COG1939: Ribonuclease III family protein	peg.1951	peg.1955	peg.2403	peg.1954	peg.14	peg.14	peg.1318	peg.2195	peg.1994	peg.929	peg.2143	peg.52	peg.1922	peg.14	peg.2314	peg.2004	peg.265	peg.1547	peg.191	peg.1176	peg.1605	peg.74
22	22	23S rRNA (guanosine-2'-O-) -methyltransferase rlmB (EC 2.1.1.-)	peg.1952	peg.1956	peg.2404	peg.1955	peg.15	peg.15	peg.1317	peg.2196	peg.1993	peg.928	peg.2142	peg.53	peg.1923	peg.15	peg.2313	peg.2003	peg.266	peg.1548	peg.192	peg.1177	peg.1606	peg.75
22	22	Hypothetical protein DUF901, similar to C-terminal domain of ribosome protection-type Tc-resistance proteins	peg.1953	peg.1957	peg.2405	peg.1956	peg.16	peg.16	peg.1316	peg.2197	peg.1992	peg.927	peg.2141	peg.54	peg.1924	peg.16	peg.2312	peg.2002	peg.267	peg.1549	peg.193	peg.1178	peg.1607	peg.76
22	22	RNA polymerase sporulation specific sigma factor SigH	peg.1954	peg.1958	peg.2406	peg.1957	peg.17	peg.17	peg.1315	peg.2198	peg.1991	peg.926	peg.2140	peg.55	peg.1925	peg.17	peg.2311	peg.2001	peg.268	peg.1550	peg.194	peg.1179	peg.1608	peg.77
22	22	Preprotein translocase subunit SecE (TC 3.A.5.1.1)	peg.1956	peg.1960	peg.2408	peg.1959	peg.19	peg.19	peg.1313	peg.2199	peg.1990	peg.925	peg.2139	peg.56	peg.1926	peg.18	peg.2309	peg.1999	peg.270	peg.1552	peg.196	peg.1181	peg.1610	peg.79
22	22	Transcription antitermination protein NusG	peg.1957	peg.1961	peg.2409	peg.1960	peg.20	peg.20	peg.1312	peg.2200	peg.1989	peg.924	peg.2138	peg.57	peg.1927	peg.19	peg.2308	peg.1998	peg.271	peg.1553	peg.197	peg.1182	peg.1611	peg.80
22	22	LSU ribosomal protein L11p (L12e)	peg.1958	peg.1962	peg.2410	peg.1961	peg.21	peg.21	peg.1311	peg.2201	peg.1988	peg.923	peg.2137	peg.58	peg.1928	peg.20	peg.2307	peg.1997	peg.272	peg.1554	peg.198	peg.1183	peg.1612	peg.81
22	22	LSU ribosomal protein L1p (L10Ae)	peg.1959	peg.1963	peg.2411	peg.1962	peg.22	peg.22	peg.1310	peg.2202	peg.1987	peg.922	peg.2136	peg.59	peg.1929	peg.21	peg.2306	peg.1996	peg.273	peg.1555	peg.199	peg.1184	peg.1613	peg.82
22	22	LSU ribosomal protein L10p (P0)	peg.1960	peg.1964	peg.2412	peg.1963	peg.23	peg.23	peg.1309	peg.2203	peg.1986	peg.921	peg.2135	peg.60	peg.1930	peg.22	peg.2305	peg.1995	peg.274	peg.1556	peg.200	peg.1185	peg.1614	peg.83
22	22	LSU ribosomal protein L7/L12 (P1/P2)	peg.1961	peg.1965	peg.2413	peg.1964	peg.24	peg.24	peg.1308	peg.2204	peg.1985	peg.920	peg.2134	peg.61	peg.1931	peg.23	peg.2304	peg.1994	peg.275	peg.1557	peg.201	peg.1186	peg.1615	peg.84
22	22	Ribosomal RNA small subunit methyltransferase C (EC 2.1.1.52)	peg.1962	peg.1966	peg.2414	peg.1965	peg.25	peg.25	peg.1307	peg.2205	peg.1984	peg.919	peg.2133	peg.62	peg.1932	peg.24	peg.2303	peg.1993	peg.276	peg.1558	peg.202	peg.1187	peg.1616	peg.85
22	22	DNA-directed RNA polymerase beta subunit (EC 2.7.7.6)	peg.1963	peg.1967	peg.2415	peg.1966	peg.26	peg.26	peg.1306	peg.2206	peg.1983	peg.918	peg.2132	peg.63	peg.1933	peg.25	peg.2302	peg.1992	peg.277	peg.1559	peg.203	peg.1188	peg.1617	peg.86
22	22	DNA-directed RNA polymerase beta' subunit (EC 2.7.7.6)	peg.1964	peg.1968	peg.2416	peg.1967	peg.27	peg.27	peg.1305	peg.2207	peg.1982	peg.917	peg.2131	peg.64	peg.1934	peg.26	peg.2301	peg.1991	peg.278	peg.1560	peg.204	peg.1189	peg.1618	peg.87
22	22	Firmicutes ribosomal L7Ae family protein	peg.1965	peg.1969	peg.2417	peg.1968	peg.28	peg.28	peg.1304	peg.2208	peg.1981	peg.916	peg.2130	peg.65	peg.1935	peg.27	peg.2300	peg.1990	peg.279	peg.1561	peg.205	peg.1190	peg.1619	peg.88
22	22	Isopentenyl-diphosphate delta-isomerase, FMN-dependent (EC 5.3.3.2)	peg.928	peg.197	peg.2191	peg.928	peg.1975	peg.1533	peg.1988	peg.1472	peg.404	peg.316	peg.536	peg.1721	peg.737	peg.1411	peg.1515	peg.244	peg.1852	peg.826	peg.1888	peg.903	peg.1881	peg.1653
22	22	SSU ribosomal protein S12p (S23e)	peg.1966	peg.1970	peg.2418	peg.1969	peg.29	peg.29	peg.1303	peg.2209	peg.1980	peg.915	peg.2129	peg.66	peg.1936	peg.28	peg.2299	peg.1989	peg.280	peg.1562	peg.206	peg.1191	peg.1620	peg.89
22	22	SSU ribosomal protein S7p (S5e)	peg.1967	peg.1971	peg.2419	peg.1970	peg.30	peg.30	peg.1302	peg.2210	peg.1979	peg.914	peg.2128	peg.67	peg.1937	peg.29	peg.2298	peg.1988	peg.281	peg.1563	peg.207	peg.1192	peg.1621	peg.90
22	22	Translation elongation factor G	peg.1968	peg.1972	peg.2420	peg.1971	peg.31	peg.31	peg.1301	peg.2211	peg.1978	peg.913	peg.2127	peg.68	peg.1938	peg.30	peg.2297	peg.1987	peg.282	peg.1564	peg.208	peg.1193	peg.1622	peg.91
22	22	Translation elongation factor Tu	peg.1969	peg.1973	peg.2421	peg.1972	peg.32	peg.32	peg.1300	peg.2212	peg.1977	peg.912	peg.2126	peg.69	peg.1939	peg.31	peg.2296	peg.1986	peg.283	peg.1565	peg.209	peg.1194	peg.1623	peg.92
22	22	N-acetyl-L,L-diaminopimelate deacetylase (EC 3.5.1.47)	peg.1970	peg.1974	peg.2422	peg.1973	peg.33	peg.33	peg.1299	peg.2213	peg.1976	peg.911	peg.2125	peg.70	peg.1940	peg.32	peg.2295	peg.1985	peg.284	peg.1566	peg.210	peg.1195	peg.1624	peg.93
22	22	Magnesium and cobalt transport protein CorA	peg.927	peg.198	peg.2190	peg.927	peg.1973	peg.1535	peg.1986	peg.1473	peg.403	peg.315	peg.535	peg.1722	peg.738	peg.1412	peg.1516	peg.243	peg.1853	peg.827	peg.1889	peg.904	peg.1882	peg.1654
22	22	Protein export cytoplasm protein SecA ATPase RNA helicase (TC 3.A.5.1.1)	peg.1976	peg.1980	peg.2428	peg.1979	peg.36	peg.36	peg.1296	peg.2215	peg.1974	peg.909	peg.2123	peg.72	peg.1942	peg.34	peg.2293	peg.1984	peg.285	peg.1567	peg.211	peg.1196	peg.1625	peg.94
22	22	Ornithine cyclodeaminase (EC 4.3.1.12)	peg.1977	peg.1981	peg.2429	peg.1980	peg.37	peg.37	peg.1295	peg.2218	peg.1972	peg.907	peg.2121	peg.75	peg.1944	peg.36	peg.2292	peg.1983	peg.286	peg.1568	peg.212	peg.1197	peg.1626	peg.95
22	22	L-threonine 3-dehydrogenase (EC 1.1.1.103)	peg.1983	peg.1987	peg.2435	peg.1986	peg.41	peg.41	peg.1290	peg.2221	peg.1969	peg.904	peg.2118	peg.78	peg.1947	peg.39	peg.2286	peg.1981	peg.288	peg.1570	peg.214	peg.1199	peg.1628	peg.98
22	22	Branched-chain amino acid aminotransferase (EC 2.6.1.42)	peg.1984	peg.1988	peg.2436	peg.1987	peg.42	peg.42	peg.1289	peg.2222	peg.1968	peg.903	peg.2117	peg.79	peg.1948	peg.40	peg.2285	peg.1980	peg.289	peg.1571	peg.215	peg.1200	peg.1629	peg.99
22	22	3-hydroxyacyl-CoA dehydrogenase (EC 1.1.1.35)	peg.926	peg.199	peg.2189	peg.926	peg.1972	peg.1536	peg.1985	peg.1474	peg.402	peg.314	peg.534	peg.1723	peg.739	peg.1413	peg.1517	peg.242	peg.1854	peg.828	peg.1890	peg.905	peg.1883	peg.1655
22	22	Hydrolase, haloacid dehalogenase-like family	peg.1991	peg.1995	peg.2443	peg.1994	peg.48	peg.48	peg.1283	peg.2223	peg.1963	peg.1003	peg.2116	peg.80	peg.1949	peg.41	peg.2284	peg.1976	peg.293	peg.1575	peg.219	peg.1205	peg.1633	peg.103
22	22	Deoxyadenosine kinase (EC 2.7.1.76) / Deoxyguanosine kinase (EC 2.7.1.113)	peg.1994	peg.1998	peg.2446	peg.1997	peg.53	peg.53	peg.1279	peg.2225	peg.1961	peg.1001	peg.2114	peg.82	peg.1951	peg.43	peg.2281	peg.1973	peg.296	peg.1578	peg.222	peg.1208	peg.1636	peg.107
22	22	Deoxyadenosine kinase (EC 2.7.1.76) / Deoxyguanosine kinase (EC 2.7.1.113)	peg.1995	peg.1999	peg.2447	peg.1998	peg.54	peg.54	peg.1278	peg.2226	peg.1960	peg.1000	peg.2113	peg.83	peg.1952	peg.44	peg.2280	peg.1972	peg.297	peg.1579	peg.223	peg.1209	peg.1637	peg.108
22	22	Drug resistance transporter, EmrB/QacA subfamily	peg.1121	peg.2	peg.2388	peg.1123	peg.2178	peg.1330	peg.2191	peg.1301	peg.575	peg.208	peg.707	peg.1548	peg.567	peg.1241	peg.1350	peg.405	peg.1692	peg.659	peg.1728	peg.958	peg.265	peg.1494
22	22	Hypothetical protein SAV2184	peg.1102	peg.20	peg.2368	peg.1104	peg.2161	peg.1347	peg.2174	peg.1319	peg.557	peg.190	peg.689	peg.1566	peg.585	peg.1259	peg.1368	peg.387	peg.1710	peg.677	peg.1746	peg.976	peg.283	peg.1512
22	22	hypothetical protein	peg.925	peg.200	peg.2188	peg.925	peg.1970	peg.1538	peg.1983	peg.1475	peg.401	peg.313	peg.533	peg.1724	peg.740	peg.1414	peg.1518	peg.241	peg.1855	peg.829	peg.1891	peg.906	peg.1884	peg.1656
22	22	tRNA-specific adenosine-34 deaminase (EC 3.5.4.-)	peg.1996	peg.2000	peg.2448	peg.1999	peg.55	peg.55	peg.1277	peg.2227	peg.1959	peg.999	peg.2112	peg.84	peg.1953	peg.45	peg.2279	peg.1971	peg.298	peg.1580	peg.224	peg.1210	peg.1638	peg.109
22	22	HMP-PP hydrolase (pyridoxal phosphatase) Cof, detected in genetic screen for thiamin metabolic genes (PMID:15292217)	peg.1997	peg.2001	peg.2449	peg.2000	peg.56	peg.56	peg.1276	peg.2228	peg.1958	peg.998	peg.2111	peg.85	peg.1954	peg.46	peg.2278	peg.1970	peg.299	peg.1581	peg.225	peg.1211	peg.1639	peg.110
22	22	Predicted flavoprotein	peg.1998	peg.2002	peg.2450	peg.2001	peg.57	peg.57	peg.1275	peg.2229	peg.1957	peg.997	peg.2110	peg.86	peg.1955	peg.47	peg.2277	peg.1969	peg.300	peg.1582	peg.226	peg.1212	peg.1640	peg.111
22	22	Poly(glycerol-phosphate) alpha-glucosyltransferase (EC 2.4.1.52)	peg.1999	peg.2003	peg.2451	peg.2002	peg.58	peg.58	peg.1274	peg.2230	peg.1956	peg.996	peg.2109	peg.87	peg.1956	peg.48	peg.2276	peg.1966	peg.302	peg.1584	peg.228	peg.1214	peg.1642	peg.113
22	22	putative esterase	peg.924	peg.201	peg.2187	peg.924	peg.1969	peg.1539	peg.1982	peg.1476	peg.400	peg.312	peg.532	peg.1725	peg.741	peg.1415	peg.1519	peg.240	peg.1856	peg.830	peg.1892	peg.907	peg.1885	peg.1657
22	22	GTP cyclohydrolase I (EC 3.5.4.16) type 2	peg.2007	peg.2010	peg.2458	peg.2010	peg.63	peg.63	peg.1269	peg.2232	peg.1954	peg.994	peg.2107	peg.89	peg.1959	peg.50	peg.2274	peg.1961	peg.306	peg.1587	peg.232	peg.1217	peg.1646	peg.117
22	22	FIG013761: LmbE family protein	peg.2008	peg.2011	peg.2459	peg.2011	peg.64	peg.64	peg.1268	peg.2233	peg.1953	peg.993	peg.2106	peg.90	peg.1960	peg.51	peg.2273	peg.1960	peg.307	peg.1588	peg.233	peg.1218	peg.1647	peg.118
22	22	FIG011895: hypothetical protein	peg.2009	peg.2012	peg.2460	peg.2012	peg.65	peg.65	peg.1267	peg.2234	peg.1952	peg.992	peg.2105	peg.91	peg.1961	peg.52	peg.2272	peg.1959	peg.308	peg.1589	peg.234	peg.1219	peg.1648	peg.119
22	22	Glucosamine-6-phosphate deaminase (EC 3.5.99.6)	peg.2010	peg.2013	peg.2461	peg.2013	peg.66	peg.66	peg.1266	peg.2235	peg.1951	peg.991	peg.2104	peg.92	peg.1962	peg.53	peg.2271	peg.1958	peg.309	peg.1590	peg.235	peg.1220	peg.1649	peg.120
22	22	D-arabino-3-hexulose 6-phosphate formaldehyde-lyase (EC 4.1.2.43)	peg.2011	peg.2014	peg.2462	peg.2014	peg.67	peg.67	peg.1265	peg.2236	peg.1950	peg.990	peg.2103	peg.93	peg.1963	peg.54	peg.2270	peg.1957	peg.310	peg.1591	peg.236	peg.1221	peg.1650	peg.121
22	22	6-phospho-3-hexuloisomerase	peg.2013	peg.2016	peg.2464	peg.2016	peg.68	peg.68	peg.1264	peg.2237	peg.1949	peg.989	peg.2102	peg.94	peg.1964	peg.55	peg.2269	peg.1956	peg.311	peg.1592	peg.237	peg.1222	peg.1651	peg.122
22	22	FIG01108339: hypothetical protein	peg.923	peg.202	peg.2186	peg.923	peg.1968	peg.1540	peg.1981	peg.1477	peg.399	peg.311	peg.531	peg.1726	peg.742	peg.1416	peg.1520	peg.239	peg.1857	peg.831	peg.1893	peg.908	peg.1886	peg.1658
22	22	Long-chain-fatty-acid--CoA ligase (EC 6.2.1.3)	peg.2018	peg.2021	peg.2469	peg.2021	peg.72	peg.72	peg.1260	peg.2239	peg.1947	peg.987	peg.2100	peg.96	peg.1966	peg.57	peg.2267	peg.1954	peg.313	peg.1594	peg.239	peg.1224	peg.1653	peg.125
22	22	3-ketoacyl-CoA thiolase (EC 2.3.1.16) @ Acetyl-CoA acetyltransferase (EC 2.3.1.9)	peg.2019	peg.2022	peg.2470	peg.2022	peg.73	peg.73	peg.1259	peg.2240	peg.1946	peg.986	peg.2099	peg.97	peg.1967	peg.58	peg.2266	peg.1953	peg.315	peg.1595	peg.240	peg.1225	peg.1654	peg.126
22	22	Hydroxymethylpyrimidine phosphate kinase ThiD (EC 2.7.4.7)	peg.2022	peg.2025	peg.2473	peg.2025	peg.76	peg.76	peg.1256	peg.2245	peg.1941	peg.981	peg.2093	peg.102	peg.1972	peg.64	peg.2262	peg.1948	peg.318	peg.1598	peg.245	peg.1230	peg.520	peg.129
22	22	Choloylglycine hydrolase (EC 3.5.1.24)	peg.2024	peg.2027	peg.2475	peg.2027	peg.77	peg.77	peg.1255	peg.2246	peg.1940	peg.980	peg.2092	peg.103	peg.1973	peg.65	peg.2261	peg.1947	peg.319	peg.1599	peg.246	peg.1231	peg.521	peg.130
22	22	Uracil-DNA glycosylase, family 1	peg.2025	peg.2028	peg.2476	peg.2028	peg.78	peg.78	peg.1254	peg.2247	peg.1939	peg.979	peg.2091	peg.104	peg.1974	peg.66	peg.2260	peg.1946	peg.320	peg.1600	peg.247	peg.1232	peg.522	peg.131
22	22	FIG01108029: hypothetical protein	peg.2026	peg.2029	peg.2477	peg.2029	peg.79	peg.79	peg.1253	peg.2248	peg.1938	peg.978	peg.2090	peg.105	peg.1975	peg.67	peg.2259	peg.1945	peg.321	peg.1601	peg.248	peg.1233	peg.523	peg.132
22	22	COG2363	peg.2027	peg.2030	peg.2478	peg.2030	peg.80	peg.80	peg.1252	peg.2249	peg.1937	peg.977	peg.2089	peg.106	peg.1976	peg.68	peg.2258	peg.1944	peg.322	peg.1602	peg.249	peg.1234	peg.524	peg.133
22	22	cationic amino acid transporter	peg.2028	peg.2031	peg.2479	peg.2031	peg.81	peg.81	peg.1251	peg.2250	peg.1936	peg.976	peg.2088	peg.107	peg.1977	peg.69	peg.2257	peg.1943	peg.323	peg.1603	peg.250	peg.1235	peg.525	peg.134
22	22	Integral membrane protein	peg.2029	peg.2032	peg.2480	peg.2032	peg.82	peg.82	peg.1250	peg.2251	peg.1935	peg.975	peg.2087	peg.108	peg.1978	peg.70	peg.2256	peg.1942	peg.325	peg.1607	peg.251	peg.1236	peg.380	peg.136
22	22	FIG01107863: hypothetical protein	peg.2030	peg.2033	peg.2481	peg.2033	peg.83	peg.83	peg.1249	peg.2252	peg.1934	peg.974	peg.2086	peg.109	peg.1979	peg.71	peg.2255	peg.1941	peg.326	peg.1608	peg.252	peg.1237	peg.381	peg.137
22	22	Hemoprotein HemQ, essential component of heme biosynthetic pathway in Gram-positive bacteria	peg.2031	peg.2034	peg.2482	peg.2034	peg.84	peg.84	peg.1248	peg.2253	peg.1933	peg.973	peg.2085	peg.110	peg.1980	peg.72	peg.2254	peg.1940	peg.327	peg.1609	peg.253	peg.1238	peg.382	peg.138
22	22	Phosphate acetyltransferase (EC 2.3.1.8)	peg.2032	peg.2035	peg.2483	peg.2035	peg.85	peg.85	peg.1247	peg.2254	peg.1932	peg.972	peg.2084	peg.111	peg.1981	peg.73	peg.2253	peg.1939	peg.328	peg.1610	peg.254	peg.1239	peg.383	peg.139
22	22	Lipoate-protein ligase A	peg.2033	peg.2036	peg.2484	peg.2036	peg.86	peg.86	peg.1246	peg.2255	peg.1931	peg.971	peg.2083	peg.112	peg.1982	peg.74	peg.2252	peg.1938	peg.329	peg.1611	peg.255	peg.1240	peg.384	peg.140
22	22	Multidrug resistance protein [function not yet clear]	peg.921	peg.204	peg.2184	peg.921	peg.1966	peg.1542	peg.1979	peg.1479	peg.397	peg.309	peg.529	peg.1729	peg.744	peg.1418	peg.1522	peg.237	peg.1859	peg.833	peg.1895	peg.910	peg.1889	peg.1660
22	22	Mevalonate kinase (EC 2.7.1.36)	peg.2039	peg.2042	peg.1351	peg.2042	peg.93	peg.94	peg.1239	peg.2256	peg.1930	peg.970	peg.2082	peg.113	peg.1983	peg.75	peg.2251	peg.1937	peg.330	peg.1612	peg.256	peg.1241	peg.385	peg.141
22	22	Diphosphomevalonate decarboxylase (EC 4.1.1.33)	peg.2040	peg.2043	peg.1352	peg.2043	peg.94	peg.95	peg.1238	peg.2257	peg.1929	peg.969	peg.2081	peg.114	peg.1984	peg.76	peg.2250	peg.1936	peg.331	peg.1613	peg.257	peg.1242	peg.386	peg.142
22	22	Phosphomevalonate kinase (EC 2.7.4.2)	peg.2041	peg.2044	peg.1353	peg.2044	peg.95	peg.96	peg.1237	peg.2258	peg.1928	peg.968	peg.2080	peg.115	peg.1985	peg.77	peg.2249	peg.1935	peg.332	peg.1614	peg.258	peg.1243	peg.387	peg.143
22	22	FIG01308914: hypothetical protein YwzC	peg.2042	peg.2045	peg.1354	peg.2045	peg.96	peg.97	peg.1236	peg.2259	peg.1927	peg.967	peg.2079	peg.116	peg.1986	peg.78	peg.458	peg.1934	peg.333	peg.1615	peg.259	peg.1244	peg.388	peg.144
22	22	Putative Dihydrolipoamide dehydrogenase (EC 1.8.1.4); Mercuric ion reductase (EC 1.16.1.1); PF00070 family, FAD-dependent NAD(P)-disulphide oxidoreductase	peg.2043	peg.2046	peg.1355	peg.2046	peg.97	peg.98	peg.1235	peg.2260	peg.1926	peg.966	peg.2078	peg.117	peg.1987	peg.79	peg.459	peg.1933	peg.334	peg.1616	peg.260	peg.1245	peg.389	peg.145
22	22	Oxidoreductase ion channel	peg.2046	peg.2049	peg.1358	peg.2049	peg.99	peg.100	peg.1233	peg.2262	peg.1924	peg.964	peg.2076	peg.120	peg.1989	peg.81	peg.461	peg.1859	peg.336	peg.1618	peg.262	peg.1247	peg.391	peg.147
22	22	TetR family regulatory protein of MDR cluster	peg.920	peg.205	peg.2183	peg.920	peg.1965	peg.1543	peg.1978	peg.1480	peg.396	peg.308	peg.528	peg.1730	peg.745	peg.1419	peg.1523	peg.236	peg.1860	peg.834	peg.1896	peg.911	peg.1890	peg.1661
22	22	hypothetical fig|282458.1.peg.579 homolog	peg.2048	peg.2051	peg.1360	peg.2051	peg.101	peg.102	peg.1231	peg.2264	peg.1922	peg.962	peg.2074	peg.122	peg.1991	peg.83	peg.464	peg.1858	peg.337	peg.1619	peg.267	peg.1248	peg.392	peg.148
22	22	Deoxyguanosinetriphosphate triphosphohydrolase (EC 3.1.5.1)	peg.2049	peg.2052	peg.1361	peg.2052	peg.102	peg.103	peg.1230	peg.2265	peg.1921	peg.961	peg.2073	peg.123	peg.1992	peg.84	peg.465	peg.1857	peg.338	peg.1620	peg.268	peg.1249	peg.393	peg.149
22	22	hypothetical fig|282458.1.peg.581 homolog	peg.2050	peg.2053	peg.1362	peg.2053	peg.103	peg.104	peg.1229	peg.2266	peg.1920	peg.960	peg.2072	peg.124	peg.1993	peg.85	peg.466	peg.1856	peg.339	peg.1621	peg.269	peg.1250	peg.394	peg.150
22	22	hypothetical fig|282458.1.peg.583 homolog	peg.2054	peg.2057	peg.1366	peg.2057	peg.106	peg.107	peg.1226	peg.2274	peg.1912	peg.952	peg.2064	peg.132	peg.2002	peg.93	peg.475	peg.1849	peg.347	peg.1628	peg.277	peg.1257	peg.402	peg.157
22	22	Arginyl-tRNA synthetase (EC 6.1.1.19)	peg.2055	peg.2058	peg.1367	peg.2058	peg.107	peg.108	peg.1225	peg.2275	peg.1911	peg.951	peg.2063	peg.133	peg.2003	peg.94	peg.476	peg.1848	peg.348	peg.1629	peg.278	peg.1258	peg.403	peg.158
22	22	Endonuclease III (EC 4.2.99.18)	peg.2056	peg.2059	peg.1368	peg.2059	peg.108	peg.109	peg.1224	peg.2276	peg.1910	peg.950	peg.2062	peg.134	peg.2004	peg.95	peg.477	peg.1846	peg.349	peg.1630	peg.279	peg.1259	peg.404	peg.159
22	22	Transcriptional regulator, MerR family	peg.2057	peg.2060	peg.1369	peg.2060	peg.109	peg.110	peg.1223	peg.2277	peg.1909	peg.949	peg.2061	peg.135	peg.2005	peg.96	peg.478	peg.1845	peg.350	peg.1631	peg.280	peg.1260	peg.405	peg.160
22	22	Iron(III) dicitrate transport system permease protein FecD (TC 3.A.1.14.1)	peg.2062	peg.2065	peg.1374	peg.2065	peg.112	peg.113	peg.1219	peg.2281	peg.1906	peg.946	peg.2057	peg.139	peg.2009	peg.100	peg.482	peg.1843	peg.352	peg.1633	peg.282	peg.1262	peg.407	peg.162
22	22	5'-nucleotidase YjjG (EC 3.1.3.5)	peg.2063	peg.2066	peg.1375	peg.2066	peg.113	peg.114	peg.1218	peg.2282	peg.1905	peg.945	peg.2056	peg.140	peg.2010	peg.101	peg.483	peg.1842	peg.353	peg.1634	peg.283	peg.1263	peg.408	peg.163
22	22	Predicted hydrolase	peg.2064	peg.2067	peg.1376	peg.2067	peg.114	peg.115	peg.1217	peg.2283	peg.1904	peg.944	peg.2055	peg.141	peg.2011	peg.102	peg.484	peg.1841	peg.354	peg.1635	peg.284	peg.1264	peg.409	peg.164
22	22	FIG01107935: hypothetical protein	peg.2065	peg.2068	peg.1377	peg.2068	peg.115	peg.116	peg.1216	peg.2284	peg.1903	peg.943	peg.2054	peg.142	peg.2012	peg.103	peg.485	peg.1840	peg.355	peg.1636	peg.285	peg.1265	peg.410	peg.165
22	22	FIG01108193: hypothetical protein	peg.2066	peg.2069	peg.1378	peg.2069	peg.116	peg.117	peg.1215	peg.2285	peg.1902	peg.1174	peg.2053	peg.143	peg.2013	peg.104	peg.486	peg.1838	peg.356	peg.1638	peg.287	peg.1267	peg.412	peg.167
22	22	Teicoplanin resistance associated membrane protein TcaB	peg.918	peg.207	peg.2182	peg.918	peg.1964	peg.1544	peg.1977	peg.1481	peg.395	peg.307	peg.527	peg.1731	peg.746	peg.1420	peg.1524	peg.235	peg.1861	peg.835	peg.1897	peg.912	peg.1891	peg.1662
22	22	Staphylococcal accessory regulator A (SarA)	peg.2069	peg.2072	peg.1381	peg.2072	peg.119	peg.120	peg.1212	peg.2287	peg.1900	peg.1172	peg.2051	peg.145	peg.2015	peg.106	peg.488	peg.1836	peg.358	peg.1640	peg.289	peg.1269	peg.414	peg.169
22	22	Na(+) H(+) antiporter subunit A (TC 2.A.63.1.3)	peg.2078	peg.2081	peg.1389	peg.2081	peg.126	peg.127	peg.1206	peg.2293	peg.1894	peg.1166	peg.2045	peg.238	peg.1471	peg.112	peg.494	peg.1831	peg.364	peg.1647	peg.295	peg.1275	peg.420	peg.175
22	22	Na(+) H(+) antiporter subunit B	peg.2079	peg.2082	peg.1390	peg.2082	peg.127	peg.128	peg.1205	peg.2294	peg.1893	peg.1165	peg.2044	peg.239	peg.1472	peg.113	peg.495	peg.1830	peg.365	peg.1648	peg.296	peg.1276	peg.421	peg.176
22	22	Na(+) H(+) antiporter subunit C	peg.2080	peg.2083	peg.1391	peg.2083	peg.128	peg.129	peg.1204	peg.2295	peg.1892	peg.1164	peg.2043	peg.240	peg.1473	peg.114	peg.496	peg.1829	peg.366	peg.1649	peg.297	peg.1277	peg.422	peg.177
22	22	Na(+) H(+) antiporter subunit D (TC 2.A.63.1.3)	peg.2081	peg.2084	peg.1392	peg.2084	peg.129	peg.130	peg.1203	peg.2296	peg.1891	peg.1163	peg.2042	peg.241	peg.1474	peg.115	peg.497	peg.1828	peg.367	peg.1650	peg.298	peg.1278	peg.423	peg.178
22	22	Na(+) H(+) antiporter subunit E (TC 2.A.63.1.3)	peg.2082	peg.2085	peg.1393	peg.2085	peg.130	peg.131	peg.1202	peg.2297	peg.1890	peg.1162	peg.2041	peg.242	peg.1475	peg.116	peg.498	peg.1827	peg.368	peg.1651	peg.299	peg.1279	peg.424	peg.179
22	22	Na(+) H(+) antiporter subunit F (TC 2.A.63.1.3)	peg.2083	peg.2086	peg.1394	peg.2086	peg.131	peg.132	peg.1201	peg.2298	peg.1889	peg.1161	peg.2040	peg.243	peg.1476	peg.117	peg.499	peg.1826	peg.369	peg.1652	peg.300	peg.1280	peg.425	peg.180
22	22	Na(+) H(+) antiporter subunit G (TC 2.A.63.1.3)	peg.2084	peg.2087	peg.1395	peg.2087	peg.132	peg.133	peg.1200	peg.2299	peg.1888	peg.1160	peg.2039	peg.244	peg.1477	peg.118	peg.500	peg.1825	peg.370	peg.1653	peg.301	peg.1281	peg.426	peg.181
22	22	Na+/H+ antiporter	peg.2085	peg.2088	peg.1396	peg.2089	peg.134	peg.135	peg.1199	peg.2300	peg.1887	peg.1159	peg.2038	peg.245	peg.1478	peg.119	peg.502	peg.1824	peg.371	peg.1654	peg.302	peg.1282	peg.427	peg.182
22	22	Teicoplanin resistance associated membrane protein TcaA	peg.916	peg.209	peg.2180	peg.916	peg.1962	peg.1546	peg.1975	peg.1482	peg.394	peg.306	peg.525	peg.1732	peg.747	peg.1422	peg.1525	peg.234	peg.1862	peg.836	peg.1898	peg.913	peg.1892	peg.1663
22	22	Mn-dependent transcriptional regulator MntR	peg.2095	peg.2098	peg.1407	peg.2099	peg.140	peg.141	peg.1193	peg.1	peg.1883	peg.1155	peg.2034	peg.249	peg.1482	peg.123	peg.506	peg.1820	peg.375	peg.1658	peg.306	peg.1286	peg.431	peg.186
22	22	FIG01108264: hypothetical protein	peg.2096	peg.2099	peg.1408	peg.2100	peg.141	peg.142	peg.1192	peg.2	peg.1882	peg.1154	peg.2033	peg.250	peg.1483	peg.124	peg.507	peg.1819	peg.376	peg.1659	peg.307	peg.1287	peg.432	peg.187
22	22	Bifunctional protein: zinc-containing alcohol dehydrogenase; quinone oxidoreductase ( NADPH:quinone reductase) (EC 1.1.1.-); Similar to arginate lyase	peg.1101	peg.21	peg.2367	peg.1103	peg.2159	peg.1349	peg.2172	peg.1321	peg.555	peg.188	peg.687	peg.1568	peg.587	peg.1261	peg.1369	peg.386	peg.1711	peg.678	peg.1747	peg.977	peg.284	peg.1513
22	22	Teicoplanin-resistance associated HTH-type transcriptional regulator TcaR	peg.915	peg.210	peg.2179	peg.915	peg.1961	peg.1547	peg.1974	peg.1483	peg.393	peg.305	peg.524	peg.1733	peg.748	peg.1423	peg.1526	peg.233	peg.1863	peg.837	peg.1899	peg.914	peg.1893	peg.1664
22	22	N-acetylmannosaminyltransferase (EC 2.4.1.187)	peg.2097	peg.2100	peg.1409	peg.2101	peg.142	peg.143	peg.1191	peg.3	peg.1881	peg.1153	peg.2032	peg.251	peg.1484	peg.125	peg.508	peg.1818	peg.377	peg.1660	peg.308	peg.1288	peg.433	peg.188
22	22	Teichoic acid export ATP-binding protein TagH (EC 3.6.3.40)	peg.2098	peg.2101	peg.1410	peg.2102	peg.143	peg.144	peg.1190	peg.6	peg.1878	peg.1150	peg.2029	peg.254	peg.1487	peg.128	peg.511	peg.1817	peg.378	peg.1661	peg.309	peg.1289	peg.434	peg.189
22	22	Teichoic acid translocation permease protein TagG	peg.2099	peg.2102	peg.1411	peg.2103	peg.144	peg.145	peg.1189	peg.7	peg.1877	peg.1149	peg.2028	peg.255	peg.1488	peg.129	peg.512	peg.1816	peg.379	peg.1662	peg.310	peg.1290	peg.435	peg.190
22	22	CDP-glycerol: N-acetyl-beta-D-mannosaminyl-1,4-N-acetyl-D-glucosaminyldiphosphoundecaprenyl glycerophosphotransferase	peg.2100	peg.2103	peg.1412	peg.2104	peg.145	peg.146	peg.1188	peg.8	peg.1876	peg.1148	peg.2027	peg.256	peg.1489	peg.130	peg.513	peg.1815	peg.380	peg.1663	peg.311	peg.1291	peg.436	peg.191
22	22	Teichoic acid biosynthesis protein X	peg.2101	peg.2104	peg.1413	peg.2105	peg.146	peg.147	peg.1187	peg.9	peg.1875	peg.1147	peg.2026	peg.257	peg.1490	peg.131	peg.514	peg.1814	peg.381	peg.1664	peg.312	peg.1292	peg.437	peg.192
22	22	Glycerol-3-phosphate cytidylyltransferase (EC 2.7.7.39)	peg.2102	peg.2105	peg.1414	peg.2106	peg.147	peg.148	peg.1186	peg.10	peg.1874	peg.1146	peg.2025	peg.258	peg.1491	peg.132	peg.515	peg.1813	peg.382	peg.1665	peg.313	peg.1293	peg.438	peg.193
22	22	Lipid A export ATP-binding/permease protein MsbA	peg.2103	peg.2106	peg.1415	peg.2107	peg.148	peg.149	peg.1185	peg.11	peg.1873	peg.1145	peg.2024	peg.259	peg.1492	peg.133	peg.516	peg.1812	peg.383	peg.1666	peg.314	peg.1294	peg.439	peg.194
22	22	nucleoside transport protein	peg.2104	peg.2107	peg.1416	peg.2108	peg.149	peg.150	peg.1184	peg.12	peg.1872	peg.1144	peg.2023	peg.260	peg.1493	peg.134	peg.517	peg.1810	peg.385	peg.1668	peg.316	peg.1296	peg.441	peg.196
22	22	FIG01108160: hypothetical protein	peg.2106	peg.2109	peg.1418	peg.2110	peg.150	peg.151	peg.1183	peg.13	peg.1871	peg.1143	peg.2022	peg.261	peg.1494	peg.135	peg.518	peg.1809	peg.386	peg.1669	peg.317	peg.1297	peg.442	peg.197
22	22	Integral membrane protein	peg.914	peg.211	peg.2178	peg.914	peg.1960	peg.1548	peg.1973	peg.1484	peg.392	peg.304	peg.523	peg.1734	peg.749	peg.1424	peg.1527	peg.232	peg.1864	peg.838	peg.1900	peg.915	peg.1894	peg.1665
22	22	Ferrichrome transport ATP-binding protein FhuC (TC 3.A.1.14.3)	peg.2107	peg.2110	peg.1419	peg.2111	peg.151	peg.152	peg.1182	peg.14	peg.1870	peg.1142	peg.2021	peg.262	peg.1495	peg.136	peg.519	peg.1808	peg.387	peg.1670	peg.318	peg.1298	peg.443	peg.198
22	22	FIG01107983: hypothetical protein	peg.2108	peg.2111	peg.1420	peg.2112	peg.152	peg.153	peg.1181	peg.20	peg.1864	peg.1136	peg.2015	peg.268	peg.1501	peg.142	peg.525	peg.1806	peg.388	peg.1671	peg.319	peg.1299	peg.444	peg.199
22	22	FIG01108275: hypothetical protein	peg.2109	peg.2112	peg.1421	peg.2113	peg.153	peg.154	peg.1180	peg.21	peg.1863	peg.1135	peg.2014	peg.269	peg.1502	peg.143	peg.526	peg.1805	peg.389	peg.1672	peg.320	peg.1300	peg.445	peg.200
22	22	putative esterase	peg.2110	peg.2113	peg.1422	peg.2114	peg.155	peg.156	peg.1178	peg.22	peg.1862	peg.1134	peg.2013	peg.270	peg.1503	peg.144	peg.527	peg.1804	peg.390	peg.1673	peg.321	peg.1301	peg.446	peg.201
22	22	Acetyltransferase GNAT family	peg.2111	peg.2114	peg.1423	peg.2115	peg.156	peg.157	peg.1177	peg.23	peg.1861	peg.1133	peg.2012	peg.271	peg.1504	peg.145	peg.528	peg.1803	peg.391	peg.1674	peg.322	peg.1302	peg.447	peg.202
22	22	Two-component response regulator BceR	peg.2113	peg.2116	peg.1425	peg.2117	peg.158	peg.159	peg.1175	peg.25	peg.1859	peg.1131	peg.2010	peg.273	peg.1506	peg.147	peg.530	peg.1801	peg.393	peg.1676	peg.324	peg.1304	peg.449	peg.204
22	22	Two-component sensor histidine kinase BceS	peg.2114	peg.2117	peg.1426	peg.2118	peg.159	peg.160	peg.1174	peg.26	peg.1858	peg.1130	peg.2009	peg.274	peg.1507	peg.148	peg.531	peg.1800	peg.394	peg.1677	peg.325	peg.1305	peg.450	peg.205
22	22	Bacitracin export ATP-binding protein BceA	peg.2115	peg.2118	peg.1427	peg.2119	peg.160	peg.161	peg.1173	peg.27	peg.1857	peg.1129	peg.2008	peg.275	peg.1508	peg.149	peg.532	peg.1799	peg.395	peg.1678	peg.326	peg.1306	peg.451	peg.206
22	22	Bacitracin export permease protein BceB	peg.2116	peg.2119	peg.1428	peg.2120	peg.161	peg.162	peg.1172	peg.28	peg.1856	peg.1128	peg.2007	peg.276	peg.1509	peg.150	peg.533	peg.1798	peg.396	peg.1679	peg.327	peg.1307	peg.452	peg.207
22	22	Heme efflux system ATPase HrtA	peg.913	peg.212	peg.2177	peg.913	peg.1959	peg.1549	peg.1972	peg.1485	peg.391	peg.303	peg.522	peg.1735	peg.750	peg.1425	peg.1528	peg.231	peg.1865	peg.839	peg.1901	peg.916	peg.1895	peg.1666
22	22	FIG01107977: hypothetical protein	peg.2117	peg.2120	peg.1429	peg.2121	peg.162	peg.163	peg.1171	peg.29	peg.1855	peg.1127	peg.2006	peg.277	peg.1510	peg.151	peg.534	peg.1797	peg.397	peg.1680	peg.328	peg.1308	peg.453	peg.208
22	22	Probable low-affinity inorganic phosphate transporter	peg.2118	peg.2121	peg.1430	peg.2122	peg.163	peg.164	peg.1170	peg.30	peg.1854	peg.1126	peg.2005	peg.278	peg.1511	peg.152	peg.535	peg.1796	peg.398	peg.1681	peg.329	peg.1310	peg.454	peg.209
22	22	Secretory antigen precursor SsaA	peg.2119	peg.2122	peg.1431	peg.2123	peg.164	peg.165	peg.1169	peg.31	peg.1853	peg.1125	peg.2004	peg.279	peg.1512	peg.153	peg.536	peg.1795	peg.399	peg.1682	peg.330	peg.1311	peg.455	peg.210
22	22	FIG01108329: hypothetical protein	peg.2121	peg.2124	peg.1433	peg.2125	peg.165	peg.166	peg.1168	peg.32	peg.1852	peg.1124	peg.2003	peg.280	peg.1513	peg.154	peg.537	peg.1794	peg.400	peg.1683	peg.331	peg.1312	peg.456	peg.211
22	22	Transcriptional regulator of biofilm formation (AraC/XylS family)	peg.2122	peg.2125	peg.1434	peg.2126	peg.166	peg.167	peg.1167	peg.34	peg.1851	peg.1123	peg.2002	peg.282	peg.1514	peg.155	peg.538	peg.1792	peg.401	peg.1684	peg.332	peg.1313	peg.458	peg.213
22	22	FIG01108210: hypothetical protein	peg.2123	peg.2126	peg.1435	peg.2127	peg.167	peg.168	peg.1166	peg.35	peg.1850	peg.1122	peg.2001	peg.283	peg.1515	peg.156	peg.539	peg.1791	peg.402	peg.1685	peg.333	peg.1314	peg.459	peg.214
22	22	FIG007491: hypothetical protein YeeN	peg.2124	peg.2127	peg.1436	peg.2128	peg.168	peg.169	peg.1165	peg.36	peg.1849	peg.1121	peg.2000	peg.284	peg.1516	peg.157	peg.540	peg.1790	peg.403	peg.1686	peg.334	peg.1315	peg.460	peg.215
22	22	FIG018171: hypothetical protein of Cupin superfamily	peg.2125	peg.2128	peg.1437	peg.2129	peg.169	peg.170	peg.1164	peg.37	peg.1848	peg.1120	peg.1999	peg.285	peg.1517	peg.158	peg.541	peg.1789	peg.404	peg.1687	peg.335	peg.1316	peg.461	peg.216
22	22	Heme efflux system permease HrtB	peg.912	peg.213	peg.2176	peg.912	peg.1958	peg.1550	peg.1971	peg.1486	peg.390	peg.302	peg.521	peg.1736	peg.751	peg.1426	peg.1529	peg.230	peg.1866	peg.840	peg.1902	peg.917	peg.1896	peg.1667
22	22	Flavohemoprotein (Hemoglobin-like protein) (Flavohemoglobin) (Nitric oxide dioxygenase) (EC 1.14.12.17)	peg.2128	peg.2131	peg.1440	peg.2132	peg.172	peg.173	peg.1161	peg.377	peg.1572	peg.1651	peg.1712	peg.566	peg.1402	peg.513	peg.1661	peg.1787	peg.406	peg.1689	peg.337	peg.1318	peg.463	peg.218
22	22	FIG01107967: hypothetical protein	peg.2130	peg.2133	peg.1442	peg.2134	peg.174	peg.175	peg.1159	peg.38	peg.1847	peg.1119	peg.1998	peg.286	peg.1518	peg.159	peg.542	peg.1785	peg.408	peg.1691	peg.339	peg.1320	peg.465	peg.220
22	22	LysR family transcriptional regulator	peg.2131	peg.2134	peg.1443	peg.2135	peg.175	peg.176	peg.1158	peg.39	peg.1846	peg.1118	peg.1997	peg.287	peg.1519	peg.160	peg.543	peg.1784	peg.409	peg.1692	peg.340	peg.1321	peg.466	peg.221
22	22	FIG01107852: hypothetical protein	peg.2134	peg.2137	peg.1446	peg.2138	peg.178	peg.179	peg.1155	peg.42	peg.1843	peg.1115	peg.1994	peg.290	peg.1522	peg.163	peg.547	peg.1781	peg.412	peg.1695	peg.343	peg.1324	peg.469	peg.224
22	22	Two-component response regulator colocalized with HrtAB transporter	peg.911	peg.214	peg.2175	peg.911	peg.1957	peg.1551	peg.1970	peg.1487	peg.389	peg.301	peg.520	peg.1737	peg.752	peg.1427	peg.1530	peg.229	peg.1867	peg.841	peg.1903	peg.918	peg.1897	peg.1668
22	22	FIG01108219: hypothetical protein	peg.2137	peg.2140	peg.1449	peg.2141	peg.181	peg.182	peg.1152	peg.44	peg.1841	peg.1113	peg.1992	peg.292	peg.1524	peg.165	peg.549	peg.1780	peg.413	peg.1696	peg.344	peg.1325	peg.470	peg.225
22	22	FIG01107934: hypothetical protein	peg.2138	peg.2141	peg.1450	peg.2142	peg.182	peg.183	peg.1151	peg.45	peg.1840	peg.1112	peg.1991	peg.293	peg.1525	peg.166	peg.550	peg.1779	peg.414	peg.1697	peg.345	peg.1326	peg.471	peg.226
22	22	Lysine decarboxylase family	peg.2141	peg.2145	peg.1453	peg.2146	peg.185	peg.186	peg.1148	peg.48	peg.1838	peg.1109	peg.1989	peg.295	peg.1527	peg.168	peg.552	peg.1777	peg.416	peg.1699	peg.347	peg.1328	peg.473	peg.228
22	22	Undecaprenyl-diphosphatase (EC 3.6.1.27)	peg.2145	peg.2149	peg.1457	peg.2150	peg.190	peg.191	peg.1143	peg.51	peg.1835	peg.1106	peg.1986	peg.298	peg.1530	peg.171	peg.555	peg.1773	peg.420	peg.1703	peg.351	peg.1332	peg.477	peg.232
22	22	Sensor histidine kinase colocalized with HrtAB transporter	peg.910	peg.215	peg.2174	peg.910	peg.1956	peg.1552	peg.1969	peg.1488	peg.388	peg.300	peg.519	peg.1738	peg.753	peg.1428	peg.1531	peg.228	peg.1868	peg.842	peg.1904	peg.919	peg.1898	peg.1669
22	22	Transcriptional regulator MgrA (Regulator of autolytic activity)	peg.2153	peg.2157	peg.1465	peg.2158	peg.196	peg.197	peg.1137	peg.54	peg.1832	peg.1103	peg.1983	peg.301	peg.1533	peg.174	peg.558	peg.1770	peg.423	peg.1706	peg.354	peg.1335	peg.480	peg.235
22	22	FIG01107862: hypothetical protein	peg.2158	peg.2162	peg.1470	peg.2163	peg.199	peg.201	peg.1133	peg.56	peg.1830	peg.1101	peg.1981	peg.303	peg.1535	peg.176	peg.560	peg.1768	peg.425	peg.1708	peg.356	peg.1337	peg.482	peg.237
22	22	Malate dehydrogenase (EC 1.1.1.37)	peg.2159	peg.2163	peg.1471	peg.2164	peg.200	peg.202	peg.1132	peg.57	peg.1829	peg.1100	peg.1980	peg.304	peg.1536	peg.177	peg.561	peg.1767	peg.426	peg.1709	peg.357	peg.1338	peg.483	peg.238
22	22	Deoxyribodipyrimidine photolyase (EC 4.1.99.3)	peg.2163	peg.2167	peg.1475	peg.2168	peg.202	peg.204	peg.1130	peg.59	peg.1827	peg.1098	peg.1978	peg.306	peg.1538	peg.179	peg.564	peg.1765	peg.428	peg.1711	peg.359	peg.1340	peg.485	peg.240
22	22	FIG01108543: hypothetical protein	peg.2165	peg.2169	peg.1478	peg.2170	peg.203	peg.205	peg.1129	peg.61	peg.1825	peg.1096	peg.1976	peg.308	peg.1540	peg.181	peg.565	peg.1764	peg.430	peg.1712	peg.360	peg.1342	peg.486	peg.242
22	22	Quinolone resistance protein norA	peg.2166	peg.2170	peg.1479	peg.2171	peg.204	peg.206	peg.1128	peg.63	peg.1823	peg.1094	peg.1975	peg.309	peg.1541	peg.182	peg.567	peg.1762	peg.432	peg.1714	peg.362	peg.1344	peg.488	peg.244
22	22	Cys-tRNA(Pro) deacylase YbaK	peg.2169	peg.2173	peg.1482	peg.2174	peg.207	peg.209	peg.1125	peg.65	peg.1821	peg.1092	peg.1973	peg.312	peg.1544	peg.184	peg.569	peg.1760	peg.434	peg.1716	peg.364	peg.1346	peg.491	peg.246
22	22	Transcriptional repressor of the fructose operon, DeoR family	peg.2170	peg.2174	peg.1483	peg.2175	peg.208	peg.210	peg.1124	peg.66	peg.1820	peg.1091	peg.1972	peg.313	peg.1545	peg.185	peg.570	peg.1759	peg.435	peg.1717	peg.365	peg.1347	peg.492	peg.247
22	22	1-phosphofructokinase (EC 2.7.1.56)	peg.2171	peg.2175	peg.1484	peg.2176	peg.209	peg.211	peg.1123	peg.67	peg.1819	peg.1090	peg.1971	peg.314	peg.1546	peg.186	peg.571	peg.1758	peg.436	peg.1718	peg.366	peg.1348	peg.493	peg.248
22	22	PTS system, fructose-specific IIA component (EC 2.7.1.69) / PTS system, fructose-specific IIB component (EC 2.7.1.69) / PTS system, fructose-specific IIC component (EC 2.7.1.69)	peg.2172	peg.2176	peg.1485	peg.2177	peg.210	peg.212	peg.1122	peg.68	peg.1818	peg.1089	peg.1970	peg.315	peg.1547	peg.187	peg.572	peg.1757	peg.437	peg.1719	peg.367	peg.1349	peg.494	peg.249
22	22	N-acetylglucosamine-6-phosphate deacetylase (EC 3.5.1.25)	peg.2173	peg.2177	peg.1486	peg.2178	peg.211	peg.213	peg.1121	peg.69	peg.1817	peg.1088	peg.1969	peg.316	peg.1548	peg.188	peg.573	peg.1756	peg.438	peg.1720	peg.368	peg.1350	peg.495	peg.250
22	22	Magnesium and cobalt efflux protein CorC	peg.2174	peg.2178	peg.1487	peg.2179	peg.212	peg.214	peg.1120	peg.70	peg.1816	peg.1087	peg.1968	peg.317	peg.1549	peg.189	peg.574	peg.1755	peg.439	peg.1721	peg.369	peg.1351	peg.496	peg.251
22	22	oxidoreductase of aldo/keto reductase family, subgroup 1	peg.2175	peg.2179	peg.1488	peg.2180	peg.214	peg.216	peg.1118	peg.71	peg.1815	peg.1086	peg.1967	peg.318	peg.1550	peg.190	peg.575	peg.1754	peg.440	peg.1722	peg.370	peg.1352	peg.497	peg.252
22	22	Glycosyl transferase, group 1 family protein	peg.907	peg.218	peg.2171	peg.907	peg.1954	peg.1554	peg.1967	peg.1490	peg.386	peg.298	peg.517	peg.1740	peg.755	peg.1430	peg.1533	peg.226	peg.1870	peg.844	peg.1906	peg.921	peg.1900	peg.1671
22	22	CsbB stress response protein	peg.2176	peg.2180	peg.1489	peg.2181	peg.215	peg.217	peg.1117	peg.72	peg.1814	peg.1085	peg.1966	peg.319	peg.1551	peg.191	peg.576	peg.1753	peg.441	peg.1723	peg.371	peg.1353	peg.498	peg.253
22	22	Sensor histidine protein kinase SaeS (EC 2.7.13.3) (exoprotein expression protein S)	peg.2177	peg.2181	peg.1490	peg.2182	peg.216	peg.218	peg.1116	peg.73	peg.1813	peg.1084	peg.1965	peg.320	peg.1552	peg.192	peg.577	peg.1752	peg.442	peg.1724	peg.372	peg.1354	peg.499	peg.254
22	22	Response regulator SaeR (Staphylococcus exoprotein expression protein R)	peg.2179	peg.2183	peg.1492	peg.2184	peg.218	peg.220	peg.1114	peg.74	peg.1812	peg.1083	peg.1964	peg.321	peg.1553	peg.193	peg.578	peg.1751	peg.443	peg.1725	peg.373	peg.1355	peg.500	peg.255
22	22	FIG01108467: hypothetical protein	peg.2182	peg.2186	peg.1495	peg.2187	peg.222	peg.224	peg.1110	peg.77	peg.1809	peg.1079	peg.1961	peg.324	peg.1556	peg.196	peg.581	peg.1747	peg.447	peg.1729	peg.377	peg.1358	peg.687	peg.259
22	22	Queuosine Biosynthesis QueE Radical SAM	peg.2183	peg.2187	peg.1496	peg.2188	peg.223	peg.225	peg.1109	peg.78	peg.1808	peg.1078	peg.1960	peg.325	peg.1557	peg.197	peg.582	peg.1746	peg.448	peg.1730	peg.378	peg.1359	peg.688	peg.260
22	22	6-carboxytetrahydropterin synthase (EC 4.1.2.50) @ Queuosine biosynthesis QueD, PTPS-I	peg.2184	peg.2188	peg.1497	peg.2189	peg.224	peg.226	peg.1108	peg.79	peg.1807	peg.1077	peg.1959	peg.326	peg.1558	peg.198	peg.583	peg.1745	peg.449	peg.1731	peg.379	peg.1360	peg.689	peg.261
22	22	Queuosine Biosynthesis QueC ATPase	peg.2185	peg.2189	peg.1498	peg.2190	peg.225	peg.227	peg.1107	peg.80	peg.1806	peg.1076	peg.1958	peg.327	peg.1559	peg.199	peg.584	peg.1744	peg.450	peg.1732	peg.380	peg.1361	peg.690	peg.262
22	22	L-lactate permease	peg.906	peg.219	peg.2170	peg.906	peg.1953	peg.1555	peg.1966	peg.1491	peg.385	peg.297	peg.516	peg.1741	peg.756	peg.1431	peg.1534	peg.225	peg.1871	peg.845	peg.1907	peg.922	peg.1901	peg.1672
22	22	Para-aminobenzoate synthase, amidotransferase component (EC 2.6.1.85)	peg.2186	peg.2190	peg.1499	peg.2191	peg.226	peg.228	peg.1106	peg.81	peg.1805	peg.1075	peg.1957	peg.328	peg.1560	peg.200	peg.585	peg.1743	peg.451	peg.1733	peg.381	peg.1362	peg.691	peg.263
22	22	Para-aminobenzoate synthase, aminase component (EC 2.6.1.85)	peg.2187	peg.2191	peg.1500	peg.2192	peg.227	peg.229	peg.1105	peg.82	peg.1804	peg.1074	peg.1956	peg.329	peg.1561	peg.201	peg.586	peg.1742	peg.452	peg.1734	peg.382	peg.1363	peg.692	peg.264
22	22	Aminodeoxychorismate lyase (EC 4.1.3.38)	peg.2188	peg.2192	peg.1501	peg.2193	peg.228	peg.230	peg.1104	peg.83	peg.1803	peg.1073	peg.1955	peg.330	peg.1562	peg.202	peg.587	peg.1741	peg.453	peg.1735	peg.383	peg.1364	peg.693	peg.265
22	22	Allophanate hydrolase 2 subunit 1 (EC 3.5.1.54)	peg.2190	peg.2194	peg.1503	peg.2195	peg.229	peg.231	peg.1103	peg.84	peg.1802	peg.1072	peg.1954	peg.331	peg.1563	peg.203	peg.588	peg.1739	peg.455	peg.1737	peg.385	peg.1366	peg.695	peg.267
22	22	Allophanate hydrolase 2 subunit 2 (EC 3.5.1.54)	peg.2191	peg.2195	peg.1504	peg.2196	peg.231	peg.233	peg.1101	peg.85	peg.1801	peg.1071	peg.1953	peg.332	peg.1564	peg.204	peg.589	peg.1738	peg.456	peg.1738	peg.386	peg.1367	peg.696	peg.268
22	22	Lipoteichoic acid synthase LtaS Type Ib	peg.2192	peg.2196	peg.1505	peg.2197	peg.232	peg.234	peg.1100	peg.86	peg.1800	peg.1070	peg.1952	peg.333	peg.1565	peg.205	peg.590	peg.1737	peg.457	peg.1739	peg.387	peg.1368	peg.697	peg.269
22	23	Metal transporter, ZIP family	peg.2194	peg.2198	peg.1507	peg.2199	peg.234	peg.236	peg.1098	peg.87	peg.1799	peg.1069	peg.1950	peg.334	peg.1566	peg.206	peg.591	peg.1734	peg.461	peg.1741	peg.389	peg.1369,peg.1370	peg.85	peg.271
22	22	COG0488: ATPase components of ABC transporters with duplicated ATPase domains	peg.2195	peg.2199	peg.1508	peg.2200	peg.235	peg.237	peg.1097	peg.88	peg.1798	peg.1068	peg.1949	peg.335	peg.1567	peg.207	peg.592	peg.1733	peg.462	peg.1742	peg.390	peg.1371	peg.86	peg.272
22	22	Putative glycosyl/glycerophosphate transferase in teichoic acid biosynthesis	peg.905	peg.220	peg.928	peg.905	peg.1952	peg.1556	peg.1965	peg.1492	peg.384	peg.296	peg.515	peg.1742	peg.757	peg.1432	peg.1535	peg.224	peg.1872	peg.846	peg.1908	peg.923	peg.1902	peg.1673
22	22	ATP-dependent DNA helicase RecQ	peg.2198	peg.2202	peg.1511	peg.2203	peg.238	peg.240	peg.1094	peg.89	peg.1797	peg.1067	peg.1948	peg.336	peg.1568	peg.208	peg.593	peg.1732	peg.463	peg.1743	peg.391	peg.1372	peg.87	peg.273
22	22	Glycine betaine ABC transport system, ATP-binding protein OpuAA (EC 3.6.3.32)	peg.2199	peg.2203	peg.1512	peg.2204	peg.239	peg.241	peg.1093	peg.90	peg.1796	peg.1066	peg.1947	peg.337	peg.1569	peg.209	peg.594	peg.1731	peg.464	peg.1744	peg.392	peg.1373	peg.88	peg.274
22	22	L-proline glycine betaine binding ABC transporter protein ProX (TC 3.A.1.12.1) / Osmotic adaptation	peg.2200	peg.2204	peg.1513	peg.2205	peg.240	peg.242	peg.1092	peg.91	peg.1795	peg.1065	peg.1946	peg.338	peg.1570	peg.210	peg.595	peg.1730	peg.465	peg.1745	peg.393	peg.1374	peg.89	peg.275
22	22	Putative 5'(3')-deoxyribonucleotidase (EC 3.1.3.-)	peg.2203	peg.2207	peg.1516	peg.2208	peg.245	peg.247	peg.1087	peg.93	peg.1793	peg.1063	peg.1944	peg.340	peg.1572	peg.212	peg.597	peg.1728	peg.467	peg.1747	peg.395	peg.1376	peg.91	peg.277
22	22	Transcription regulator [contains diacylglycerol kinase catalytic domain]	peg.2206	peg.2210	peg.1519	peg.2211	peg.247	peg.249	peg.1085	peg.94	peg.1792	peg.1062	peg.1943	peg.341	peg.1573	peg.213	peg.598	peg.1726	peg.469	peg.1749	peg.397	peg.1378	peg.93	peg.279
22	22	Di/tripeptide permease YjdL	peg.2208	peg.2212	peg.1521	peg.2213	peg.248	peg.250	peg.1084	peg.95	peg.1791	peg.1061	peg.1942	peg.342	peg.1574	peg.214	peg.599	peg.1725	peg.471	peg.1751	peg.399	peg.1379	peg.95	peg.282
22	22	NADPH dependent preQ0 reductase (EC 1.7.1.13)	peg.2209	peg.2213	peg.1522	peg.2214	peg.249	peg.251	peg.1083	peg.96	peg.1790	peg.1060	peg.1941	peg.343	peg.1575	peg.215	peg.600	peg.1724	peg.472	peg.1752	peg.400	peg.1381	peg.96	peg.283
22	22	Permease of the drug/metabolite transporter (DMT) superfamily	peg.2210	peg.2214	peg.1523	peg.2215	peg.250	peg.252	peg.1082	peg.97	peg.1789	peg.1059	peg.1940	peg.344	peg.1576	peg.216	peg.601	peg.1723	peg.473	peg.1753	peg.401	peg.1382	peg.97	peg.284
22	22	Ribonucleotide reduction protein NrdI	peg.2211	peg.2215	peg.1524	peg.2216	peg.251	peg.253	peg.1081	peg.98	peg.1788	peg.1058	peg.1939	peg.345	peg.1577	peg.217	peg.602	peg.1722	peg.474	peg.1754	peg.402	peg.1383	peg.98	peg.285
22	22	Ribonucleotide reductase of class Ib (aerobic), alpha subunit (EC 1.17.4.1)	peg.2212	peg.2216	peg.1525	peg.2217	peg.252	peg.254	peg.1080	peg.99	peg.1787	peg.1057	peg.1938	peg.346	peg.1578	peg.218	peg.603	peg.1721	peg.475	peg.1755	peg.403	peg.1384	peg.99	peg.286
22	22	Ribonucleotide reductase of class Ib (aerobic), beta subunit (EC 1.17.4.1)	peg.2213	peg.2217	peg.1526	peg.2218	peg.253	peg.255	peg.1079	peg.100	peg.1786	peg.1056	peg.1937	peg.347	peg.1579	peg.219	peg.604	peg.1720	peg.476	peg.1756	peg.404	peg.1385	peg.100	peg.287
22	22	Putative glycosyl/glycerophosphate transferase in teichoic acid biosynthesis	peg.903	peg.222	peg.926	peg.903	peg.1950	peg.1558	peg.1963	peg.1494	peg.382	peg.294	peg.513	peg.1744	peg.759	peg.1434	peg.1537	peg.222	peg.1874	peg.848	peg.1910	peg.925	peg.1904	peg.1675
22	22	UDP-N-acetylenolpyruvoylglucosamine reductase (EC 1.1.1.158)	peg.2220	peg.2224	peg.1533	peg.2225	peg.260	peg.262	peg.1072	peg.102	peg.1784	peg.1054	peg.1935	peg.349	peg.1580	peg.220	peg.609	peg.1713	peg.482	peg.1763	peg.410	peg.1391	peg.107	peg.293
22	22	FIG01108570: hypothetical protein	peg.2221	peg.2225	peg.1534	peg.2226	peg.261	peg.263	peg.1071	peg.103	peg.1783	peg.1053	peg.1934	peg.350	peg.1581	peg.221	peg.610	peg.1712	peg.483	peg.1764	peg.411	peg.1392	peg.108	peg.294
22	22	FIG01108064: hypothetical protein	peg.2222	peg.2226	peg.1535	peg.2227	peg.262	peg.264	peg.1070	peg.104	peg.1782	peg.1052	peg.1933	peg.351	peg.1582	peg.222	peg.611	peg.1711	peg.484	peg.1765	peg.412	peg.1393	peg.109	peg.295
22	22	FIG01108099: hypothetical protein	peg.2223	peg.2227	peg.1536	peg.2228	peg.263	peg.265	peg.1069	peg.105	peg.1781	peg.1051	peg.1932	peg.352	peg.1583	peg.223	peg.612	peg.1710	peg.485	peg.1766	peg.413	peg.1394	peg.110	peg.296
22	22	Glycerate kinase (EC 2.7.1.31)	peg.2224	peg.2228	peg.1537	peg.2229	peg.264	peg.266	peg.1068	peg.106	peg.1780	peg.1050	peg.1931	peg.353	peg.1584	peg.224	peg.613	peg.1709	peg.486	peg.1767	peg.414	peg.1395	peg.111	peg.297
22	22	Tripeptide aminopeptidase (EC 3.4.11.4)	peg.2225	peg.2229	peg.1538	peg.2230	peg.265	peg.267	peg.1067	peg.107	peg.1779	peg.1049	peg.1930	peg.354	peg.1585	peg.225	peg.614	peg.1708	peg.487	peg.1768	peg.415	peg.1396	peg.112	peg.298
22	22	acetyltransferase, GNAT family	peg.902	peg.223	peg.925	peg.902	peg.1949	peg.1559	peg.1962	peg.1495	peg.381	peg.292	peg.512	peg.1745	peg.760	peg.1435	peg.1538	peg.221	peg.1875	peg.849	peg.1911	peg.926	peg.1905	peg.1676
22	22	Integral membrane protein	peg.2226	peg.2230	peg.1539	peg.2231	peg.266	peg.268	peg.1066	peg.108	peg.1778	peg.1048	peg.1929	peg.355	peg.1586	peg.226	peg.615	peg.1707	peg.488	peg.1769	peg.416	peg.1397	peg.113	peg.299
22	22	FIG01108451: hypothetical protein	peg.2227	peg.2231	peg.1540	peg.2232	peg.267	peg.269	peg.1065	peg.109	peg.1777	peg.1047	peg.1928	peg.356	peg.1587	peg.227	peg.616	peg.1706	peg.489	peg.1770	peg.417	peg.1398	peg.114	peg.300
22	22	Hypothetical protein with diguanylate-cyclase (GGDEF) domain	peg.2228	peg.2232	peg.1541	peg.2233	peg.268	peg.270	peg.1064	peg.110	peg.1776	peg.1046	peg.1927	peg.357	peg.1588	peg.228	peg.617	peg.1705	peg.490	peg.1771	peg.418	peg.1399	peg.115	peg.301
22	22	Undecaprenyl-phosphate N-acetylglucosaminyl 1-phosphate transferase (EC 2.7.8.-)	peg.2229	peg.2233	peg.1542	peg.2234	peg.269	peg.271	peg.1063	peg.111	peg.1775	peg.1045	peg.1926	peg.358	peg.1589	peg.229	peg.618	peg.1704	peg.491	peg.1772	peg.419	peg.1400	peg.116	peg.302
22	22	FIG000605: protein co-occurring with transport systems (COG1739)	peg.2230	peg.2234	peg.1543	peg.2235	peg.270	peg.272	peg.1062	peg.112	peg.1774	peg.1044	peg.1925	peg.359	peg.1590	peg.230	peg.619	peg.1703	peg.492	peg.1773	peg.420	peg.1401	peg.117	peg.303
22	22	FIG005590: DegV family protein	peg.2231	peg.2235	peg.1544	peg.2236	peg.271	peg.273	peg.1061	peg.113	peg.1773	peg.1043	peg.1924	peg.360	peg.1591	peg.231	peg.620	peg.1702	peg.493	peg.1774	peg.421	peg.1402	peg.118	peg.304
22	22	Alcohol dehydrogenase (EC 1.1.1.1)	peg.901	peg.224	peg.924	peg.901	peg.1948	peg.1560	peg.1961	peg.1501	peg.375	peg.285	peg.506	peg.1752	peg.766	peg.1441	peg.1544	peg.220	peg.1876	peg.850	peg.1912	peg.927	peg.1906	peg.1677
22	22	Ribosomal subunit interface protein	peg.2236	peg.2240	peg.1549	peg.2241	peg.276	peg.278	peg.1056	peg.116	peg.1770	peg.1040	peg.1921	peg.364	peg.1594	peg.234	peg.623	peg.1699	peg.496	peg.1777	peg.424	peg.1405	peg.121	peg.307
22	22	Protein export cytoplasm protein SecA ATPase RNA helicase (TC 3.A.5.1.1)	peg.2238	peg.2242	peg.1551	peg.2243	peg.278	peg.280	peg.1054	peg.118	peg.1768	peg.1038	peg.1919	peg.366	peg.1596	peg.236	peg.625	peg.1698	peg.497	peg.1778	peg.425	peg.1406	peg.122	peg.308
22	22	Peptide chain release factor 2; programmed frameshift-containing	peg.2239	peg.2243	peg.1552	peg.2244	peg.279	peg.281	peg.1053	peg.119	peg.1767	peg.1037	peg.1918	peg.367	peg.1597	peg.237	peg.626	peg.1697	peg.498	peg.1779	peg.426	peg.1407	peg.123	peg.309
22	22	Nucleotidase YfbR, HD superfamily	peg.2242	peg.2246	peg.1555	peg.2247	peg.282	peg.284	peg.1050	peg.121	peg.1765	peg.1035	peg.1916	peg.369	peg.1599	peg.239	peg.628	peg.1695	peg.500	peg.1781	peg.428	peg.1409	peg.125	peg.311
22	22	FIG01108261: hypothetical protein	peg.2243	peg.2247	peg.1556	peg.2248	peg.283	peg.285	peg.1049	peg.122	peg.1764	peg.1034	peg.1915	peg.370	peg.1600	peg.240	peg.629	peg.1694	peg.501	peg.1782	peg.429	peg.1410	peg.126	peg.312
22	22	Excinuclease ABC subunit B	peg.2244	peg.2248	peg.1557	peg.2249	peg.284	peg.286	peg.1048	peg.123	peg.1763	peg.1033	peg.1914	peg.371	peg.1601	peg.241	peg.630	peg.1693	peg.502	peg.1783	peg.430	peg.1411	peg.127	peg.313
22	22	Excinuclease ABC subunit A	peg.2245	peg.2249	peg.1558	peg.2250	peg.285	peg.287	peg.1047	peg.124	peg.1762	peg.1032	peg.1913	peg.372	peg.1602	peg.242	peg.631	peg.1692	peg.503	peg.1784	peg.431	peg.1412	peg.128	peg.314
22	22	Attachment to host cells and virulence	peg.900	peg.225	peg.923	peg.900	peg.1947	peg.1561	peg.1960	peg.1502	peg.374	peg.284	peg.505	peg.1753	peg.767	peg.1442	peg.1545	peg.219	peg.1877	peg.851	peg.1913	peg.928	peg.1907	peg.1678
22	22	HPr kinase/phosphorylase (EC 2.7.1.-) (EC 2.7.4.-)	peg.2246	peg.2250	peg.1559	peg.2251	peg.286	peg.288	peg.1046	peg.125	peg.1761	peg.1031	peg.1912	peg.373	peg.1603	peg.243	peg.632	peg.1691	peg.504	peg.1785	peg.432	peg.1413	peg.129	peg.315
22	22	Prolipoprotein diacylglyceryl transferase (EC 2.4.99.-)	peg.2247	peg.2251	peg.1560	peg.2252	peg.287	peg.289	peg.1045	peg.126	peg.1760	peg.1030	peg.1911	peg.374	peg.1604	peg.244	peg.633	peg.1690	peg.505	peg.1786	peg.433	peg.1414	peg.130	peg.316
22	22	bacterial transferase hexapeptide domain protein	peg.2248	peg.2252	peg.1561	peg.2253	peg.288	peg.290	peg.1044	peg.127	peg.1759	peg.1029	peg.1910	peg.375	peg.1605	peg.245	peg.634	peg.1689	peg.506	peg.1787	peg.434	peg.1415	peg.131	peg.317
22	22	TPR domain protein	peg.2249	peg.2253	peg.1562	peg.2254	peg.289	peg.291	peg.1043	peg.128	peg.1758	peg.1028	peg.1909	peg.376	peg.1606	peg.246	peg.635	peg.1688	peg.507	peg.1788	peg.435	peg.1416	peg.132	peg.318
22	22	Thioredoxin reductase (EC 1.8.1.9)	peg.2251	peg.2255	peg.1564	peg.2256	peg.290	peg.292	peg.1042	peg.129	peg.1757	peg.1027	peg.1908	peg.377	peg.1607	peg.247	peg.636	peg.1687	peg.508	peg.1789	peg.436	peg.1417	peg.133	peg.319
22	22	Hypothetical ATP-binding protein UPF0042, contains P-loop	peg.2252	peg.2256	peg.1565	peg.2257	peg.291	peg.293	peg.1041	peg.130	peg.1756	peg.1026	peg.1907	peg.378	peg.1608	peg.248	peg.637	peg.1686	peg.509	peg.1790	peg.437	peg.1418	peg.134	peg.320
22	22	FIG002813: LPPG:FO 2-phospho-L-lactate transferase like, CofD-like	peg.2253	peg.2257	peg.1566	peg.2258	peg.292	peg.294	peg.1040	peg.131	peg.1755	peg.1025	peg.1906	peg.379	peg.1609	peg.249	peg.638	peg.1685	peg.510	peg.1791	peg.438	peg.1419	peg.135	peg.321
22	22	FIG001886: Cytoplasmic hypothetical protein	peg.2254	peg.2258	peg.1567	peg.2259	peg.293	peg.295	peg.1039	peg.132	peg.1754	peg.1024	peg.1905	peg.380	peg.1610	peg.250	peg.639	peg.1684	peg.511	peg.1792	peg.439	peg.1420	peg.136	peg.322
22	22	ATP-dependent Clp protease proteolytic subunit (EC 3.4.21.92)	peg.2255	peg.2259	peg.1568	peg.2260	peg.294	peg.296	peg.1038	peg.133	peg.1753	peg.1023	peg.1904	peg.381	peg.1611	peg.251	peg.640	peg.1683	peg.512	peg.1793	peg.440	peg.1421	peg.137	peg.323
22	22	FIG01108300: hypothetical protein	peg.899	peg.226	peg.922	peg.899	peg.1946	peg.1562	peg.1959	peg.1504	peg.372	peg.282	peg.503	peg.1755	peg.769	peg.1444	peg.1547	peg.218	peg.1878	peg.852	peg.1914	peg.929	peg.1908	peg.1679
22	22	FIG01109017: hypothetical protein	peg.2256	peg.2260	peg.1569	peg.2261	peg.295	peg.297	peg.1037	peg.134	peg.1752	peg.1022	peg.1903	peg.382	peg.1612	peg.252	peg.641	peg.1682	peg.513	peg.1794	peg.441	peg.1422	peg.138	peg.324
22	22	Cell division inhibitor	peg.2257	peg.2261	peg.1570	peg.2262	peg.296	peg.298	peg.1036	peg.135	peg.1751	peg.1021	peg.1902	peg.383	peg.1613	peg.254	peg.642	peg.1681	peg.514	peg.1795	peg.442	peg.1423	peg.139	peg.325
22	22	FIG01108578: hypothetical protein	peg.2260	peg.2264	peg.1573	peg.2265	peg.299	peg.301	peg.1033	peg.138	peg.1748	peg.1018	peg.1899	peg.386	peg.1616	peg.257	peg.645	peg.1679	peg.516	peg.1797	peg.444	peg.1425	peg.141	peg.327
22	22	Central glycolytic genes regulator	peg.2261	peg.2265	peg.1574	peg.2266	peg.300	peg.302	peg.1032	peg.139	peg.1747	peg.1017	peg.1898	peg.387	peg.1617	peg.258	peg.646	peg.1678	peg.517	peg.1798	peg.445	peg.1426	peg.142	peg.328
22	22	NAD-dependent glyceraldehyde-3-phosphate dehydrogenase (EC 1.2.1.12)	peg.2262	peg.2266	peg.1575	peg.2267	peg.301	peg.303	peg.1031	peg.140	peg.1746	peg.1016	peg.1897	peg.388	peg.1618	peg.259	peg.647	peg.1677	peg.518	peg.1799	peg.446	peg.1427	peg.143	peg.329
22	22	Phosphoglycerate kinase (EC 2.7.2.3)	peg.2263	peg.2267	peg.1576	peg.2268	peg.302	peg.304	peg.1030	peg.141	peg.1745	peg.1015	peg.1896	peg.389	peg.1619	peg.260	peg.648	peg.1676	peg.519	peg.1800	peg.447	peg.1428	peg.144	peg.330
22	22	Triosephosphate isomerase (EC 5.3.1.1)	peg.2264	peg.2268	peg.1577	peg.2269	peg.303	peg.305	peg.1029	peg.142	peg.1744	peg.1014	peg.1895	peg.390	peg.1620	peg.261	peg.649	peg.1675	peg.520	peg.1801	peg.448	peg.1429	peg.145	peg.331
22	22	2,3-bisphosphoglycerate-independent phosphoglycerate mutase (EC 5.4.2.1)	peg.2265	peg.2269	peg.1578	peg.2270	peg.304	peg.306	peg.1028	peg.143	peg.1743	peg.1013	peg.1894	peg.391	peg.1621	peg.262	peg.650	peg.1674	peg.521	peg.1802	peg.449	peg.1430	peg.146	peg.332
22	22	Enolase (EC 4.2.1.11)	peg.2266	peg.2270	peg.1579	peg.2271	peg.305	peg.307	peg.1027	peg.144	peg.1742	peg.1012	peg.1893	peg.392	peg.1622	peg.263	peg.651	peg.1673	peg.522	peg.1803	peg.450	peg.1431	peg.147	peg.333
22	22	FIG01108117: hypothetical protein	peg.2267	peg.2271	peg.1580	peg.2272	peg.306	peg.308	peg.1026	peg.145	peg.1741	peg.1011	peg.1892	peg.393	peg.1623	peg.264	peg.652	peg.1672	peg.523	peg.1804	peg.451	peg.1432	peg.148	peg.334
22	22	Preprotein translocase subunit SecG (TC 3.A.5.1.1)	peg.2268	peg.2272	peg.1581	peg.2273	peg.307	peg.309	peg.1025	peg.146	peg.1740	peg.1010	peg.1891	peg.394	peg.1624	peg.265	peg.653	peg.1671	peg.524	peg.1805	peg.452	peg.1433	peg.149	peg.335
22	22	Carboxylesterase (EC 3.1.1.1)	peg.2269	peg.2273	peg.1582	peg.2274	peg.308	peg.310	peg.1024	peg.147	peg.1739	peg.1009	peg.1890	peg.395	peg.1625	peg.266	peg.654	peg.1670	peg.525	peg.1806	peg.453	peg.1434	peg.150	peg.336
22	22	3'-to-5' exoribonuclease RNase R	peg.2270	peg.2274	peg.1583	peg.2275	peg.309	peg.311	peg.1023	peg.148	peg.1738	peg.1008	peg.1889	peg.396	peg.1626	peg.267	peg.655	peg.1669	peg.526	peg.1807	peg.454	peg.1435	peg.151	peg.337
22	22	tmRNA-binding protein SmpB	peg.2271	peg.2275	peg.1584	peg.2276	peg.310	peg.312	peg.1022	peg.149	peg.1737	peg.1007	peg.1888	peg.397	peg.1627	peg.268	peg.656	peg.1668	peg.527	peg.1808	peg.455	peg.1436	peg.152	peg.338
22	29	FIG01108021: hypothetical protein	peg.2279,peg.819	peg.2283,peg.306	peg.1592,peg.842	peg.2284,peg.819	peg.1879,peg.324	peg.1630,peg.325	peg.1009,peg.1891	peg.1562	peg.314	peg.223	peg.445	peg.1815	peg.828	peg.1503	peg.1083	peg.1632	peg.538	peg.1819	peg.467	peg.1451	peg.165	peg.372
22	22	Cold shock protein CspC	peg.2283	peg.2287	peg.1596	peg.2288	peg.327	peg.328	peg.1006	peg.152	peg.1734	peg.1384	peg.1885	peg.402	peg.1243	peg.290	peg.665	peg.1630	peg.540	peg.1821	peg.469	peg.1453	peg.167	peg.374
22	22	FIG01108459: hypothetical protein	peg.2285	peg.2289	peg.1598	peg.2290	peg.329	peg.330	peg.1004	peg.156	peg.1731	peg.1381	peg.1882	peg.405	peg.1246	peg.293	peg.669	peg.1628	peg.542	peg.1823	peg.471	peg.1455	peg.169	peg.376
22	22	phage-related protein	peg.2286	peg.2290	peg.1599	peg.2291	peg.330	peg.331	peg.1003	peg.157	peg.1730	peg.1380	peg.1881	peg.406	peg.1247	peg.294	peg.670	peg.1627	peg.543	peg.1824	peg.472	peg.1456	peg.170	peg.377
22	22	FIG01109356: hypothetical protein	peg.2287	peg.2291	peg.1600	peg.2292	peg.331	peg.332	peg.1002	peg.159	peg.1728	peg.1378	peg.1863	peg.408	peg.1249	peg.296	peg.672	peg.1626	peg.544	peg.1825	peg.473	peg.1457	peg.171	peg.378
22	22	FIG01107922: hypothetical protein	peg.2288	peg.2292	peg.1601	peg.2293	peg.332	peg.333	peg.1001	peg.160	peg.1727	peg.1377	peg.1862	peg.409	peg.1250	peg.297	peg.673	peg.1625	peg.545	peg.1826	peg.474	peg.1458	peg.172	peg.379
22	22	FIG01107975: hypothetical protein	peg.2289	peg.2293	peg.1602	peg.2294	peg.333	peg.334	peg.1000	peg.161	peg.1726	peg.1376	peg.1861	peg.410	peg.1251	peg.299	peg.674	peg.1624	peg.546	peg.1827	peg.475	peg.1459	peg.173	peg.380
22	22	hypothetical protein	peg.2291	peg.2295	peg.1604	peg.2296	peg.335	peg.336	peg.998	peg.162	peg.1725	peg.1375	peg.1860	peg.412	peg.1252	peg.300	peg.676	peg.1623	peg.548	peg.1829	peg.477	peg.1461	peg.175	peg.382
22	22	FIG01108334: hypothetical protein	peg.2292	peg.2296	peg.1605	peg.2297	peg.336	peg.337	peg.997	peg.163	peg.1724	peg.1374	peg.1859	peg.413	peg.1253	peg.301	peg.677	peg.1622	peg.549	peg.1830	peg.478	peg.1462	peg.176	peg.383
22	22	Hypothetical, related to broad specificity phosphatases COG0406	peg.2293	peg.2297	peg.1606	peg.2298	peg.337	peg.338	peg.996	peg.164	peg.1723	peg.1373	peg.1858	peg.414	peg.1254	peg.302	peg.678	peg.1621	peg.550	peg.1831	peg.479	peg.1463	peg.177	peg.384
22	22	FIG01108288: hypothetical protein	peg.2294	peg.2298	peg.1607	peg.2299	peg.338	peg.339	peg.995	peg.166	peg.1721	peg.1371	peg.1856	peg.416	peg.1256	peg.304	peg.680	peg.1620	peg.551	peg.1832	peg.480	peg.1464	peg.178	peg.385
22	22	Organic hydroperoxide resistance protein	peg.2295	peg.2299	peg.1608	peg.2300	peg.339	peg.340	peg.994	peg.167	peg.1720	peg.1370	peg.1855	peg.417	peg.1257	peg.305	peg.681	peg.1619	peg.554	peg.1833	peg.482	peg.1465	peg.1016	peg.387
22	22	Putative oxidoreductase YncB	peg.1099	peg.23	peg.2365	peg.1101	peg.2158	peg.1350	peg.2171	peg.1322	peg.554	peg.187	peg.685	peg.1569	peg.588	peg.1262	peg.1370	peg.385	peg.1712	peg.679	peg.1748	peg.978	peg.285	peg.1514
22	22	3-dehydroquinate dehydratase I (EC 4.2.1.10)	peg.2296	peg.2300	peg.1609	peg.2301	peg.340	peg.341	peg.993	peg.168	peg.1719	peg.1369	peg.1854	peg.418	peg.1258	peg.306	peg.682	peg.1618	peg.555	peg.1834	peg.483	peg.1466	peg.1017	peg.388
22	22	Putative nitroreductase family protein SACOL0874	peg.2297	peg.2301	peg.1610	peg.2302	peg.341	peg.342	peg.992	peg.169	peg.1718	peg.1368	peg.1853	peg.419	peg.1259	peg.307	peg.683	peg.1617	peg.556	peg.1835	peg.484	peg.1467	peg.1018	peg.389
22	22	Thioredoxin	peg.2298	peg.2302	peg.1611	peg.2303	peg.342	peg.343	peg.991	peg.170	peg.1717	peg.1367	peg.1852	peg.420	peg.1260	peg.308	peg.684	peg.1616	peg.557	peg.1836	peg.485	peg.1468	peg.1019	peg.390
22	22	Arsenate reductase (EC 1.20.4.1)	peg.2299	peg.2303	peg.1612	peg.2304	peg.343	peg.344	peg.990	peg.171	peg.1716	peg.1366	peg.1851	peg.421	peg.1261	peg.309	peg.685	peg.1615	peg.558	peg.1837	peg.486	peg.1469	peg.1020	peg.391
22	22	Glycine cleavage system H protein	peg.2300	peg.2304	peg.1613	peg.2305	peg.344	peg.345	peg.989	peg.172	peg.1715	peg.1365	peg.1850	peg.422	peg.1262	peg.310	peg.686	peg.1614	peg.559	peg.1838	peg.487	peg.1470	peg.1021	peg.392
22	22	Toprim domain protein	peg.2301	peg.2305	peg.1614	peg.2306	peg.345	peg.346	peg.988	peg.173	peg.1714	peg.1364	peg.1849	peg.423	peg.1263	peg.311	peg.687	peg.1613	peg.560	peg.1839	peg.488	peg.1471	peg.1022	peg.393
22	22	Thioredoxin	peg.2302	peg.2306	peg.1615	peg.2307	peg.346	peg.347	peg.987	peg.174	peg.1713	peg.1363	peg.1848	peg.424	peg.1264	peg.312	peg.688	peg.1612	peg.561	peg.1840	peg.489	peg.1472	peg.1023	peg.394
22	22	Methionine ABC transporter ATP-binding protein	peg.2303	peg.2307	peg.1616	peg.2308	peg.347	peg.348	peg.986	peg.175	peg.1712	peg.1362	peg.1847	peg.425	peg.1265	peg.313	peg.689	peg.1611	peg.562	peg.1841	peg.490	peg.1473	peg.1024	peg.395
22	25	Methionine ABC transporter permease protein	peg.2304	peg.2308	peg.1617	peg.2309	peg.348,peg.349	peg.349,peg.350	peg.984,peg.985	peg.176	peg.1711	peg.1361	peg.1846	peg.426	peg.1266	peg.314	peg.690	peg.1610	peg.563	peg.1842	peg.491	peg.1474	peg.1025	peg.396
22	22	hypothetical protein	peg.2306	peg.2310	peg.1619	peg.2311	peg.352	peg.353	peg.981	peg.178	peg.1709	peg.1359	peg.1844	peg.428	peg.1268	peg.316	peg.692	peg.1608	peg.565	peg.1844	peg.493	peg.1476	peg.1027	peg.398
22	22	FIG01108089: hypothetical protein	peg.2307	peg.2311	peg.1620	peg.2312	peg.353	peg.354	peg.980	peg.179	peg.1708	peg.1358	peg.1843	peg.429	peg.1269	peg.317	peg.693	peg.1607	peg.566	peg.1845	peg.494	peg.1477	peg.1028	peg.399
22	22	FIG028593: membrane protein	peg.2308	peg.2312	peg.1621	peg.2313	peg.354	peg.355	peg.979	peg.180	peg.1707	peg.1357	peg.1842	peg.430	peg.1270	peg.318	peg.694	peg.1606	peg.567	peg.1846	peg.495	peg.1478	peg.1029	peg.400
22	22	Iron-sulfur cluster assembly ATPase protein SufC	peg.2309	peg.2314	peg.1623	peg.2314	peg.355	peg.356	peg.978	peg.181	peg.1706	peg.1356	peg.1841	peg.432	peg.1271	peg.319	peg.695	peg.1605	peg.568	peg.1847	peg.496	peg.1479	peg.1030	peg.401
22	22	Iron-sulfur cluster assembly protein SufD	peg.2310	peg.2315	peg.1624	peg.2315	peg.356	peg.357	peg.977	peg.182	peg.1705	peg.1355	peg.1840	peg.433	peg.1272	peg.320	peg.696	peg.1604	peg.569	peg.1848	peg.497	peg.1480	peg.1031	peg.402
22	22	Cysteine desulfurase (EC 2.8.1.7), SufS subfamily	peg.2311	peg.2316	peg.1625	peg.2316	peg.357	peg.358	peg.976	peg.183	peg.1704	peg.1354	peg.1839	peg.434	peg.1273	peg.321	peg.697	peg.1603	peg.570	peg.1849	peg.498	peg.1481	peg.1032	peg.403
22	22	Putative iron-sulfur cluster assembly scaffold protein for SUF system, SufE2	peg.2312	peg.2317	peg.1626	peg.2317	peg.358	peg.359	peg.975	peg.184	peg.1703	peg.1353	peg.1838	peg.435	peg.1274	peg.322	peg.698	peg.1602	peg.571	peg.1850	peg.499	peg.1482	peg.1033	peg.404
22	22	Iron-sulfur cluster assembly protein SufB	peg.2313	peg.2318	peg.1627	peg.2318	peg.359	peg.360	peg.974	peg.185	peg.1702	peg.1352	peg.1837	peg.436	peg.1275	peg.323	peg.699	peg.1601	peg.572	peg.1851	peg.500	peg.1483	peg.1034	peg.405
22	22	Magnesium and cobalt efflux protein CorC	peg.2319	peg.2324	peg.1633	peg.2324	peg.370	peg.371	peg.963	peg.186	peg.1701	peg.1351	peg.1836	peg.437	peg.1276	peg.324	peg.720	peg.1599	peg.576	peg.1854	peg.506	peg.1546	peg.1041	peg.408
22	22	FIG003003: hypothetical protein	peg.2322	peg.2327	peg.1636	peg.2327	peg.374	peg.375	peg.959	peg.188	peg.1699	peg.1349	peg.1834	peg.439	peg.1278	peg.326	peg.722	peg.1598	peg.577	peg.1855	peg.507	peg.1547	peg.1042	peg.409
22	22	FIG01228566: hypothetical protein	peg.2323	peg.2328	peg.1637	peg.2328	peg.375	peg.376	peg.958	peg.189	peg.1698	peg.1348	peg.1833	peg.440	peg.1279	peg.327	peg.723	peg.1597	peg.578	peg.1856	peg.508	peg.1548	peg.1043	peg.410
22	22	5'-nucleotidase family protein in cluster with NagD-like phosphatase	peg.2324	peg.2329	peg.1638	peg.2329	peg.376	peg.377	peg.957	peg.190	peg.1697	peg.1347	peg.1832	peg.441	peg.1280	peg.328	peg.724	peg.1596	peg.579	peg.1857	peg.509	peg.1549	peg.1044	peg.411
22	22	Lipoate synthase	peg.2325	peg.2330	peg.1639	peg.2330	peg.377	peg.378	peg.956	peg.191	peg.1696	peg.1346	peg.1831	peg.442	peg.1281	peg.329	peg.725	peg.1595	peg.580	peg.1858	peg.510	peg.1550	peg.1045	peg.412
22	22	Hypothetical DUF1027 domain protein	peg.2326	peg.2331	peg.1640	peg.2331	peg.378	peg.379	peg.955	peg.192	peg.1695	peg.1345	peg.1830	peg.443	peg.1282	peg.330	peg.726	peg.1594	peg.581	peg.1859	peg.511	peg.1551	peg.1046	peg.413
22	22	hypothetical protein BH3432	peg.2327	peg.2332	peg.1641	peg.2332	peg.379	peg.380	peg.954	peg.193	peg.1694	peg.1344	peg.1829	peg.444	peg.1283	peg.331	peg.727	peg.1593	peg.582	peg.1860	peg.512	peg.1552	peg.1047	peg.414
22	22	BH3430 unknown conserved protein	peg.2328	peg.2333	peg.1642	peg.2333	peg.380	peg.381	peg.953	peg.194	peg.1693	peg.1343	peg.1828	peg.445	peg.1284	peg.332	peg.728	peg.1592	peg.583	peg.1861	peg.513	peg.1553	peg.1048	peg.415
22	22	Hypothetical NagD-like phosphatase	peg.2329	peg.2334	peg.1643	peg.2334	peg.381	peg.382	peg.952	peg.195	peg.1692	peg.1342	peg.1827	peg.446	peg.1285	peg.333	peg.729	peg.1591	peg.584	peg.1862	peg.514	peg.1554	peg.1049	peg.416
22	22	hypothetical protein	peg.2331	peg.2336	peg.1645	peg.2336	peg.383	peg.384	peg.950	peg.197	peg.1690	peg.1340	peg.1825	peg.448	peg.1287	peg.335	peg.731	peg.1589	peg.586	peg.1864	peg.516	peg.1556	peg.1051	peg.418
22	22	D-alanine--poly(phosphoribitol) ligase subunit 1 (EC 6.1.1.13)	peg.2332	peg.2337	peg.1646	peg.2337	peg.384	peg.385	peg.949	peg.198	peg.1689	peg.1339	peg.1824	peg.449	peg.1288	peg.336	peg.732	peg.1588	peg.587	peg.1865	peg.517	peg.1557	peg.1052	peg.419
22	22	D-alanyl transfer protein DltB	peg.2333	peg.2338	peg.1647	peg.2338	peg.385	peg.386	peg.948	peg.199	peg.1688	peg.1338	peg.1823	peg.450	peg.1289	peg.337	peg.733	peg.1587	peg.588	peg.1866	peg.518	peg.1558	peg.1053	peg.420
22	22	D-alanine--poly(phosphoribitol) ligase subunit 2 (EC 6.1.1.13)	peg.2334	peg.2339	peg.1648	peg.2339	peg.386	peg.387	peg.947	peg.200	peg.1687	peg.1337	peg.1822	peg.451	peg.1290	peg.338	peg.734	peg.1586	peg.589	peg.1867	peg.519	peg.1559	peg.1054	peg.421
22	22	Poly(glycerophosphate chain) D-alanine transfer protein DltD	peg.2335	peg.2340	peg.1649	peg.2340	peg.387	peg.388	peg.946	peg.201	peg.1686	peg.1336	peg.1821	peg.452	peg.1291	peg.339	peg.735	peg.1585	peg.590	peg.1868	peg.520	peg.1560	peg.1055	peg.422
22	22	NifU-like domain protein	peg.2336	peg.2341	peg.1650	peg.2341	peg.388	peg.389	peg.945	peg.202	peg.1685	peg.1335	peg.1820	peg.453	peg.1292	peg.340	peg.736	peg.1584	peg.593	peg.1869	peg.521	peg.1561	peg.904	peg.423
22	22	YuzD-like protein	peg.2337	peg.2342	peg.1651	peg.2342	peg.389	peg.390	peg.944	peg.203	peg.1684	peg.1334	peg.1819	peg.454	peg.1293	peg.341	peg.737	peg.1583	peg.594	peg.1870	peg.522	peg.1562	peg.905	peg.424
22	22	NADH dehydrogenase (EC 1.6.99.3)	peg.2339	peg.2344	peg.1653	peg.2344	peg.390	peg.391	peg.943	peg.204	peg.1683	peg.1333	peg.1818	peg.455	peg.1294	peg.342	peg.738	peg.1582	peg.595	peg.1871	peg.523	peg.1563	peg.906	peg.425
22	22	FIG01108150: hypothetical protein	peg.2340	peg.2345	peg.1654	peg.2345	peg.391	peg.392	peg.942	peg.205	peg.1682	peg.1332	peg.1817	peg.456	peg.1295	peg.343	peg.739	peg.1581	peg.596	peg.1872	peg.524	peg.1564	peg.907	peg.426
22	22	probable iron binding protein from the HesB_IscA_SufA family	peg.2341	peg.2346	peg.1655	peg.2346	peg.392	peg.393	peg.941	peg.206	peg.1681	peg.1331	peg.1816	peg.457	peg.1296	peg.344	peg.740	peg.1580	peg.597	peg.1873	peg.525	peg.1565	peg.908	peg.427
22	22	NADH dehydrogenase (EC 1.6.99.3)	peg.2342	peg.2347	peg.1656	peg.2347	peg.393	peg.394	peg.940	peg.207	peg.1680	peg.1330	peg.1815	peg.458	peg.1297	peg.345	peg.741	peg.1579	peg.598	peg.1874	peg.526	peg.1566	peg.909	peg.428
22	22	Cytosol aminopeptidase PepA (EC 3.4.11.1)	peg.2343	peg.2348	peg.1657	peg.2348	peg.394	peg.395	peg.939	peg.208	peg.1679	peg.1329	peg.1814	peg.459	peg.1298	peg.346	peg.742	peg.1578	peg.599	peg.1875	peg.527	peg.1567	peg.910	peg.429
22	22	Histidine permease YuiF	peg.2344	peg.2349	peg.1658	peg.2349	peg.395	peg.396	peg.938	peg.209	peg.1678	peg.1328	peg.1813	peg.460	peg.1299	peg.347	peg.743	peg.1576	peg.600	peg.1876	peg.528	peg.1568	peg.911	peg.430
22	22	FIG01108366: hypothetical protein	peg.2345	peg.2350	peg.1659	peg.2350	peg.396	peg.397	peg.937	peg.210	peg.1677	peg.1327	peg.1812	peg.461	peg.1300	peg.348	peg.744	peg.1575	peg.601	peg.1877	peg.529	peg.1569	peg.912	peg.431
22	22	FIG01108091: hypothetical protein	peg.2347	peg.2352	peg.1661	peg.2352	peg.398	peg.399	peg.935	peg.211	peg.1676	peg.1326	peg.1811	peg.462	peg.1301	peg.349	peg.745	peg.1574	peg.602	peg.1878	peg.530	peg.1570	peg.913	peg.432
22	22	Na(+) H(+) antiporter subunit G (TC 2.A.63.1.3)	peg.2348	peg.2353	peg.1662	peg.2353	peg.400	peg.401	peg.933	peg.212	peg.1675	peg.1325	peg.1810	peg.463	peg.1302	peg.350	peg.746	peg.1572	peg.603	peg.1879	peg.531	peg.1571	peg.914	peg.433
22	22	Na(+) H(+) antiporter subunit F	peg.2349	peg.2354	peg.1663	peg.2354	peg.401	peg.402	peg.932	peg.213	peg.1674	peg.1324	peg.1809	peg.464	peg.1303	peg.351	peg.747	peg.1571	peg.604	peg.1880	peg.532	peg.1572	peg.915	peg.434
22	22	Na(+) H(+) antiporter subunit E (TC 2.A.63.1.3)	peg.2350	peg.2355	peg.1664	peg.2355	peg.402	peg.403	peg.931	peg.214	peg.1673	peg.1323	peg.1808	peg.465	peg.1304	peg.352	peg.748	peg.1570	peg.605	peg.1881	peg.533	peg.1573	peg.916	peg.435
22	22	Na(+) H(+) antiporter subunit D (TC 2.A.63.1.3)	peg.2351	peg.2356	peg.1665	peg.2356	peg.403	peg.404	peg.930	peg.215	peg.1672	peg.1322	peg.1807	peg.466	peg.1305	peg.353	peg.749	peg.1569	peg.606	peg.1882	peg.534	peg.1574	peg.917	peg.436
22	22	Na(+) H(+) antiporter subunit C	peg.2352	peg.2357	peg.1666	peg.2357	peg.404	peg.405	peg.929	peg.216	peg.1671	peg.1321	peg.1806	peg.467	peg.1306	peg.354	peg.750	peg.1568	peg.607	peg.1883	peg.535	peg.1575	peg.918	peg.437
22	22	Na(+) H(+) antiporter subunit B (TC 2.A.63.1.3)	peg.2353	peg.2358	peg.1667	peg.2358	peg.405	peg.406	peg.928	peg.217	peg.1670	peg.1320	peg.1805	peg.468	peg.1307	peg.355	peg.751	peg.1567	peg.608	peg.1884	peg.536	peg.1576	peg.919	peg.438
22	22	Na(+) H(+) antiporter subunit A (TC 2.A.63.1.3)	peg.2354	peg.2359	peg.1668	peg.2359	peg.406	peg.407	peg.927	peg.218	peg.1669	peg.1319	peg.1804	peg.469	peg.1308	peg.356	peg.752	peg.1566	peg.609	peg.1885	peg.537	peg.1577	peg.920	peg.439
22	22	FIG01107890: hypothetical protein	peg.2355	peg.2360	peg.1669	peg.2360	peg.407	peg.408	peg.926	peg.219	peg.1668	peg.1318	peg.1803	peg.470	peg.1309	peg.357	peg.753	peg.1565	peg.610	peg.1886	peg.538	peg.1578	peg.921	peg.440
22	22	Peptidyl-prolyl cis-trans isomerase (EC 5.2.1.8)	peg.2356	peg.2361	peg.1670	peg.2361	peg.408	peg.409	peg.925	peg.220	peg.1667	peg.1317	peg.1802	peg.471	peg.1310	peg.358	peg.754	peg.1564	peg.611	peg.1887	peg.539	peg.1579	peg.922	peg.441
22	22	S1 RNA binding domain	peg.2357	peg.2362	peg.1671	peg.2362	peg.409	peg.410	peg.924	peg.221	peg.1666	peg.1316	peg.1801	peg.472	peg.1311	peg.359	peg.755	peg.1563	peg.612	peg.1888	peg.540	peg.1580	peg.923	peg.442
22	22	Putative NADH-dependent flavin oxidoreductase	peg.2358	peg.2363	peg.1672	peg.2363	peg.410	peg.411	peg.923	peg.222	peg.1665	peg.1315	peg.1800	peg.473	peg.1312	peg.360	peg.756	peg.1562	peg.613	peg.1889	peg.541	peg.1581	peg.924	peg.443
22	22	Ornithine aminotransferase (EC 2.6.1.13)	peg.2361	peg.2366	peg.1675	peg.2366	peg.411	peg.412	peg.922	peg.223	peg.1664	peg.1313	peg.1799	peg.474	peg.1313	peg.361	peg.757	peg.1561	peg.616	peg.1894	peg.545	peg.1584	peg.928	peg.446
22	22	NAD-specific glutamate dehydrogenase (EC 1.4.1.2)	peg.2362	peg.2367	peg.1676	peg.2367	peg.413	peg.414	peg.920	peg.224	peg.1663	peg.1312	peg.1798	peg.475	peg.1314	peg.362	peg.758	peg.1560	peg.617	peg.1895	peg.546	peg.1585	peg.929	peg.447
22	22	Glycerophosphoryl diester phosphodiesterase, periplasmic (EC 3.1.4.46)	peg.2363	peg.2368	peg.1677	peg.2368	peg.414	peg.415	peg.919	peg.225	peg.1662	peg.1311	peg.1797	peg.476	peg.1315	peg.363	peg.759	peg.1559	peg.618	peg.1896	peg.547	peg.1586	peg.930	peg.448
22	22	Argininosuccinate lyase (EC 4.3.2.1)	peg.2364	peg.2369	peg.1678	peg.2369	peg.415	peg.416	peg.918	peg.226	peg.1661	peg.1310	peg.1796	peg.477	peg.1316	peg.364	peg.760	peg.1558	peg.619	peg.1897	peg.548	peg.1587	peg.931	peg.449
22	22	Glucose-6-phosphate isomerase (EC 5.3.1.9)	peg.2366	peg.2371	peg.1680	peg.2371	peg.417	peg.418	peg.916	peg.228	peg.1659	peg.1308	peg.1794	peg.479	peg.1318	peg.366	peg.762	peg.1557	peg.621	peg.1899	peg.550	peg.1589	peg.933	peg.451
22	22	FIG01107887: hypothetical protein	peg.2367	peg.2372	peg.1681	peg.2372	peg.418	peg.419	peg.915	peg.229	peg.1658	peg.1307	peg.1793	peg.480	peg.1319	peg.367	peg.763	peg.1552	peg.622	peg.1900	peg.551	peg.1590	peg.934	peg.452
22	22	Signal peptidase I (EC 3.4.21.89)	peg.2368	peg.2373	peg.1682	peg.2373	peg.419	peg.420	peg.914	peg.230	peg.1657	peg.1306	peg.1792	peg.481	peg.1320	peg.368	peg.764	peg.1551	peg.623	peg.1901	peg.552	peg.1591	peg.935	peg.453
22	22	Signal peptidase I (EC 3.4.21.89)	peg.2370	peg.2375	peg.1684	peg.2375	peg.420	peg.421	peg.913	peg.231	peg.1656	peg.1305	peg.1791	peg.482	peg.1321	peg.369	peg.765	peg.1550	peg.624	peg.1902	peg.553	peg.1592	peg.936	peg.454
22	22	ATP-dependent nuclease, subunit B	peg.2371	peg.2376	peg.1685	peg.2376	peg.421	peg.422	peg.912	peg.232	peg.1655	peg.1304	peg.1790	peg.483	peg.1322	peg.370	peg.766	peg.1549	peg.625	peg.1903	peg.554	peg.1593	peg.937	peg.455
22	22	ATP-dependent nuclease, subunit A	peg.2372	peg.2377	peg.1686	peg.2377	peg.422	peg.423	peg.911	peg.233	peg.1654	peg.1303	peg.1789	peg.484	peg.1323	peg.371	peg.767	peg.1548	peg.626	peg.1904	peg.555	peg.1594	peg.938	peg.456
22	22	Fumarylacetoacetate hydrolase family protein	peg.2373	peg.2378	peg.1687	peg.2378	peg.423	peg.424	peg.910	peg.234	peg.1653	peg.1302	peg.1788	peg.485	peg.1324	peg.372	peg.768	peg.1547	peg.627	peg.1905	peg.556	peg.1596	peg.939	peg.457
22	22	Uncharacterized protein UPF0344	peg.2374	peg.2379	peg.1688	peg.2379	peg.424	peg.425	peg.909	peg.235	peg.1652	peg.1301	peg.1787	peg.486	peg.1325	peg.373	peg.769	peg.1546	peg.628	peg.1906	peg.557	peg.1597	peg.940	peg.458
22	22	FIG002540: Haloacid dehalogenase-like hydrolase	peg.2378	peg.2383	peg.1692	peg.2383	peg.428	peg.429	peg.905	peg.237	peg.1650	peg.1299	peg.1785	peg.488	peg.1327	peg.375	peg.771	peg.1544	peg.633	peg.1911	peg.561	peg.1599	peg.3	peg.462
22	22	PaaD-like protein (DUF59) involved in Fe-S cluster assembly	peg.2379	peg.2384	peg.1693	peg.2384	peg.429	peg.430	peg.904	peg.238	peg.1649	peg.1298	peg.1784	peg.489	peg.1328	peg.376	peg.772	peg.1543	peg.634	peg.1912	peg.562	peg.1600	peg.4	peg.463
22	22	Putative O-acetyltransferase SAS0844 (EC 2.3.1.-)	peg.2380	peg.2385	peg.1694	peg.2385	peg.430	peg.431	peg.903	peg.239	peg.1648	peg.1297	peg.1783	peg.490	peg.1329	peg.377	peg.773	peg.1542	peg.635	peg.1913	peg.563	peg.1601	peg.5	peg.464
22	22	ClpB protein	peg.2381	peg.2386	peg.1695	peg.2386	peg.431	peg.432	peg.902	peg.240	peg.1647	peg.1296	peg.1782	peg.491	peg.1330	peg.378	peg.774	peg.1541	peg.636	peg.1914	peg.564	peg.1602	peg.6	peg.465
22	22	FIG01107844: hypothetical protein	peg.2382	peg.2387	peg.1696	peg.2387	peg.432	peg.433	peg.901	peg.242	peg.1645	peg.1294	peg.1780	peg.493	peg.1332	peg.380	peg.776	peg.1537	peg.638	peg.1917	peg.566	peg.1603	peg.7	peg.467
22	22	3-oxoacyl-[acyl-carrier-protein] synthase, KASIII (EC 2.3.1.180)	peg.2383	peg.2388	peg.1697	peg.2388	peg.433	peg.434	peg.900	peg.243	peg.1644	peg.1293	peg.1779	peg.494	peg.1333	peg.381	peg.777	peg.1536	peg.639	peg.1918	peg.567	peg.1604	peg.8	peg.468
22	22	3-oxoacyl-[acyl-carrier-protein] synthase, KASII (EC 2.3.1.179)	peg.2384	peg.2389	peg.1698	peg.2389	peg.434	peg.435	peg.899	peg.244	peg.1643	peg.1292	peg.1778	peg.495	peg.1334	peg.382	peg.778	peg.1535	peg.640	peg.1919	peg.568	peg.1605	peg.9	peg.469
22	22	Oligopeptide transport system permease protein OppB (TC 3.A.1.5.1)	peg.2389	peg.2394	peg.1703	peg.2394	peg.439	peg.440	peg.895	peg.248	peg.1641	peg.1290	peg.1776	peg.499	peg.1338	peg.384	peg.782	peg.1531	peg.644	peg.1923	peg.572	peg.1609	peg.13	peg.473
22	22	Oligopeptide transport system permease protein OppC (TC 3.A.1.5.1)	peg.2396	peg.2400	peg.1710	peg.2401	peg.442	peg.443	peg.890	peg.247	peg.1638	peg.1287	peg.1773	peg.498	peg.1337	peg.388	peg.785	peg.1532	peg.643	peg.1922	peg.571	peg.1608	peg.12	peg.472
22	22	Tryptophanyl-tRNA synthetase (EC 6.1.1.2)	peg.2398	peg.2402	peg.1712	peg.2403	peg.443	peg.444	peg.889	peg.251	peg.1637	peg.1286	peg.1772	peg.502	peg.1341	peg.389	peg.786	peg.1528	peg.647	peg.1926	peg.575	peg.1612	peg.16	peg.476
22	22	Regulatory protein spx	peg.2399	peg.2403	peg.1713	peg.2404	peg.444	peg.445	peg.888	peg.252	peg.1636	peg.1285	peg.1771	peg.503	peg.1342	peg.390	peg.787	peg.1527	peg.648	peg.1927	peg.576	peg.1613	peg.17	peg.477
22	22	Negative regulator of genetic competence MecA	peg.2400	peg.2404	peg.1714	peg.2405	peg.445	peg.446	peg.887	peg.253	peg.1635	peg.1284	peg.1770	peg.504	peg.1343	peg.391	peg.788	peg.1526	peg.650	peg.1928	peg.578	peg.1615	peg.18	peg.478
22	22	Competence protein CoiA	peg.2401	peg.2405	peg.1715	peg.2406	peg.446	peg.447	peg.886	peg.254	peg.1634	peg.1283	peg.1769	peg.505	peg.1344	peg.392	peg.789	peg.1525	peg.651	peg.1929	peg.579	peg.1616	peg.19	peg.479
22	22	Oligoendopeptidase F (EC 3.4.24.-)	peg.2403	peg.2407	peg.1717	peg.2408	peg.448	peg.449	peg.884	peg.255	peg.1633	peg.1282	peg.1768	peg.506	peg.1345	peg.393	peg.790	peg.1524	peg.652	peg.1930	peg.580	peg.1617	peg.20	peg.480
22	22	YjbH-like, GTP pyrophosphokinase domain	peg.2404	peg.2408	peg.1718	peg.2409	peg.449	peg.450	peg.883	peg.256	peg.1632	peg.1281	peg.1767	peg.507	peg.1346	peg.394	peg.791	peg.1523	peg.653	peg.1931	peg.581	peg.1618	peg.21	peg.481
22	22	Hemoglobin-like protein HbO	peg.2405	peg.2409	peg.1719	peg.2410	peg.450	peg.451	peg.882	peg.257	peg.1631	peg.1280	peg.1766	peg.508	peg.1347	peg.395	peg.792	peg.1522	peg.654	peg.1932	peg.582	peg.1619	peg.22	peg.482
22	22	Adenylate cyclase (EC 4.6.1.1)	peg.2406	peg.2410	peg.1720	peg.2411	peg.451	peg.452	peg.881	peg.258	peg.1630	peg.1279	peg.1765	peg.509	peg.1348	peg.396	peg.793	peg.1521	peg.655	peg.1933	peg.583	peg.1620	peg.23	peg.483
22	22	FIG01108049: hypothetical protein	peg.2407	peg.2411	peg.1721	peg.2412	peg.452	peg.453	peg.880	peg.259	peg.1629	peg.1278	peg.1764	peg.510	peg.1349	peg.397	peg.794	peg.1520	peg.656	peg.1934	peg.584	peg.1621	peg.24	peg.484
22	22	GTP pyrophosphokinase (EC 2.7.6.5)	peg.2408	peg.2412	peg.1722	peg.2413	peg.453	peg.454	peg.879	peg.260	peg.1628	peg.1277	peg.1763	peg.511	peg.1350	peg.398	peg.795	peg.1519	peg.657	peg.1935	peg.585	peg.1622	peg.25	peg.485
22	22	NAD kinase (EC 2.7.1.23)	peg.2409	peg.2413	peg.1723	peg.2414	peg.454	peg.455	peg.878	peg.261	peg.1627	peg.1276	peg.1762	peg.512	peg.1351	peg.399	peg.796	peg.1518	peg.658	peg.1936	peg.586	peg.1623	peg.26	peg.486
22	22	Similar to ribosomal large subunit pseudouridine synthase D, Bacillus subtilis YjbO type	peg.2410	peg.2414	peg.1724	peg.2415	peg.455	peg.456	peg.877	peg.262	peg.1626	peg.1275	peg.1761	peg.513	peg.1352	peg.400	peg.797	peg.1517	peg.659	peg.1937	peg.587	peg.1624	peg.27	peg.487
22	22	Mg/Co/Ni transporter MgtE / CBS domain	peg.2411	peg.2415	peg.1725	peg.2416	peg.456	peg.457	peg.876	peg.263	peg.1625	peg.1274	peg.1760	peg.514	peg.1353	peg.401	peg.798	peg.1516	peg.660	peg.1938	peg.588	peg.1625	peg.28	peg.488
22	23	Enoyl-[acyl-carrier-protein] reductase [NADH] (EC 1.3.1.9)	peg.2414	peg.2418	peg.1728	peg.2419	peg.459	peg.460	peg.873	peg.265	peg.1623	peg.1272	peg.1758	peg.516	peg.1355	peg.403	peg.800	peg.1455,peg.2564	peg.674	peg.1953	peg.601	peg.1646	peg.40	peg.501
22	22	FIG01108417: hypothetical protein	peg.2415	peg.2419	peg.1729	peg.2420	peg.460	peg.461	peg.872	peg.266	peg.1622	peg.1271	peg.1757	peg.517	peg.1356	peg.404	peg.801	peg.1454	peg.675	peg.1954	peg.602	peg.1647	peg.41	peg.502
22	22	2H phosphoesterase superfamily protein Bsu1186 (yjcG)	peg.2418	peg.2422	peg.1732	peg.2423	peg.464	peg.465	peg.868	peg.268	peg.1620	peg.1269	peg.1755	peg.519	peg.1358	peg.406	peg.803	peg.1452	peg.677	peg.1956	peg.604	peg.1649	peg.43	peg.504
22	22	FIG01107905: hypothetical protein	peg.2419	peg.2423	peg.1733	peg.2424	peg.465	peg.466	peg.867	peg.269	peg.1619	peg.1268	peg.1754	peg.520	peg.1359	peg.407	peg.804	peg.1451	peg.678	peg.1957	peg.605	peg.1650	peg.51	peg.505
22	22	diglucosyldiacylglycerol synthase (LTA membrane anchor synthesis)	peg.2420	peg.2424	peg.1734	peg.2425	peg.466	peg.467	peg.866	peg.271	peg.1618	peg.1266	peg.1752	peg.521	peg.1360	peg.409	peg.805	peg.1450	peg.679	peg.1958	peg.606	peg.1651	peg.52	peg.506
22	22	UDP-N-acetylmuramoylalanyl-D-glutamate--L-lysine ligase (EC 6.3.2.7)	peg.2421	peg.2425	peg.1735	peg.2426	peg.467	peg.468	peg.865	peg.272	peg.1617	peg.1265	peg.1751	peg.522	peg.1361	peg.410	peg.806	peg.1449	peg.680	peg.1959	peg.607	peg.1652	peg.53	peg.507
22	22	hypothetical protein	peg.2422	peg.2426	peg.1736	peg.2427	peg.468	peg.469	peg.864	peg.273	peg.1616	peg.1264	peg.1750	peg.523	peg.1362	peg.411	peg.807	peg.1448	peg.681	peg.1960	peg.608	peg.1653	peg.54	peg.508
22	22	Peptide chain release factor 3	peg.2423	peg.2427	peg.1737	peg.2428	peg.469	peg.470	peg.863	peg.274	peg.1615	peg.1263	peg.1749	peg.524	peg.1363	peg.412	peg.808	peg.1447	peg.682	peg.1961	peg.609	peg.1654	peg.55	peg.509
22	22	Toxic anion resistance protein	peg.2424	peg.2428	peg.1738	peg.2429	peg.470	peg.471	peg.862	peg.275	peg.1614	peg.1262	peg.1748	peg.525	peg.1364	peg.413	peg.809	peg.1446	peg.683	peg.1962	peg.610	peg.1655	peg.56	peg.510
22	22	Serine protease, DegP/HtrA, do-like (EC 3.4.21.-)	peg.2425	peg.2429	peg.1739	peg.2430	peg.471	peg.472	peg.861	peg.276	peg.1613	peg.1261	peg.1747	peg.526	peg.1365	peg.414	peg.810	peg.1445	peg.684	peg.1963	peg.611	peg.1656	peg.57	peg.511
22	22	hypothetical protein	peg.882	peg.243	peg.905	peg.882	peg.1937	peg.1571	peg.1949	peg.1511	peg.365	peg.274	peg.496	peg.1762	peg.776	peg.1451	peg.1134	peg.213	peg.1886	peg.860	peg.1921	peg.934	peg.1916	peg.1687
22	22	Potassium uptake protein, integral membrane component, KtrB	peg.2426	peg.2430	peg.1740	peg.2431	peg.472	peg.473	peg.860	peg.277	peg.1612	peg.1260	peg.1746	peg.527	peg.1366	peg.415	peg.811	peg.1444	peg.686	peg.1964	peg.612	peg.1657	peg.58	peg.512
22	22	2',3'-cyclic-nucleotide 2'-phosphodiesterase (EC 3.1.4.16)	peg.2427	peg.2431	peg.1741	peg.2432	peg.473	peg.474	peg.859	peg.278	peg.1611	peg.1259	peg.1745	peg.528	peg.1367	peg.416	peg.812	peg.1443	peg.687	peg.1965	peg.613	peg.1658	peg.59	peg.513
22	22	FIG01108367: hypothetical protein	peg.2430	peg.2434	peg.1744	peg.2435	peg.476	peg.477	peg.856	peg.280	peg.1609	peg.1257	peg.1743	peg.531	peg.1369	peg.418	peg.814	peg.1441	peg.689	peg.1967	peg.615	peg.1660	peg.61	peg.515
22	22	Lipoate-protein ligase A	peg.2432	peg.2436	peg.1746	peg.2437	peg.478	peg.479	peg.854	peg.281	peg.1608	peg.1256	peg.1742	peg.532	peg.1370	peg.419	peg.815	peg.1440	peg.690	peg.1968	peg.616	peg.1661	peg.62	peg.516
22	22	FIG01108449: hypothetical protein	peg.2433	peg.2437	peg.1747	peg.2438	peg.479	peg.480	peg.853	peg.282	peg.1607	peg.1255	peg.1741	peg.533	peg.1371	peg.420	peg.816	peg.1439	peg.691	peg.1969	peg.617	peg.1662	peg.63	peg.517
22	22	Competence transcription factor	peg.2434	peg.2438	peg.1748	peg.2439	peg.480	peg.481	peg.852	peg.283	peg.1606	peg.1254	peg.1740	peg.534	peg.1372	peg.421	peg.817	peg.1438	peg.692	peg.1970	peg.618	peg.1663	peg.64	peg.518
22	22	Acetyltransferase (GNAT family) SAS0976	peg.2443	peg.2447	peg.1757	peg.2448	peg.491	peg.491	peg.841	peg.356	peg.1593	peg.1673	peg.1733	peg.544	peg.1381	peg.492	peg.1682	peg.1434	peg.701	peg.2027	peg.627	peg.1667	peg.73	peg.527
22	22	1,4-dihydroxy-2-naphthoate polyprenyltransferase (EC 2.5.1.74)	peg.2444	peg.2448	peg.1758	peg.2449	peg.492	peg.492	peg.840	peg.357	peg.1592	peg.1672	peg.1732	peg.545	peg.1382	peg.493	peg.1681	peg.1433	peg.702	peg.2028	peg.628	peg.1668	peg.74	peg.528
22	22	Menaquinone-specific isochorismate synthase (EC 5.4.4.2)	peg.2445	peg.2449	peg.1759	peg.2450	peg.493	peg.493	peg.839	peg.358	peg.1591	peg.1671	peg.1731	peg.546	peg.1383	peg.494	peg.1680	peg.1432	peg.703	peg.2029	peg.629	peg.1669	peg.75	peg.529
22	22	2-succinyl-5-enolpyruvyl-6-hydroxy-3-cyclohexene-1-carboxylic-acid synthase (EC 2.2.1.9)	peg.2446	peg.2450	peg.1760	peg.2451	peg.494	peg.494	peg.838	peg.359	peg.1590	peg.1670	peg.1730	peg.547	peg.1384	peg.495	peg.1679	peg.1431	peg.704	peg.2030	peg.630	peg.1670	peg.76	peg.530
22	22	2-succinyl-6-hydroxy-2,4-cyclohexadiene-1-carboxylate synthase (EC 4.2.99.20)	peg.2447	peg.2451	peg.1761	peg.2452	peg.495	peg.495	peg.837	peg.360	peg.1589	peg.1669	peg.1729	peg.548	peg.1385	peg.496	peg.1678	peg.1430	peg.705	peg.2031	peg.631	peg.1671	peg.77	peg.531
22	22	Naphthoate synthase (EC 4.1.3.36)	peg.2448	peg.2452	peg.1762	peg.2453	peg.496	peg.496	peg.836	peg.361	peg.1588	peg.1668	peg.1728	peg.549	peg.1386	peg.497	peg.1677	peg.1429	peg.706	peg.2032	peg.632	peg.1672	peg.78	peg.532
22	22	N-acetyl-L,L-diaminopimelate aminotransferase (EC 2.6.1.-)	peg.2449	peg.2453	peg.1763	peg.2454	peg.497	peg.497	peg.835	peg.362	peg.1587	peg.1667	peg.1727	peg.550	peg.1387	peg.498	peg.1676	peg.1428	peg.707	peg.2033	peg.633	peg.1673	peg.79	peg.533
22	22	membrane protein, putative	peg.2450	peg.2454	peg.1764	peg.2455	peg.498	peg.498	peg.834	peg.363	peg.1586	peg.1666	peg.1726	peg.551	peg.1388	peg.499	peg.1675	peg.1427	peg.708	peg.2034	peg.634	peg.1674	peg.80	peg.534
22	22	Bifunctional autolysin Atl / N-acetylmuramoyl-L-alanine amidase (EC 3.5.1.28)/ endo-beta-N-acetylglucosaminidase (EC 3.2.1.96)	peg.2452	peg.2456	peg.1766	peg.2457	peg.501	peg.501	peg.831	peg.365	peg.1584	peg.1664	peg.1724	peg.553	peg.1390	peg.501	peg.1673	peg.1425	peg.710	peg.2036	peg.636	peg.1675	peg.82	peg.536
22	22	GNAT family acetyltransferase YjcF	peg.2453	peg.2457	peg.1767	peg.2458	peg.502	peg.502	peg.830	peg.366	peg.1583	peg.1663	peg.1723	peg.555	peg.1391	peg.502	peg.1672	peg.1424	peg.711	peg.2037	peg.637	peg.1676	peg.83	peg.537
22	22	FIG01108206: hypothetical protein	peg.2454	peg.2458	peg.1768	peg.2459	peg.503	peg.503	peg.829	peg.367	peg.1582	peg.1662	peg.1722	peg.556	peg.1392	peg.503	peg.1671	peg.1423	peg.713	peg.2038	peg.639	peg.1678	peg.1422	peg.539
22	22	Cell envelope-associated transcriptional attenuator LytR-CpsA-Psr, subfamily F2 (as in PMID19099556)	peg.2455	peg.2459	peg.1769	peg.2460	peg.504	peg.504	peg.828	peg.368	peg.1581	peg.1661	peg.1721	peg.557	peg.1393	peg.504	peg.1670	peg.1422	peg.714	peg.2039	peg.640	peg.1679	peg.1423	peg.540
22	22	Phosphoglucosamine mutase (EC 5.4.2.10) / Phosphomannomutase (EC 5.4.2.8)	peg.2456	peg.2460	peg.1770	peg.2461	peg.505	peg.505	peg.827	peg.369	peg.1580	peg.1660	peg.1720	peg.558	peg.1394	peg.505	peg.1669	peg.133	peg.1965	peg.940	peg.2001	peg.759	peg.228	peg.1765
22	22	FmtA protein involved in methicillin resistance	peg.2457	peg.2461	peg.1771	peg.2462	peg.506	peg.506	peg.826	peg.370	peg.1579	peg.1659	peg.1719	peg.559	peg.1395	peg.506	peg.1668	peg.1421	peg.715	peg.2040	peg.641	peg.1680	peg.1424	peg.541
22	22	Inosine-uridine preferring nucleoside hydrolase (EC 3.2.2.1)	peg.2458	peg.2462	peg.1772	peg.2463	peg.508	peg.508	peg.824	peg.371	peg.1578	peg.1657	peg.1718	peg.560	peg.1396	peg.507	peg.1667	peg.1420	peg.716	peg.2041	peg.642	peg.1681	peg.1425	peg.542
22	22	quinol oxidase polypeptide IV QoxD (EC:1.9.3.-)	peg.2459	peg.2463	peg.1773	peg.2464	peg.509	peg.509	peg.823	peg.372	peg.1577	peg.1656	peg.1717	peg.561	peg.1397	peg.508	peg.1666	peg.1419	peg.717	peg.2042	peg.643	peg.1682	peg.1426	peg.543
22	22	quinol oxidase polypeptide III QoxC (EC:1.9.3.-)	peg.2460	peg.2464	peg.1774	peg.2465	peg.510	peg.510	peg.822	peg.373	peg.1576	peg.1655	peg.1716	peg.562	peg.1398	peg.509	peg.1665	peg.1418	peg.718	peg.2043	peg.644	peg.1683	peg.1427	peg.544
22	22	quinol oxidase polypeptide I QoxB (EC:1.9.3.-)	peg.2461	peg.2465	peg.1775	peg.2466	peg.511	peg.511	peg.821	peg.374	peg.1575	peg.1654	peg.1715	peg.563	peg.1399	peg.510	peg.1664	peg.1417	peg.719	peg.2044	peg.645	peg.1684	peg.1428	peg.545
22	22	quinol oxidase polypeptide II QoxA (EC:1.9.3.-)	peg.2462	peg.2466	peg.1776	peg.2467	peg.512	peg.512	peg.820	peg.375	peg.1574	peg.1653	peg.1714	peg.564	peg.1400	peg.511	peg.1663	peg.1416	peg.720	peg.2045	peg.646	peg.1685	peg.1429	peg.546
22	22	Peroxide stress regulator PerR, FUR family	peg.2464	peg.2467	peg.2583	peg.2608	peg.2520	peg.2383	peg.2533	peg.1095	peg.780	peg.2238	peg.912	peg.1343	peg.1773	peg.2081	peg.2075	peg.637	peg.1488	peg.454	peg.1374	peg.118	peg.1367	peg.1275
22	22	D-3-phosphoglycerate dehydrogenase (EC 1.1.1.95)	peg.2465	peg.2468	peg.2584	peg.2607	peg.2518	peg.2385	peg.2532	peg.1096	peg.779	peg.2237	peg.911	peg.1344	peg.1774	peg.2082	peg.2074	peg.636	peg.1489	peg.455	peg.1375	peg.119	peg.1368	peg.1276
22	22	Thiol peroxidase, Bcp-type (EC 1.11.1.15)	peg.2466	peg.2469	peg.2585	peg.2606	peg.2517	peg.2386	peg.2531	peg.1097	peg.778	peg.2236	peg.910	peg.1345	peg.1775	peg.2083	peg.2073	peg.635	peg.1490	peg.456	peg.1376	peg.120	peg.1369	peg.1277
22	22	General stress protein 26	peg.878	peg.247	peg.901	peg.878	peg.1933	peg.1575	peg.1946	peg.1513	peg.363	peg.272	peg.494	peg.1764	peg.778	peg.1453	peg.1132	peg.211	peg.1888	peg.863	peg.1923	peg.937	peg.1918	peg.1689
22	22	Glutamate-1-semialdehyde aminotransferase (EC 5.4.3.8)	peg.2467	peg.2470	peg.2586	peg.2605	peg.2516	peg.2387	peg.2530	peg.1098	peg.777	peg.2235	peg.909	peg.1346	peg.1776	peg.2084	peg.2072	peg.634	peg.1491	peg.457	peg.1377	peg.121	peg.1370	peg.1278
22	22	Putative lipoprotein SAV1865	peg.2468	peg.2471	peg.2587	peg.2604	peg.2515	peg.2388	peg.2529	peg.1099	peg.776	peg.2234	peg.908	peg.1347	peg.1777	peg.2085	peg.2071	peg.633	peg.1492	peg.458	peg.1378	peg.122	peg.1371	peg.1279
22	22	Lipid A export ATP-binding/permease protein MsbA	peg.2469	peg.2472	peg.2588	peg.2603	peg.2514	peg.2389	peg.2528	peg.1100	peg.775	peg.2233	peg.907	peg.1348	peg.1778	peg.2086	peg.2070	peg.632	peg.1493	peg.459	peg.1379	peg.123	peg.1372	peg.1280
22	22	Cysteinyl-tRNA synthetase related protein	peg.2471	peg.2474	peg.2590	peg.2601	peg.2513	peg.2390	peg.2527	peg.1101	peg.774	peg.2232	peg.906	peg.1349	peg.1779	peg.2087	peg.2069	peg.631	peg.1494	peg.460	peg.1380	peg.124	peg.1373	peg.1281
22	22	A/G-specific adenine glycosylase (EC 3.2.2.-)	peg.2472	peg.2475	peg.2591	peg.2600	peg.2512	peg.2391	peg.2526	peg.1102	peg.773	peg.2231	peg.905	peg.1350	peg.1780	peg.2088	peg.2068	peg.630	peg.1495	peg.461	peg.1381	peg.126	peg.1374	peg.1282
22	22	Hypothetical protein SAV1869	peg.2473	peg.2476	peg.2592	peg.2599	peg.2511	peg.2392	peg.2525	peg.1103	peg.772	peg.2230	peg.904	peg.1351	peg.1781	peg.2089	peg.2067	peg.629	peg.1496	peg.462	peg.1382	peg.127	peg.1375	peg.1283
22	22	Teichoic acid translocation permease protein TagG	peg.2474	peg.2477	peg.2593	peg.2598	peg.2510	peg.2393	peg.2524	peg.1104	peg.771	peg.2229	peg.903	peg.1352	peg.1782	peg.2090	peg.2066	peg.628	peg.1497	peg.463	peg.1383	peg.128	peg.1376	peg.1284
22	22	Teichoic acid export ATP-binding protein TagH (EC 3.6.3.40)	peg.2475	peg.2478	peg.2594	peg.2597	peg.2509	peg.2394	peg.2523	peg.1105	peg.770	peg.2228	peg.902	peg.1353	peg.1783	peg.2091	peg.2065	peg.627	peg.1498	peg.464	peg.1384	peg.129	peg.1377	peg.1285
22	22	Transcription regulator CDS_ID OB0894	peg.2476	peg.2479	peg.2595	peg.2596	peg.2508	peg.2395	peg.2522	peg.1106	peg.769	peg.2227	peg.901	peg.1354	peg.1784	peg.2092	peg.2064	peg.626	peg.1499	peg.465	peg.1385	peg.130	peg.1378	peg.1286
22	22	FIG01108504: hypothetical protein	peg.877	peg.248	peg.900	peg.877	peg.1932	peg.1576	peg.1945	peg.1514	peg.362	peg.271	peg.493	peg.1765	peg.779	peg.1454	peg.1131	peg.210	peg.1889	peg.864	peg.1924	peg.938	peg.1919	peg.1690
22	22	regulatory protein RecX	peg.2477	peg.2480	peg.2596	peg.2595	peg.2507	peg.2396	peg.2521	peg.1107	peg.768	peg.2226	peg.900	peg.1355	peg.1785	peg.2093	peg.2063	peg.625	peg.1500	peg.466	peg.1386	peg.131	peg.1379	peg.1287
22	22	Monofunctional biosynthetic peptidoglycan transglycosylase (EC 2.4.2.-)	peg.2478	peg.2481	peg.2597	peg.2594	peg.2506	peg.2397	peg.2520	peg.1108	peg.767	peg.2225	peg.899	peg.1356	peg.1786	peg.2094	peg.2062	peg.623	peg.1501	peg.467	peg.1387	peg.132	peg.1380	peg.1288
22	28	ThiJ/PfpI family protein	peg.230,peg.2479	peg.2482,peg.897	peg.253,peg.2598	peg.229,peg.2593	peg.2505	peg.2398	peg.2519	peg.1109	peg.766	peg.2224	peg.898	peg.1357	peg.1787	peg.2095,peg.2335	peg.2061,peg.2385	peg.622	peg.1502	peg.468	peg.1388	peg.133	peg.1381	peg.1289
22	22	Hypothetical protein FIG009695	peg.2480	peg.2483	peg.2599	peg.2592	peg.2504	peg.2399	peg.2518	peg.1110	peg.765	peg.2223	peg.897	peg.1358	peg.1788	peg.2096	peg.2060	peg.621	peg.1503	peg.469	peg.1389	peg.134	peg.1382	peg.1290
22	22	Hypothetical protein SAV1877	peg.2481	peg.2484	peg.2600	peg.2591	peg.2503	peg.2400	peg.2517	peg.1111	peg.764	peg.2222	peg.896	peg.1359	peg.1789	peg.2097	peg.2059	peg.620	peg.1504	peg.470	peg.1390	peg.135	peg.1383	peg.1291
22	22	Acyl-CoA hydrolase (EC 3.1.2.20)	peg.2482	peg.2485	peg.2601	peg.2590	peg.2502	peg.2401	peg.2516	peg.1112	peg.763	peg.2221	peg.895	peg.1360	peg.1790	peg.2098	peg.2058	peg.619	peg.1505	peg.471	peg.1391	peg.136	peg.1384	peg.1292
22	22	Aminopeptidase S (Leu, Val, Phe, Tyr preference) (EC 3.4.11.24)	peg.2483	peg.2486	peg.2602	peg.2589	peg.2500	peg.2403	peg.2514	peg.1113	peg.762	peg.2220	peg.894	peg.1361	peg.1791	peg.2099	peg.2057	peg.618	peg.1506	peg.472	peg.1392	peg.137	peg.1385	peg.1293
22	22	Hypothetical protein YfkK	peg.2484	peg.2487	peg.2603	peg.2588	peg.2499	peg.2404	peg.2513	peg.1114	peg.761	peg.2219	peg.893	peg.1362	peg.1792	peg.2100	peg.2056	peg.617	peg.1507	peg.473	peg.1393	peg.138	peg.1386	peg.1294
22	22	FIG133424: Low molecular weight protein tyrosine phosphatase (EC 3.1.3.48)	peg.2485	peg.2488	peg.2604	peg.2587	peg.2498	peg.2405	peg.2512	peg.1115	peg.760	peg.2218	peg.892	peg.1363	peg.1793	peg.2101	peg.2055	peg.616	peg.1508	peg.474	peg.1394	peg.139	peg.1387	peg.1295
22	22	FIG010063: hypothetical protein	peg.2486	peg.2489	peg.2605	peg.2586	peg.2497	peg.2406	peg.2511	peg.1116	peg.759	peg.2217	peg.891	peg.1364	peg.1794	peg.2102	peg.2054	peg.615	peg.1509	peg.475	peg.1395	peg.140	peg.1388	peg.1296
22	22	Proton/glutamate symport protein @ Sodium/glutamate symport protein	peg.876	peg.249	peg.899	peg.876	peg.1931	peg.1577	peg.1944	peg.1515	peg.361	peg.270	peg.492	peg.1766	peg.780	peg.1455	peg.1130	peg.209	peg.1890	peg.865	peg.1926	peg.850	peg.1920	peg.1691
22	22	Ribonuclease BN (EC 3.1.-.-)	peg.2487	peg.2490	peg.2606	peg.2585	peg.2496	peg.2407	peg.2510	peg.1117	peg.758	peg.2216	peg.890	peg.1365	peg.1795	peg.2103	peg.2053	peg.614	peg.1510	peg.476	peg.1396	peg.141	peg.1389	peg.1297
22	22	Two component transcriptional regulator VraR	peg.2488	peg.2491	peg.2607	peg.2584	peg.2495	peg.2408	peg.2509	peg.1118	peg.757	peg.2215	peg.889	peg.1366	peg.1796	peg.2104	peg.2052	peg.613	peg.1511	peg.477	peg.1397	peg.142	peg.1390	peg.1298
22	22	Sensor histidine kinase VraS	peg.2489	peg.2492	peg.2608	peg.2583	peg.2494	peg.2409	peg.2508	peg.1119	peg.756	peg.2214	peg.888	peg.1367	peg.1797	peg.2105	peg.2051	peg.612	peg.1512	peg.478	peg.1398	peg.143	peg.1391	peg.1299
22	22	Transporter associated with VraSR	peg.2490	peg.2493	peg.2609	peg.2582	peg.2493	peg.2410	peg.2507	peg.1120	peg.755	peg.2213	peg.887	peg.1368	peg.1798	peg.2106	peg.2050	peg.611	peg.1513	peg.479	peg.1399	peg.144	peg.1392	peg.1300
22	22	FIG01108212: hypothetical protein	peg.2491	peg.2494	peg.2610	peg.2581	peg.2492	peg.2411	peg.2506	peg.1121	peg.754	peg.2212	peg.886	peg.1369	peg.1799	peg.2107	peg.2049	peg.610	peg.1514	peg.480	peg.1400	peg.145	peg.1393	peg.1301
22	22	Methionine aminopeptidase (EC 3.4.11.18)	peg.2492	peg.2495	peg.2611	peg.2580	peg.2490	peg.2413	peg.2504	peg.1122	peg.753	peg.2211	peg.885	peg.1370	peg.1800	peg.2108	peg.2048	peg.609	peg.1515	peg.481	peg.1401	peg.146	peg.1394	peg.1302
22	22	Integral membrane protein	peg.2493	peg.2496	peg.2612	peg.2579	peg.2489	peg.2414	peg.2503	peg.1123	peg.752	peg.2210	peg.884	peg.1371	peg.1801	peg.2109	peg.2047	peg.608	peg.1516	peg.482	peg.1402	peg.147	peg.1395	peg.1303
22	22	Immunodominant antigen B	peg.2494	peg.2497	peg.2613	peg.2578	peg.2488	peg.2415	peg.2502	peg.1124	peg.751	peg.2209	peg.883	peg.1372	peg.1802	peg.2110	peg.2046	peg.607	peg.1517	peg.483	peg.1403	peg.148	peg.1396	peg.1304
22	22	Putative amidotransferase similar to cobyric acid synthase	peg.2495	peg.2498	peg.2614	peg.2577	peg.2487	peg.2416	peg.2501	peg.1125	peg.750	peg.2208	peg.882	peg.1373	peg.1803	peg.2111	peg.2045	peg.606	peg.1518	peg.484	peg.1404	peg.149	peg.1397	peg.1305
22	22	proposed amino acid ligase found clustered with an amidotransferase	peg.2496	peg.2499	peg.2615	peg.2576	peg.2486	peg.2417	peg.2500	peg.1126	peg.749	peg.2207	peg.881	peg.1374	peg.1804	peg.2112	peg.2044	peg.605	peg.1519	peg.485	peg.1405	peg.150	peg.1398	peg.1306
22	22	FIG01108216: hypothetical protein	peg.875	peg.250	peg.898	peg.875	peg.1930	peg.1578	peg.1943	peg.1516	peg.360	peg.269	peg.491	peg.1767	peg.781	peg.1456	peg.1129	peg.208	peg.1891	peg.866	peg.1927	peg.851	peg.1921	peg.1692
22	22	Ferritin-like protein 2	peg.2498	peg.2501	peg.2617	peg.2574	peg.2485	peg.2418	peg.2499	peg.1127	peg.748	peg.2206	peg.880	peg.1375	peg.1805	peg.2113	peg.2043	peg.604	peg.1520	peg.486	peg.1406	peg.151	peg.1399	peg.1307
22	22	DNA polymerase III polC-type (EC 2.7.7.7)	peg.2499	peg.2502	peg.2618	peg.2573	peg.2484	peg.2419	peg.2498	peg.1128	peg.747	peg.2205	peg.879	peg.1376	peg.1806	peg.2114	peg.2042	peg.603	peg.1521	peg.487	peg.1407	peg.152	peg.1400	peg.1308
22	22	DNA polymerase IV (EC 2.7.7.7)	peg.2500	peg.2503	peg.2619	peg.2572	peg.2483	peg.2420	peg.2497	peg.1129	peg.746	peg.2204	peg.878	peg.1377	peg.1807	peg.2115	peg.2041	peg.602	peg.1522	peg.488	peg.1408	peg.153	peg.1401	peg.1309
22	22	Hypothetical protein SAV1896	peg.2501	peg.2504	peg.2620	peg.2571	peg.2482	peg.2421	peg.2496	peg.1130	peg.745	peg.2203	peg.877	peg.1378	peg.1808	peg.2116	peg.2040	peg.601	peg.1523	peg.489	peg.1409	peg.154	peg.1403	peg.1310
22	22	RNA methyltransferase, TrmA family	peg.2502	peg.2505	peg.2621	peg.2570	peg.2481	peg.2422	peg.2495	peg.1131	peg.744	peg.2202	peg.876	peg.1379	peg.1809	peg.2117	peg.2039	peg.600	peg.1524	peg.490	peg.1410	peg.155	peg.1404	peg.1311
22	22	Transcription regulator [contains diacylglycerol kinase catalytic domain]	peg.2503	peg.2506	peg.2622	peg.2569	peg.2480	peg.2423	peg.2494	peg.1132	peg.743	peg.2201	peg.875	peg.1380	peg.1810	peg.2118	peg.2038	peg.599	peg.1525	peg.491	peg.1411	peg.156	peg.1405	peg.1312
22	22	Aspartyl-tRNA(Asn) amidotransferase subunit B (EC 6.3.5.6) @ Glutamyl-tRNA(Gln) amidotransferase subunit B (EC 6.3.5.7)	peg.2504	peg.2507	peg.2623	peg.2568	peg.2479	peg.2424	peg.2493	peg.1133	peg.742	peg.2200	peg.874	peg.1381	peg.1811	peg.2119	peg.2037	peg.598	peg.1526	peg.492	peg.1412	peg.157	peg.1406	peg.1313
22	22	Aspartyl-tRNA(Asn) amidotransferase subunit A (EC 6.3.5.6) @ Glutamyl-tRNA(Gln) amidotransferase subunit A (EC 6.3.5.7)	peg.2505	peg.2508	peg.2624	peg.2567	peg.2478	peg.2425	peg.2492	peg.1134	peg.741	peg.2199	peg.873	peg.1382	peg.1812	peg.2120	peg.2036	peg.597	peg.1527	peg.493	peg.1413	peg.158	peg.1407	peg.1314
22	22	Aspartyl-tRNA(Asn) amidotransferase subunit C (EC 6.3.5.6) @ Glutamyl-tRNA(Gln) amidotransferase subunit C (EC 6.3.5.7)	peg.2506	peg.2509	peg.2625	peg.2566	peg.2477	peg.2426	peg.2491	peg.1135	peg.740	peg.2198	peg.872	peg.1383	peg.1813	peg.2121	peg.2035	peg.596	peg.1528	peg.494	peg.1414	peg.159	peg.1408	peg.1315
22	22	Oxygen-insensitive NAD(P)H nitroreductase (EC 1.-.-.-) / Dihydropteridine reductase (EC 1.5.1.34)	peg.874	peg.251	peg.897	peg.874	peg.1929	peg.1579	peg.1942	peg.1517	peg.359	peg.268	peg.490	peg.1768	peg.782	peg.1457	peg.1128	peg.207	peg.1892	peg.867	peg.1928	peg.852	peg.1922	peg.1693
22	22	Proline/sodium symporter PutP (TC 2.A.21.2.1) @ Propionate/sodium symporter	peg.2507	peg.2510	peg.2626	peg.2565	peg.2476	peg.2427	peg.2488	peg.1136	peg.739	peg.2197	peg.871	peg.1384	peg.1814	peg.2122	peg.2034	peg.595	peg.1529	peg.495	peg.1415	peg.160	peg.1409	peg.1316
22	22	Putative pheromone cAM373 precursor lipoprotein CamS	peg.2508	peg.2511	peg.2627	peg.2564	peg.2474	peg.2429	peg.2486	peg.1137	peg.738	peg.2196	peg.870	peg.1385	peg.1815	peg.2123	peg.2033	peg.594	peg.1530	peg.496	peg.1416	peg.161	peg.1410	peg.1317
22	22	DNA ligase (EC 6.5.1.2)	peg.2509	peg.2512	peg.2628	peg.2563	peg.2473	peg.2430	peg.2485	peg.1138	peg.737	peg.2195	peg.869	peg.1386	peg.1816	peg.2124	peg.2032	peg.593	peg.1531	peg.497	peg.1417	peg.163	peg.1411	peg.1318
22	22	ATP-dependent DNA helicase UvrD/PcrA	peg.2510	peg.2513	peg.2629	peg.2562	peg.2472	peg.2431	peg.2484	peg.1139	peg.736	peg.2194	peg.868	peg.1387	peg.1817	peg.2125	peg.2031	peg.592	peg.1532	peg.498	peg.1418	peg.164	peg.1412	peg.1319
22	22	(S)-3-O-geranylgeranylglyceryl phosphate synthase	peg.2511	peg.2514	peg.2630	peg.2561	peg.2471	peg.2432	peg.2483	peg.1140	peg.735	peg.2193	peg.867	peg.1388	peg.1818	peg.2126	peg.2030	peg.591	peg.1533	peg.499	peg.1419	peg.165	peg.1413	peg.1320
22	22	His repressor	peg.2512	peg.2515	peg.2631	peg.2560	peg.2470	peg.2433	peg.2482	peg.1141	peg.734	peg.2192	peg.866	peg.1389	peg.1819	peg.2127	peg.2029	peg.590	peg.1534	peg.500	peg.1420	peg.166	peg.1414	peg.1321
22	22	Adenylosuccinate lyase (EC 4.3.2.2)	peg.2513	peg.2516	peg.2632	peg.2559	peg.2469	peg.2434	peg.2481	peg.1142	peg.733	peg.2191	peg.865	peg.1390	peg.1820	peg.2128	peg.2028	peg.589	peg.1535	peg.501	peg.1421	peg.167	peg.1415	peg.1322
22	22	FIG01107984: hypothetical protein	peg.2514	peg.2517	peg.2633	peg.2558	peg.2468	peg.2435	peg.2480	peg.1143	peg.732	peg.2190	peg.864	peg.1391	peg.1821	peg.2129	peg.2027	peg.588	peg.1536	peg.502	peg.1422	peg.168	peg.1416	peg.1323
22	22	FIG01225759: possible membrane protein	peg.2515	peg.2518	peg.2634	peg.2557	peg.2467	peg.2436	peg.2479	peg.1144	peg.731	peg.2189	peg.863	peg.1392	peg.1822	peg.2130	peg.2026	peg.587	peg.1537	peg.503	peg.1423	peg.169	peg.1417	peg.1324
22	22	NAD synthetase (EC 6.3.1.5)	peg.2516	peg.2519	peg.2635	peg.2556	peg.2466	peg.2437	peg.2478	peg.1145	peg.730	peg.2188	peg.862	peg.1393	peg.1823	peg.2131	peg.2025	peg.586	peg.1538	peg.504	peg.1424	peg.170	peg.1418	peg.1325
22	22	Transcriptional regulator SarZ (Staphylococcal accessory regulator Z)	peg.873	peg.252	peg.896	peg.873	peg.1928	peg.1580	peg.1941	peg.1518	peg.358	peg.267	peg.489	peg.1769	peg.783	peg.1458	peg.1127	peg.206	peg.1893	peg.868	peg.1929	peg.853	peg.1923	peg.1694
22	22	Nicotinate phosphoribosyltransferase (EC 2.4.2.11)	peg.2517	peg.2520	peg.2636	peg.2555	peg.2465	peg.2438	peg.2477	peg.1146	peg.729	peg.2187	peg.861	peg.1394	peg.1824	peg.2132	peg.2024	peg.585	peg.1539	peg.505	peg.1425	peg.171	peg.1419	peg.1326
22	22	cell wall surface anchor family protein	peg.2521	peg.2524	peg.2640	peg.2551	peg.2460	peg.2443	peg.2472	peg.1149	peg.726	peg.2184	peg.858	peg.1397	peg.1827	peg.2135	peg.2021	peg.581	peg.1542	peg.510	peg.1428	peg.174	peg.1657	peg.1329
22	22	Nicotinamidase (EC 3.5.1.19)	peg.2522	peg.2525	peg.2641	peg.2550	peg.2459	peg.2444	peg.2471	peg.1150	peg.725	peg.2183	peg.857	peg.1398	peg.1828	peg.2136	peg.2020	peg.580	peg.1543	peg.511	peg.1429	peg.175	peg.1658	peg.1330
22	22	Manganese-dependent inorganic pyrophosphatase (EC 3.6.1.1)	peg.2523	peg.2526	peg.2642	peg.2549	peg.2458	peg.2445	peg.2470	peg.1151	peg.724	peg.2182	peg.856	peg.1399	peg.1829	peg.2137	peg.2019	peg.579	peg.1544	peg.512	peg.1430	peg.176	peg.1659	peg.1331
22	22	6-phosphogluconolactonase (EC 3.1.1.31)	peg.2527	peg.2530	peg.2646	peg.2545	peg.2456	peg.2447	peg.2468	peg.1153	peg.722	peg.2180	peg.854	peg.1401	peg.1831	peg.2139	peg.2017	peg.577	peg.1546	peg.514	peg.1432	peg.178	peg.1661	peg.1333
22	22	FIG01107859: hypothetical protein	peg.2528	peg.2532	peg.2647	peg.2544	peg.2455	peg.2448	peg.2467	peg.1155	peg.720	peg.2178	peg.852	peg.1403	peg.1833	peg.2141	peg.2015	peg.576	peg.1556	peg.515	peg.1442	peg.179	peg.1671	peg.1334
22	22	FIG01108203: hypothetical protein	peg.2529	peg.2533	peg.2648	peg.2543	peg.2454	peg.2449	peg.2466	peg.1156	peg.719	peg.2177	peg.851	peg.1404	peg.1834	peg.2142	peg.2014	peg.575	peg.1557	peg.516	peg.1443	peg.180	peg.1672	peg.1335
22	22	FIG01107938: hypothetical protein	peg.2533	peg.2537	peg.2652	peg.2539	peg.2450	peg.2453	peg.2462	peg.1158	peg.717	peg.2175	peg.849	peg.1406	peg.1836	peg.2144	peg.2012	peg.573	peg.1559	peg.518	peg.1445	peg.182	peg.1674	peg.1337
22	22	FIG01108395: hypothetical protein	peg.2534	peg.2538	peg.2653	peg.2538	peg.2449	peg.2454	peg.2461	peg.1159	peg.716	peg.2174	peg.848	peg.1407	peg.1837	peg.2145	peg.2011	peg.572	peg.1560	peg.519	peg.1446	peg.183	peg.1675	peg.1338
22	22	FIG01107873: hypothetical protein	peg.2535	peg.2539	peg.2654	peg.2537	peg.2448	peg.2455	peg.2460	peg.1160	peg.715	peg.2173	peg.847	peg.1408	peg.1838	peg.2146	peg.2010	peg.571	peg.1561	peg.520	peg.1447	peg.184	peg.1676	peg.1339
22	22	FIG01108144: hypothetical protein	peg.2538	peg.2542	peg.2657	peg.2534	peg.2446	peg.2457	peg.2458	peg.1162	peg.713	peg.2171	peg.845	peg.1410	peg.1840	peg.2148	peg.2008	peg.569	peg.1563	peg.522	peg.1449	peg.186	peg.1678	peg.1341
22	22	ABC transporter ATP-binding protein	peg.2539	peg.2543	peg.2658	peg.2533	peg.2445	peg.2458	peg.2457	peg.1163	peg.712	peg.2170	peg.844	peg.1411	peg.1841	peg.2149	peg.2007	peg.568	peg.1564	peg.523	peg.1450	peg.187	peg.1679	peg.1342
22	22	FIG01108151: hypothetical protein	peg.2540	peg.2544	peg.2659	peg.2532	peg.2444	peg.2459	peg.2456	peg.1164	peg.711	peg.2169	peg.843	peg.1412	peg.1842	peg.2150	peg.2006	peg.567	peg.1565	peg.524	peg.1451	peg.188	peg.1680	peg.1343
22	22	ABC-type multidrug transport system, ATPase component	peg.2541	peg.2545	peg.2660	peg.2531	peg.2443	peg.2460	peg.2455	peg.1165	peg.710	peg.2168	peg.842	peg.1413	peg.1843	peg.2151	peg.2005	peg.566	peg.1566	peg.525	peg.1452	peg.189	peg.1681	peg.1344
22	22	Transcriptional regulator, GntR family	peg.2542	peg.2546	peg.2661	peg.2530	peg.2442	peg.2461	peg.2454	peg.1166	peg.709	peg.2167	peg.841	peg.1414	peg.1844	peg.2152	peg.2004	peg.565	peg.1567	peg.526	peg.1453	peg.190	peg.1682	peg.1345
22	22	FIG01107851: hypothetical protein	peg.2543	peg.2547	peg.2662	peg.2529	peg.2441	peg.2462	peg.2453	peg.1167	peg.708	peg.2166	peg.840	peg.1415	peg.1845	peg.2153	peg.2003	peg.564	peg.1568	peg.527	peg.1454	peg.191	peg.1683	peg.1346
22	22	Aspartate aminotransferase (EC 2.6.1.1)	peg.2544	peg.2548	peg.2663	peg.2528	peg.2440	peg.2463	peg.2452	peg.1168	peg.706	peg.2165	peg.839	peg.1417	peg.1847	peg.2154	peg.2002	peg.563	peg.1569	peg.528	peg.1455	peg.192	peg.1684	peg.1347
22	22	Nitrate/nitrite transporter	peg.870	peg.255	peg.893	peg.870	peg.1924	peg.1584	peg.1937	peg.1520	peg.356	peg.265	peg.487	peg.1771	peg.785	peg.1460	peg.1125	peg.205	peg.1894	peg.869	peg.1930	peg.854	peg.1924	peg.1695
22	22	Heat shock protein 60 family chaperone GroEL	peg.2552	peg.2556	peg.2671	peg.2520	peg.2433	peg.2470	peg.2445	peg.1171	peg.703	peg.2162	peg.836	peg.1422	peg.1875	peg.2196	peg.1999	peg.531	peg.1571	peg.538	peg.1458	peg.215	peg.1710	peg.1374
22	22	Heat shock protein 60 family co-chaperone GroES	peg.2553	peg.2557	peg.2672	peg.2519	peg.2432	peg.2471	peg.2444	peg.1172	peg.702	peg.2161	peg.835	peg.1423	peg.1876	peg.2197	peg.1998	peg.530	peg.1572	peg.539	peg.1459	peg.216	peg.1711	peg.1375
22	22	CAAX amino terminal protease family protein	peg.2554	peg.2558	peg.2673	peg.2518	peg.2431	peg.2472	peg.2443	peg.1173	peg.701	peg.2160	peg.834	peg.1424	peg.1877	peg.2198	peg.1997	peg.529	peg.1573	peg.540	peg.1460	peg.217	peg.1712	peg.1376
22	22	Two-component response regulator	peg.869	peg.256	peg.892	peg.869	peg.1923	peg.1585	peg.1936	peg.1521	peg.355	peg.264	peg.486	peg.1772	peg.786	peg.1461	peg.1124	peg.204	peg.1895	peg.870	peg.1931	peg.855	peg.1925	peg.1696
22	22	Accessory gene regulator B	peg.2559	peg.2563	peg.4	peg.2513	peg.2426	peg.2477	peg.2438	peg.1177	peg.697	peg.2155	peg.830	peg.1430	peg.1882	peg.2202	peg.1993	peg.526	peg.1576	peg.543	peg.1463	peg.221	peg.1715	peg.1379
22	22	Histidine kinase of the competence regulon ComD	peg.2561	peg.2565	peg.6	peg.2511	peg.2424	peg.2479	peg.2437	peg.1179	peg.695	peg.2153	peg.828	peg.1432	peg.1884	peg.2204	peg.1991	peg.524	peg.1578	peg.545	peg.1465	peg.223	peg.1717	peg.1381
22	22	Response regulator of the competence regulon ComE	peg.2562	peg.2566	peg.7	peg.2510	peg.2423	peg.2480	peg.2436	peg.1180	peg.694	peg.2152	peg.827	peg.1433	peg.1885	peg.2205	peg.1990	peg.523	peg.1579	peg.546	peg.1466	peg.224	peg.1718	peg.1382
22	22	Sucrose-6-phosphate hydrolase (EC 3.2.1.B3)	peg.2563	peg.2567	peg.8	peg.2509	peg.2422	peg.2481	peg.2435	peg.1182	peg.692	peg.2150	peg.825	peg.1435	peg.1887	peg.2207	peg.1989	peg.521	peg.1581	peg.548	peg.1468	peg.226	peg.1720	peg.1384
22	22	Sensor protein DegS	peg.868	peg.257	peg.891	peg.868	peg.1922	peg.1586	peg.1935	peg.1522	peg.354	peg.263	peg.485	peg.1773	peg.787	peg.1463	peg.1123	peg.203	peg.1896	peg.871	peg.1932	peg.856	peg.1926	peg.1697
22	22	Ammonium transporter	peg.2567	peg.2571	peg.12	peg.2505	peg.2418	peg.2485	peg.2431	peg.1184	peg.690	peg.2148	peg.823	peg.1437	peg.1889	peg.2209	peg.1988	peg.519	peg.1584	peg.550	peg.1470	peg.228	peg.1722	peg.1386
22	22	Hypothetical protein SAV2044	peg.2569	peg.2573	peg.14	peg.2503	peg.2417	peg.2486	peg.2430	peg.1185	peg.689	peg.2147	peg.822	peg.1438	peg.1890	peg.2210	peg.1987	peg.518	peg.1585	peg.551	peg.1471	peg.229	peg.1723	peg.1387
22	22	Redox-sensitive transcriptional regulator (AT-rich DNA-binding protein)	peg.2574	peg.2578	peg.19	peg.2498	peg.2413	peg.2490	peg.2426	peg.1188	peg.686	peg.2144	peg.819	peg.1441	peg.1893	peg.2213	peg.1984	peg.516	peg.1587	peg.553	peg.1625	peg.231	peg.1725	peg.1389
22	22	ABC transporter ATP-binding protein uup	peg.2575	peg.2579	peg.20	peg.2497	peg.2412	peg.2491	peg.2425	peg.1189	peg.685	peg.2143	peg.818	peg.1442	peg.1894	peg.2214	peg.1983	peg.515	peg.1588	peg.554	peg.1626	peg.232	peg.1726	peg.1390
22	22	FIG01108434: hypothetical protein	peg.867	peg.258	peg.890	peg.867	peg.1921	peg.1587	peg.1934	peg.1523	peg.353	peg.262	peg.484	peg.1774	peg.788	peg.1464	peg.1122	peg.202	peg.1897	peg.872	peg.1933	peg.857	peg.1927	peg.1698
22	22	MutS-related protein, family 1	peg.2576	peg.2580	peg.21	peg.2496	peg.2411	peg.2492	peg.2424	peg.1190	peg.684	peg.2142	peg.817	peg.1443	peg.1895	peg.2215	peg.1982	peg.514	peg.1589	peg.555	peg.1627	peg.234	peg.1727	peg.1391
22	22	TsaD/Kae1/Qri7 protein, required for threonylcarbamoyladenosine t(6)A37 formation in tRNA	peg.2577	peg.2581	peg.22	peg.2495	peg.2409	peg.2494	peg.2422	peg.1191	peg.683	peg.2141	peg.816	peg.1444	peg.1896	peg.2216	peg.1981	peg.513	peg.1590	peg.556	peg.1628	peg.235	peg.1728	peg.1392
22	22	Ribosomal-protein-S18p-alanine acetyltransferase (EC 2.3.1.-)	peg.2578	peg.2582	peg.23	peg.2494	peg.2408	peg.2495	peg.2421	peg.1192	peg.682	peg.2140	peg.815	peg.1445	peg.1897	peg.2217	peg.1980	peg.512	peg.1591	peg.557	peg.1629	peg.236	peg.1729	peg.1393
22	22	TsaB protein, required for threonylcarbamoyladenosine (t(6)A) formation in tRNA	peg.2579	peg.2583	peg.24	peg.2493	peg.2407	peg.2496	peg.2420	peg.1193	peg.681	peg.2139	peg.814	peg.1446	peg.1898	peg.2218	peg.1979	peg.511	peg.1592	peg.558	peg.1630	peg.237	peg.1730	peg.1394
22	22	TsaE protein, required for threonylcarbamoyladenosine t(6)A37 formation in tRNA	peg.2580	peg.2584	peg.25	peg.2492	peg.2406	peg.2497	peg.2419	peg.1194	peg.680	peg.2138	peg.813	peg.1447	peg.1899	peg.2219	peg.1978	peg.510	peg.1593	peg.559	peg.1631	peg.238	peg.1731	peg.1395
22	22	Dihydroxy-acid dehydratase (EC 4.2.1.9)	peg.2583	peg.2587	peg.28	peg.2489	peg.2404	peg.2499	peg.2417	peg.1195	peg.679	peg.2137	peg.812	peg.1448	peg.1900	peg.2220	peg.1977	peg.509	peg.1594	peg.560	peg.1632	peg.239	peg.698	peg.1396
22	22	Respiratory nitrate reductase gamma chain (EC 1.7.99.4)	peg.866	peg.259	peg.889	peg.866	peg.1920	peg.1588	peg.1933	peg.1524	peg.352	peg.261	peg.483	peg.1775	peg.789	peg.1465	peg.1121	peg.201	peg.1898	peg.873	peg.1934	peg.858	peg.1928	peg.1699
22	22	2-isopropylmalate synthase (EC 2.3.3.13)	peg.2593	peg.2597	peg.38	peg.2479	peg.2396	peg.2507	peg.2409	peg.1199	peg.675	peg.2133	peg.807	peg.1451	peg.1904	peg.2224	peg.1973	peg.505	peg.1598	peg.564	peg.1636	peg.243	peg.702	peg.1400
22	22	Respiratory nitrate reductase delta chain (EC 1.7.99.4)	peg.865	peg.260	peg.888	peg.865	peg.1919	peg.1589	peg.1932	peg.1525	peg.351	peg.260	peg.482	peg.1776	peg.790	peg.1466	peg.1120	peg.200	peg.1899	peg.874	peg.1935	peg.859	peg.1929	peg.1700
22	22	3-isopropylmalate dehydratase small subunit (EC 4.2.1.33)	peg.2599	peg.2603	peg.44	peg.2473	peg.2389	peg.2514	peg.2402	peg.1202	peg.672	peg.2130	peg.804	peg.1454	peg.1907	peg.2227	peg.1970	peg.501	peg.1601	peg.567	peg.1639	peg.246	peg.705	peg.1403
22	22	Diadenylate cyclase spyDAC; Bacterial checkpoint controller DisA with nucleotide-binding domain	peg.2604	peg.2608	peg.2582	peg.2609	peg.2662	peg.2677	peg.2691	peg.1297	peg.579	peg.2	peg.711	peg.1545	peg.2018	peg.1991	peg.2158	peg.408	peg.1689	peg.657	peg.1726	peg.1104	peg.2023	peg.1492
22	22	Uncharacterized secreted protein associated with spyDAC	peg.2605	peg.2609	peg.2581	peg.2610	peg.2663	peg.2676	peg.2690	peg.1296	peg.580	peg.3	peg.712	peg.1544	peg.2019	peg.1992	peg.2159	peg.409	peg.1688	peg.656	peg.1725	peg.1103	peg.2022	peg.1491
22	22	Respiratory nitrate reductase beta chain (EC 1.7.99.4)	peg.864	peg.261	peg.887	peg.864	peg.1918	peg.1590	peg.1931	peg.1526	peg.350	peg.259	peg.481	peg.1777	peg.791	peg.1467	peg.1119	peg.199	peg.1900	peg.875	peg.1936	peg.860	peg.1930	peg.1701
22	22	Phosphoglucosamine mutase (EC 5.4.2.10) / FemD, factor involved in methicillin resistance	peg.2606	peg.2610	peg.2580	peg.2611	peg.2664	peg.2675	peg.2689	peg.1295	peg.581	peg.4	peg.713	peg.1543	peg.2020	peg.1993	peg.2160	peg.410	peg.1687	peg.655	peg.1724	peg.1102	peg.2021	peg.1490
22	22	Glucosamine--fructose-6-phosphate aminotransferase [isomerizing] (EC 2.6.1.16)	peg.2607	peg.2611	peg.2579	peg.2612	peg.2665	peg.2674	peg.2688	peg.1290	peg.586	peg.9	peg.718	peg.1538	peg.2025	peg.1998	peg.2165	peg.411	peg.1685	peg.653	peg.1723	peg.1101	peg.2019	peg.1489
22	22	HMP-PP hydrolase (pyridoxal phosphatase) Cof, detected in genetic screen for thiamin metabolic genes (PMID:15292217)	peg.2608	peg.2612	peg.2578	peg.2613	peg.2666	peg.2673	peg.2687	peg.1289	peg.587	peg.10	peg.719	peg.1537	peg.2026	peg.1999	peg.2166	peg.412	peg.1684	peg.652	peg.1722	peg.1100	peg.2018	peg.1488
22	22	Lytic regulatory protein	peg.2609	peg.2613	peg.2577	peg.2614	peg.2667	peg.2672	peg.2686	peg.1288	peg.588	peg.11	peg.720	peg.1536	peg.2027	peg.2000	peg.2167	peg.414	peg.1683	peg.651	peg.1721	peg.1099	peg.2017	peg.1487
22	22	Serine/threonine protein phosphatase (EC 3.1.3.16)	peg.2610	peg.2614	peg.2576	peg.2615	peg.2668	peg.2671	peg.2685	peg.1287	peg.589	peg.12	peg.721	peg.1535	peg.2028	peg.2001	peg.2168	peg.415	peg.1682	peg.650	peg.1720	peg.1098	peg.2016	peg.1486
22	22	Zn(II) and Co(II) transmembrane diffusion facilitator	peg.2611	peg.2615	peg.2575	peg.2616	peg.2669	peg.2670	peg.2684	peg.1286	peg.590	peg.13	peg.722	peg.1534	peg.2029	peg.2002	peg.2169	peg.416	peg.1681	peg.649	peg.1719	peg.1097	peg.2015	peg.1485
22	22	Zn(II) or Co(II)-specific transcriptional repressor protein	peg.2612	peg.2616	peg.2574	peg.2617	peg.2670	peg.2669	peg.2683	peg.1285	peg.591	peg.14	peg.723	peg.1533	peg.2030	peg.2003	peg.2170	peg.417	peg.1680	peg.648	peg.1718	peg.1096	peg.2014	peg.1484
22	22	oxidoreductase ylbE	peg.2613	peg.2617	peg.2573	peg.2618	peg.2671	peg.2668	peg.2682	peg.1284	peg.592	peg.15	peg.724	peg.1532	peg.2031	peg.2004	peg.2171	peg.418	peg.1679	peg.647	peg.1717	peg.1095	peg.2013	peg.1483
22	22	Mannose-6-phosphate isomerase, class I (EC 5.3.1.8)	peg.2614	peg.2618	peg.2572	peg.2619	peg.2672	peg.2667	peg.2681	peg.1283	peg.593	peg.16	peg.725	peg.1531	peg.2032	peg.2005	peg.2172	peg.420	peg.1678	peg.646	peg.1716	peg.1094	peg.2012	peg.1482
22	22	Respiratory nitrate reductase alpha chain (EC 1.7.99.4)	peg.863	peg.262	peg.886	peg.863	peg.1917	peg.1591	peg.1930	peg.1527	peg.349	peg.258	peg.480	peg.1778	peg.792	peg.1468	peg.1118	peg.198	peg.1901	peg.876	peg.1937	peg.861	peg.1931	peg.1702
22	22	Hypothetical protein SAV2141	peg.2617	peg.2621	peg.2569	peg.2622	peg.2673	peg.2666	peg.2680	peg.1281	peg.595	peg.18	peg.727	peg.1529	peg.2034	peg.2007	peg.2174	peg.423	peg.1676	peg.644	peg.1714	peg.1091	peg.2009	peg.1479
22	22	Hypothetical protein SAV2140	peg.2618	peg.2622	peg.2568	peg.2623	peg.2674	peg.2665	peg.2679	peg.1280	peg.596	peg.19	peg.728	peg.1528	peg.2035	peg.2008	peg.2175	peg.424	peg.1675	peg.643	peg.1713	peg.1090	peg.2008	peg.1478
22	22	Purine nucleoside phosphorylase (EC 2.4.2.1)	peg.2620	peg.2624	peg.2566	peg.2625	peg.2676	peg.2663	peg.2677	peg.1278	peg.598	peg.21	peg.730	peg.1526	peg.2037	peg.2010	peg.2177	peg.426	peg.1673	peg.641	peg.1711	peg.1088	peg.2006	peg.1476
22	22	Deoxyribose-phosphate aldolase (EC 4.1.2.4)	peg.2621	peg.2625	peg.2565	peg.2626	peg.2677	peg.2662	peg.2676	peg.1277	peg.599	peg.22	peg.731	peg.1525	peg.2038	peg.2011	peg.2178	peg.427	peg.1672	peg.640	peg.1710	peg.1087	peg.2004	peg.1474
22	22	Pyrimidine-nucleoside phosphorylase (EC 2.4.2.2)	peg.2622	peg.2626	peg.2564	peg.2627	peg.2678	peg.2661	peg.2675	peg.1274	peg.600	peg.23	peg.732	peg.1524	peg.2039	peg.2012	peg.2179	peg.428	peg.1671	peg.639	peg.1709	peg.1086	peg.2003	peg.1472
22	22	Hypothetical protein SAV2135	peg.2624	peg.2628	peg.2562	peg.2629	peg.2591	peg.2522	peg.2605	peg.1272	peg.602	peg.25	peg.734	peg.1522	peg.2041	peg.2014	peg.2181	peg.430	peg.1669	peg.637	peg.1707	peg.1084	peg.2001	peg.1470
22	22	S-ribosylhomocysteine lyase (EC 4.4.1.21) / Autoinducer-2 production protein LuxS	peg.2625	peg.2629	peg.2561	peg.2630	peg.2590	peg.2523	peg.2604	peg.1270	peg.604	peg.27	peg.736	peg.1521	peg.2042	peg.2016	peg.2182	peg.431	peg.1668	peg.636	peg.1706	peg.1083	peg.2000	peg.1469
22	22	Uroporphyrinogen-III methyltransferase (EC 2.1.1.107)	peg.862	peg.263	peg.885	peg.862	peg.1916	peg.1592	peg.1929	peg.1528	peg.348	peg.257	peg.479	peg.1779	peg.793	peg.1469	peg.1117	peg.197	peg.1902	peg.877	peg.1938	peg.862	peg.1932	peg.1703
22	22	HmrA protein involved in methicillin resistance / amidohydrolase of M40 family	peg.2626	peg.2630	peg.2560	peg.2631	peg.2589	peg.2524	peg.2603	peg.1269	peg.605	peg.28	peg.737	peg.1520	peg.2043	peg.2017	peg.2183	peg.432	peg.1667	peg.635	peg.1705	peg.1082	peg.1999	peg.1468
22	22	Hypothetical protein SAV2132	peg.2629	peg.2633	peg.2557	peg.2634	peg.2587	peg.2526	peg.2601	peg.1268	peg.606	peg.29	peg.738	peg.1519	peg.2044	peg.2018	peg.2184	peg.433	peg.1666	peg.634	peg.1704	peg.1081	peg.1998	peg.1467
22	22	Hypothetical protein SAV2131	peg.2631	peg.2635	peg.2555	peg.2636	peg.2585	peg.2528	peg.2599	peg.1267	peg.607	peg.30	peg.739	peg.1518	peg.2045	peg.2019	peg.2185	peg.434	peg.1665	peg.632	peg.1703	peg.1079	peg.1997	peg.1466
22	22	Pantothenate kinase type II, eukaryotic (EC 2.7.1.33)	peg.2632	peg.2636	peg.2554	peg.2637	peg.2584	peg.2529	peg.2598	peg.1266	peg.608	peg.31	peg.740	peg.1517	peg.2046	peg.2020	peg.2186	peg.435	peg.1664	peg.631	peg.1702	peg.1078	peg.1996	peg.1465
22	22	DNA-directed RNA polymerase delta subunit (EC 2.7.7.6)	peg.2635	peg.2639	peg.2551	peg.2640	peg.2582	peg.2531	peg.2596	peg.1264	peg.610	peg.33	peg.742	peg.1515	peg.2048	peg.2022	peg.2188	peg.437	peg.1662	peg.629	peg.1700	peg.1076	peg.1994	peg.1463
22	22	Nitrite reductase [NAD(P)H] small subunit (EC 1.7.1.4)	peg.861	peg.264	peg.884	peg.861	peg.1915	peg.1593	peg.1928	peg.1529	peg.347	peg.256	peg.478	peg.1780	peg.794	peg.1470	peg.1116	peg.196	peg.1903	peg.878	peg.1939	peg.863	peg.1933	peg.1704
22	22	CTP synthase (EC 6.3.4.2)	peg.2636	peg.2640	peg.2550	peg.2641	peg.2581	peg.2532	peg.2595	peg.1263	peg.611	peg.34	peg.743	peg.1514	peg.2049	peg.2023	peg.2189	peg.438	peg.1661	peg.628	peg.1699	peg.1075	peg.1993	peg.1462
22	22	Hypothetical protein MW2050	peg.2637	peg.2641	peg.2549	peg.2642	peg.2580	peg.2533	peg.2594	peg.1262	peg.612	peg.35	peg.744	peg.1513	peg.2050	peg.2024	peg.2191	peg.439	peg.1660	peg.627	peg.1698	peg.1074	peg.1992	peg.1461
22	22	Fructose-bisphosphate aldolase class II (EC 4.1.2.13)	peg.2638	peg.2642	peg.2548	peg.2643	peg.2579	peg.2534	peg.2593	peg.1261	peg.613	peg.36	peg.745	peg.1512	peg.2051	peg.2025	peg.2192	peg.440	peg.1659	peg.626	peg.1697	peg.1161	peg.1991	peg.1460
22	22	UDP-N-acetylglucosamine 1-carboxyvinyltransferase (EC 2.5.1.7)	peg.2639	peg.2643	peg.2547	peg.2644	peg.2578	peg.2535	peg.2592	peg.1260	peg.614	peg.37	peg.746	peg.1511	peg.2052	peg.2026	peg.2193	peg.441	peg.1658	peg.625	peg.1696	peg.1160	peg.1990	peg.1459
22	22	Aldehyde dehydrogenase (EC 1.2.1.3)	peg.2641	peg.2645	peg.2545	peg.2646	peg.2576	peg.2537	peg.2590	peg.1258	peg.616	peg.39	peg.748	peg.1509	peg.2054	peg.2028	peg.2195	peg.442	peg.1656	peg.622	peg.1694	peg.1159	peg.1989	peg.1458
22	22	Transcription termination factor Rho	peg.2642	peg.2646	peg.2544	peg.2647	peg.2575	peg.2538	peg.2589	peg.1257	peg.617	peg.40	peg.749	peg.1508	peg.2055	peg.2029	peg.2196	peg.443	peg.1655	peg.621	peg.1693	peg.1158	peg.1988	peg.1457
22	22	LSU ribosomal protein L31p @ LSU ribosomal protein L31p, zinc-independent	peg.2643	peg.2647	peg.2543	peg.2648	peg.2574	peg.2539	peg.2588	peg.1256	peg.618	peg.41	peg.750	peg.1507	peg.2056	peg.2030	peg.2197	peg.444	peg.1654	peg.620	peg.1692	peg.1157	peg.1987	peg.1456
22	22	Thymidine kinase (EC 2.7.1.21)	peg.2644	peg.2648	peg.2542	peg.2649	peg.2573	peg.2540	peg.2587	peg.1255	peg.619	peg.42	peg.751	peg.1506	peg.2057	peg.2031	peg.2198	peg.445	peg.1653	peg.619	peg.1691	peg.1156	peg.1986	peg.1455
22	22	Peptide chain release factor 1	peg.2645	peg.2649	peg.2541	peg.2650	peg.2572	peg.2541	peg.2586	peg.1254	peg.620	peg.43	peg.752	peg.1505	peg.2058	peg.2032	peg.2199	peg.446	peg.1652	peg.618	peg.1690	peg.1155	peg.1985	peg.1454
22	22	Nitrite reductase [NAD(P)H] large subunit (EC 1.7.1.4)	peg.860	peg.265	peg.883	peg.860	peg.1914	peg.1594	peg.1927	peg.1530	peg.346	peg.255	peg.477	peg.1781	peg.795	peg.1471	peg.1115	peg.195	peg.1904	peg.879	peg.1940	peg.864	peg.1934	peg.1705
22	22	Protein-N(5)-glutamine methyltransferase PrmC, methylates polypeptide chain release factors RF1 and RF2	peg.2646	peg.2650	peg.2540	peg.2651	peg.2571	peg.2542	peg.2585	peg.1253	peg.621	peg.44	peg.753	peg.1504	peg.2059	peg.2033	peg.2200	peg.447	peg.1651	peg.617	peg.1689	peg.1154	peg.1984	peg.1453
22	22	TsaC protein (YrdC-Sua5 domains) required for threonylcarbamoyladenosine t(6)A37 modification in tRNA	peg.2647	peg.2651	peg.2539	peg.2652	peg.2570	peg.2543	peg.2584	peg.1252	peg.622	peg.45	peg.754	peg.1503	peg.2060	peg.2034	peg.2201	peg.448	peg.1650	peg.616	peg.1688	peg.1153	peg.1983	peg.1452
22	22	Low molecular weight protein tyrosine phosphatase (EC 3.1.3.48)	peg.2648	peg.2652	peg.2538	peg.2653	peg.2569	peg.2544	peg.2583	peg.1251	peg.623	peg.46	peg.755	peg.1502	peg.2061	peg.2035	peg.2202	peg.449	peg.1649	peg.615	peg.1687	peg.1152	peg.1982	peg.1451
22	22	Serine hydroxymethyltransferase (EC 2.1.2.1)	peg.2651	peg.2655	peg.2535	peg.2656	peg.2567	peg.2546	peg.2581	peg.1249	peg.625	peg.48	peg.757	peg.1500	peg.2063	peg.2037	peg.2204	peg.451	peg.1647	peg.613	peg.1685	peg.1150	peg.1980	peg.1449
22	22	Uracil phosphoribosyltransferase (EC 2.4.2.9)	peg.2652	peg.2656	peg.2534	peg.2657	peg.2566	peg.2547	peg.2580	peg.1248	peg.626	peg.49	peg.758	peg.1499	peg.2064	peg.2038	peg.2205	peg.453	peg.1646	peg.612	peg.1684	peg.1149	peg.1979	peg.1448
22	22	UDP-N-acetylglucosamine 2-epimerase (EC 5.1.3.14)	peg.2653	peg.2657	peg.2533	peg.2658	peg.2565	peg.2548	peg.2579	peg.1247	peg.627	peg.50	peg.759	peg.1498	peg.2065	peg.2039	peg.2206	peg.454	peg.1645	peg.611	peg.1683	peg.1148	peg.1978	peg.1447
22	22	ATP synthase F0 sector subunit a	peg.2654	peg.2658	peg.2532	peg.2659	peg.2563	peg.2550	peg.2577	peg.1245	peg.629	peg.52	peg.761	peg.1496	peg.2067	peg.2041	peg.2208	peg.456	peg.1643	peg.609	peg.1681	peg.1146	peg.1976	peg.1445
22	22	ATP synthase F0 sector subunit c	peg.2655	peg.2659	peg.2531	peg.2660	peg.2562	peg.2551	peg.2576	peg.1244	peg.630	peg.53	peg.762	peg.1495	peg.2068	peg.2042	peg.2209	peg.457	peg.1642	peg.608	peg.1680	peg.1145	peg.1975	peg.1444
22	22	Sirohydrochlorin ferrochelatase (EC 4.99.1.4)	peg.859	peg.266	peg.882	peg.859	peg.1913	peg.1595	peg.1926	peg.1531	peg.345	peg.254	peg.476	peg.1782	peg.796	peg.1472	peg.1114	peg.192	peg.1905	peg.880	peg.1941	peg.865	peg.1935	peg.1706
22	22	ATP synthase F0 sector subunit b	peg.2656	peg.2660	peg.2530	peg.2661	peg.2561	peg.2552	peg.2575	peg.1243	peg.631	peg.54	peg.763	peg.1494	peg.2069	peg.2043	peg.2210	peg.458	peg.1641	peg.607	peg.1679	peg.1144	peg.1974	peg.1443
22	22	ATP synthase delta chain (EC 3.6.3.14)	peg.2657	peg.2661	peg.2529	peg.2662	peg.2560	peg.2553	peg.2574	peg.1242	peg.632	peg.55	peg.764	peg.1493	peg.2070	peg.2044	peg.2211	peg.459	peg.1640	peg.606	peg.1678	peg.1143	peg.1973	peg.1442
22	22	ATP synthase alpha chain (EC 3.6.3.14)	peg.2658	peg.2662	peg.2528	peg.2663	peg.2559	peg.2554	peg.2573	peg.1241	peg.633	peg.56	peg.765	peg.1492	peg.2071	peg.2045	peg.2212	peg.460	peg.1639	peg.605	peg.1677	peg.1142	peg.1972	peg.1441
22	22	ATP synthase gamma chain (EC 3.6.3.14)	peg.2659	peg.2663	peg.2527	peg.2664	peg.2558	peg.2555	peg.2572	peg.1240	peg.634	peg.57	peg.766	peg.1491	peg.2072	peg.2046	peg.2213	peg.461	peg.1638	peg.604	peg.1676	peg.1141	peg.1971	peg.1440
22	22	ATP synthase beta chain (EC 3.6.3.14)	peg.2660	peg.2664	peg.2526	peg.2665	peg.2557	peg.2556	peg.2571	peg.1239	peg.635	peg.58	peg.767	peg.1490	peg.2073	peg.2047	peg.2214	peg.462	peg.1637	peg.603	peg.1675	peg.1140	peg.1970	peg.1439
22	22	ATP synthase epsilon chain (EC 3.6.3.14)	peg.2661	peg.2665	peg.2525	peg.2666	peg.2556	peg.2557	peg.2570	peg.1238	peg.636	peg.59	peg.768	peg.1489	peg.2074	peg.2048	peg.2215	peg.463	peg.1636	peg.602	peg.1674	peg.1139	peg.1969	peg.1438
22	22	UDP-N-acetylglucosamine 1-carboxyvinyltransferase (EC 2.5.1.7)	peg.2663	peg.2667	peg.2523	peg.2668	peg.2554	peg.2559	peg.2568	peg.1236	peg.638	peg.60	peg.770	peg.1487	peg.2075	peg.2049	peg.2217	peg.464	peg.1635	peg.601	peg.1673	peg.1138	peg.1968	peg.1437
22	22	3-hydroxyacyl-[acyl-carrier-protein] dehydratase, FabZ form (EC 4.2.1.59)	peg.2664	peg.2668	peg.2522	peg.2669	peg.2553	peg.2560	peg.2567	peg.1235	peg.639	peg.61	peg.771	peg.1486	peg.2076	peg.2050	peg.2218	peg.465	peg.1634	peg.600	peg.1672	peg.1137	peg.1967	peg.1436
22	22	Hypothetical protein SAV2097	peg.2665	peg.2669	peg.2521	peg.2670	peg.2552	peg.2561	peg.2566	peg.1234	peg.640	peg.62	peg.772	peg.1485	peg.2077	peg.2051	peg.2219	peg.466	peg.1633	peg.599	peg.1671	peg.1136	peg.1966	peg.1435
22	22	Single-stranded DNA-binding protein	peg.2666	peg.2670	peg.2520	peg.2671	peg.2551	peg.2562	peg.2565	peg.1233	peg.641	peg.63	peg.773	peg.1484	peg.2078	peg.2052	peg.2220	peg.467	peg.1632	peg.598	peg.1670	peg.1135	peg.1965	peg.1434
22	22	SceD-like transglycosylase, biomarker for vancomycin-intermediate strains	peg.2667	peg.2671	peg.2519	peg.2672	peg.2550	peg.2563	peg.2564	peg.1232	peg.642	peg.64	peg.774	peg.1483	peg.2079	peg.2053	peg.2221	peg.468	peg.1631	peg.597	peg.1669	peg.1134	peg.1964	peg.1433
22	22	Thiaminase II (EC 3.5.99.2) involved in salvage of thiamin pyrimidine moiety	peg.2668	peg.2672	peg.2518	peg.2673	peg.2549	peg.2564	peg.2563	peg.1231	peg.643	peg.65	peg.775	peg.1482	peg.2080	peg.2054	peg.2222	peg.469	peg.1630	peg.596	peg.1668	peg.1133	peg.1963	peg.1432
22	22	Hydroxymethylpyrimidine phosphate kinase ThiD (EC 2.7.4.7)	peg.2669	peg.2673	peg.2517	peg.2674	peg.2548	peg.2565	peg.2562	peg.1230	peg.644	peg.66	peg.776	peg.1481	peg.2081	peg.2055	peg.2223	peg.470	peg.1629	peg.595	peg.1667	peg.1132	peg.1962	peg.1431
22	22	Hydroxyethylthiazole kinase (EC 2.7.1.50)	peg.2670	peg.2674	peg.2516	peg.2675	peg.2547	peg.2566	peg.2561	peg.1229	peg.645	peg.67	peg.777	peg.1480	peg.2082	peg.2056	peg.2224	peg.471	peg.1628	peg.594	peg.1666	peg.1131	peg.1961	peg.1430
22	22	Thiamin-phosphate pyrophosphorylase (EC 2.5.1.3)	peg.2671	peg.2675	peg.2515	peg.2676	peg.2546	peg.2567	peg.2560	peg.1228	peg.646	peg.68	peg.778	peg.1479	peg.2083	peg.2057	peg.2225	peg.472	peg.1627	peg.593	peg.1665	peg.1130	peg.1960	peg.1429
22	22	Inner membrane protein translocase component YidC, short form OxaI-like	peg.2672	peg.2676	peg.2514	peg.2677	peg.2545	peg.2568	peg.2559	peg.1227	peg.647	peg.69	peg.779	peg.1478	peg.2084	peg.2058	peg.2226	peg.473	peg.1626	peg.592	peg.1664	peg.1129	peg.1959	peg.1428
22	22	Cardiolipin synthetase (EC 2.7.8.-)	peg.2675	peg.2679	peg.2511	peg.2680	peg.2543	peg.2570	peg.2557	peg.1225	peg.649	peg.71	peg.781	peg.1476	peg.2086	peg.2060	peg.2228	peg.475	peg.1624	peg.590	peg.1662	peg.1127	peg.1957	peg.1426
22	22	Oligopeptide ABC transporter, periplasmic oligopeptide-binding protein OppA (TC 3.A.1.5.1)	peg.857	peg.268	peg.880	peg.857	peg.1911	peg.1597	peg.1924	peg.1532	peg.344	peg.253	peg.475	peg.1783	peg.797	peg.1473	peg.1112	peg.191	peg.1906	peg.881	peg.1942	peg.866	peg.1936	peg.1707
22	22	FIG01108056: hypothetical protein	peg.2676	peg.2680	peg.2510	peg.2681	peg.2542	peg.2571	peg.2556	peg.1224	peg.650	peg.72	peg.782	peg.1475	peg.2087	peg.2061	peg.2229	peg.477	peg.1623	peg.589	peg.1661	peg.1125	peg.1956	peg.1425
22	22	hypothetical protein	peg.2677	peg.2681	peg.2509	peg.2682	peg.2540	peg.2573	peg.2554	peg.1222	peg.652	peg.74	peg.784	peg.1473	peg.2089	peg.2063	peg.2231	peg.479	peg.1621	peg.587	peg.1659	peg.1123	peg.1954	peg.1423
22	22	Cell division protein FtsW	peg.2678	peg.2682	peg.2508	peg.2683	peg.2539	peg.2574	peg.2553	peg.1221	peg.653	peg.75	peg.785	peg.1472	peg.2090	peg.2064	peg.2232	peg.480	peg.1620	peg.586	peg.1658	peg.1122	peg.1953	peg.1422
22	22	D-alanine--D-alanine ligase (EC 6.3.2.4)	peg.2680	peg.2684	peg.2506	peg.2685	peg.2537	peg.2576	peg.2551	peg.1220	peg.654	peg.76	peg.786	peg.1471	peg.2091	peg.2065	peg.2234	peg.481	peg.1619	peg.585	peg.1657	peg.1121	peg.1952	peg.1421
22	22	DEAD-box ATP-dependent RNA helicase CshA (EC 3.6.4.13)	peg.2682	peg.2686	peg.2504	peg.2687	peg.2535	peg.2578	peg.2549	peg.1218	peg.656	peg.78	peg.788	peg.1469	peg.2093	peg.2067	peg.2236	peg.483	peg.1617	peg.583	peg.1655	peg.1119	peg.1950	peg.1419
22	22	Hypothetical protein, ydbT homolog	peg.2684	peg.2688	peg.2502	peg.2689	peg.2534	peg.2579	peg.2548	peg.1216	peg.658	peg.80	peg.790	peg.1467	peg.2095	peg.2069	peg.2238	peg.485	peg.1615	peg.581	peg.1653	peg.1117	peg.1948	peg.1417
22	22	Holo-[acyl-carrier protein] synthase (EC 2.7.8.7)	peg.2687	peg.2691	peg.2499	peg.2692	peg.2530	peg.2583	peg.2544	peg.1214	peg.660	peg.82	peg.792	peg.1465	peg.2097	peg.2071	peg.2240	peg.488	peg.1613	peg.579	peg.1651	peg.1115	peg.1946	peg.1414
22	22	Alanine racemase (EC 5.1.1.1)	peg.2688	peg.2692	peg.2498	peg.2693	peg.2529	peg.2584	peg.2543	peg.1213	peg.661	peg.83	peg.793	peg.1464	peg.2098	peg.2072	peg.2241	peg.489	peg.1612	peg.578	peg.1650	peg.1114	peg.1945	peg.1413
22	22	Programmed cell death toxin YdcE	peg.2690	peg.2694	peg.2496	peg.2695	peg.2527	peg.2586	peg.2541	peg.1211	peg.663	peg.85	peg.795	peg.1462	peg.2100	peg.2074	peg.2242	peg.491	peg.1610	peg.576	peg.1648	peg.1112	peg.1943	peg.1411
22	22	Serine phosphatase RsbU, regulator of sigma subunit	peg.2691	peg.2695	peg.2495	peg.2696	peg.2526	peg.2587	peg.2539	peg.1210	peg.664	peg.87	peg.796	peg.1461	peg.2101	peg.2075	peg.2243	peg.492	peg.1609	peg.575	peg.1647	peg.1111	peg.1942	peg.1410
22	22	anti-sigma F factor antagonist (spoIIAA-2); anti sigma b factor antagonist RsbV	peg.2692	peg.2696	peg.2494	peg.2697	peg.2525	peg.2588	peg.2538	peg.1209	peg.665	peg.88	peg.797	peg.1460	peg.2102	peg.2076	peg.2244	peg.493	peg.1608	peg.574	peg.1646	peg.1110	peg.1941	peg.1409
22	22	Serine-protein kinase RsbW (EC 2.7.11.1)	peg.2693	peg.2697	peg.2493	peg.2698	peg.2524	peg.2589	peg.2537	peg.1208	peg.666	peg.89	peg.798	peg.1459	peg.2103	peg.2077	peg.2245	peg.495	peg.1607	peg.573	peg.1645	peg.1109	peg.1940	peg.1408
22	22	RNA polymerase sigma factor SigB	peg.2694	peg.2698	peg.2492	peg.2699	peg.2523	peg.2590	peg.2536	peg.1207	peg.667	peg.90	peg.799	peg.1458	peg.2104	peg.2078	peg.2246	peg.496	peg.1606	peg.572	peg.1644	peg.1108	peg.1939	peg.1407
22	22	Transcription accessory protein (S1 RNA-binding domain)	peg.2695	peg.2699	peg.2491	peg.2700	peg.2522	peg.2591	peg.2535	peg.1206	peg.668	peg.91	peg.800	peg.1457	peg.2105	peg.2079	peg.2247	peg.497	peg.1605	peg.571	peg.1643	peg.1107	peg.1938	peg.1406
22	22	acetyltransferase (GNAT) family protein	peg.855	peg.270	peg.878	peg.855	peg.1910	peg.1598	peg.1923	peg.1533	peg.343	peg.252	peg.474	peg.1784	peg.798	peg.1474	peg.1111	peg.190	peg.1909	peg.883	peg.1944	peg.814	peg.664	peg.1709
22	22	Spermidine N1-acetyltransferase (EC 2.3.1.57)	peg.2697	peg.2701	peg.2715	peg.2702	peg.2624	peg.2623	peg.2674	peg.2142	peg.2047	peg.901	peg.2195	peg.1	peg.2218	peg.2261	peg.2328	peg.2058	peg.2210	peg.1495	peg.139	peg.1	peg.1082	peg.2284
22	22	Arginine decarboxylase (EC 4.1.1.19) / Lysine decarboxylase (EC 4.1.1.18)	peg.2698	peg.2702	peg.2714	peg.2703	peg.2625	peg.2624	peg.2673	peg.2143	peg.2046	peg.900	peg.2194	peg.2	peg.2217	peg.2262	peg.2329	peg.2057	peg.2209	peg.1496	peg.140	peg.2	peg.1083	peg.2285
22	22	Thymidylate kinase (EC 2.7.4.9)	peg.2699	peg.2703	peg.2713	peg.2704	peg.2626	peg.2625	peg.2672	peg.2144	peg.2045	peg.899	peg.2193	peg.3	peg.2216	peg.2263	peg.2330	peg.2056	peg.2208	peg.1497	peg.141	peg.3	peg.1084	peg.2286
22	22	protein from nitrogen regulatory protein P-II (GLNB) family, ortholog YAAQ B. subtilis	peg.2700	peg.2704	peg.2712	peg.2705	peg.2627	peg.2626	peg.2671	peg.2145	peg.2044	peg.898	peg.2192	peg.4	peg.2215	peg.2264	peg.2331	peg.2055	peg.2207	peg.1498	peg.142	peg.4	peg.1085	peg.2287
22	22	DNA polymerase III delta prime subunit (EC 2.7.7.7)	peg.2701	peg.2705	peg.2711	peg.2706	peg.2628	peg.2627	peg.2670	peg.2146	peg.2043	peg.897	peg.2191	peg.5	peg.2214	peg.2265	peg.2333	peg.2054	peg.2206	peg.1499	peg.143	peg.5	peg.1086	peg.2288
22	22	Signal peptidase-like protein	peg.2702	peg.2706	peg.2710	peg.2707	peg.2629	peg.2628	peg.2669	peg.2147	peg.2042	peg.896	peg.2190	peg.6	peg.2213	peg.2266	peg.2334	peg.2053	peg.2205	peg.1500	peg.144	peg.6	peg.1087	peg.2289
22	22	DNA replication intiation control protein YabA	peg.2703	peg.2707	peg.2709	peg.2708	peg.2630	peg.2629	peg.2668	peg.2148	peg.2041	peg.895	peg.2189	peg.7	peg.2212	peg.2267	peg.2335	peg.2052	peg.2204	peg.1501	peg.145	peg.7	peg.1088	peg.2290
22	22	tRNA (adenine37-N(6))-methyltransferase TrmN6 (EC 2.1.1.223)	peg.2704	peg.2708	peg.2708	peg.2709	peg.2631	peg.2630	peg.2667	peg.2149	peg.2040	peg.894	peg.2188	peg.8	peg.2211	peg.2268	peg.2336	peg.2051	peg.2203	peg.1502	peg.146	peg.8	peg.1089	peg.2291
22	22	COG2827: putative endonuclease containing a URI domain	peg.2705	peg.2709	peg.2707	peg.2710	peg.2632	peg.2631	peg.2666	peg.2150	peg.2039	peg.893	peg.2187	peg.9	peg.2210	peg.2269	peg.2337	peg.2050	peg.2202	peg.1503	peg.147	peg.9	peg.1090	peg.2292
22	22	formate/nitrite transporter family protein	peg.854	peg.271	peg.877	peg.854	peg.1909	peg.1599	peg.1922	peg.1534	peg.342	peg.251	peg.473	peg.1785	peg.799	peg.1475	peg.1110	peg.189	peg.1910	peg.884	peg.1945	peg.815	peg.665	peg.1710
22	22	rRNA small subunit methyltransferase I	peg.2706	peg.2710	peg.2706	peg.2711	peg.2633	peg.2632	peg.2665	peg.2151	peg.2038	peg.892	peg.2186	peg.10	peg.2209	peg.2270	peg.2338	peg.2049	peg.2201	peg.1504	peg.148	peg.10	peg.1091	peg.2293
22	22	Methionyl-tRNA synthetase (EC 6.1.1.10)	peg.2707	peg.2711	peg.2705	peg.2712	peg.2634	peg.2633	peg.2664	peg.2152	peg.2037	peg.891	peg.2185	peg.11	peg.2208	peg.2271	peg.2339	peg.2048	peg.2200	peg.1505	peg.149	peg.11	peg.1092	peg.2294
22	22	Putative deoxyribonuclease YcfH	peg.2708	peg.2712	peg.2704	peg.2713	peg.2635	peg.2634	peg.2663	peg.2153	peg.2036	peg.890	peg.2184	peg.12	peg.2207	peg.2272	peg.2340	peg.2047	peg.2199	peg.1506	peg.150	peg.12	peg.1093	peg.2295
22	22	Ribonuclease M5 (EC 3.1.26.8)	peg.2709	peg.2713	peg.2703	peg.2714	peg.2636	peg.2635	peg.2662	peg.2154	peg.2035	peg.889	peg.2183	peg.13	peg.2206	peg.2273	peg.2341	peg.2046	peg.2198	peg.1507	peg.151	peg.13	peg.1094	peg.2296
22	22	SSU rRNA (adenine(1518)-N(6)/adenine(1519)-N(6))-dimethyltransferase (EC 2.1.1.182)	peg.2710	peg.2714	peg.2702	peg.2715	peg.2637	peg.2636	peg.2661	peg.2155	peg.2034	peg.888	peg.2182	peg.14	peg.2205	peg.2274	peg.2342	peg.2045	peg.2197	peg.1508	peg.152	peg.14	peg.1095	peg.2297
22	22	Veg protein	peg.2711	peg.2715	peg.2701	peg.2716	peg.2638	peg.2637	peg.2660	peg.2156	peg.2033	peg.887	peg.2181	peg.15	peg.2204	peg.2275	peg.2343	peg.2044	peg.2196	peg.1509	peg.153	peg.15	peg.1096	peg.2298
22	22	4-diphosphocytidyl-2-C-methyl-D-erythritol kinase (EC 2.7.1.148)	peg.2712	peg.2716	peg.2700	peg.2717	peg.2639	peg.2638	peg.2659	peg.2157	peg.2032	peg.886	peg.2180	peg.16	peg.2203	peg.2276	peg.2344	peg.2043	peg.2195	peg.1510	peg.154	peg.16	peg.1097	peg.2299
22	22	PurR: transcription regulator associated with purine metabolism	peg.2713	peg.2717	peg.2699	peg.2718	peg.2640	peg.2639	peg.2658	peg.2158	peg.2031	peg.885	peg.2179	peg.17	peg.2202	peg.2277	peg.2345	peg.2042	peg.2194	peg.1511	peg.155	peg.17	peg.1098	peg.2300
22	22	Bona fide RidA/YjgF/TdcF/RutC subgroup	peg.2715	peg.2719	peg.2697	peg.2720	peg.2641	peg.2640	peg.2657	peg.2159	peg.2030	peg.884	peg.2178	peg.18	peg.2201	peg.2278	peg.2346	peg.2041	peg.2193	peg.1512	peg.156	peg.18	peg.1099	peg.2301
22	22	Protein of unknown function identified by role in sporulation (SpoVG)	peg.2716	peg.2720	peg.2696	peg.2721	peg.2642	peg.2641	peg.2656	peg.2160	peg.2029	peg.883	peg.2177	peg.19	peg.2200	peg.2279	peg.2347	peg.2040	peg.2192	peg.1513	peg.157	peg.19	peg.1100	peg.2302
22	22	N-acetylglucosamine-1-phosphate uridyltransferase (EC 2.7.7.23) / Glucosamine-1-phosphate N-acetyltransferase (EC 2.3.1.157)	peg.2717	peg.2721	peg.2695	peg.2722	peg.2643	peg.2642	peg.2655	peg.2161	peg.2028	peg.882	peg.2176	peg.20	peg.2199	peg.2280	peg.2348	peg.2039	peg.2191	peg.1514	peg.158	peg.20	peg.1101	peg.2303
22	22	Ribose-phosphate pyrophosphokinase (EC 2.7.6.1)	peg.2718	peg.2722	peg.2694	peg.2723	peg.2644	peg.2643	peg.2654	peg.2162	peg.2027	peg.881	peg.2175	peg.21	peg.2198	peg.2281	peg.2349	peg.2038	peg.2190	peg.1515	peg.159	peg.21	peg.1102	peg.2304
22	22	LSU ribosomal protein L25p	peg.2719	peg.2723	peg.2693	peg.2724	peg.2645	peg.2644	peg.2653	peg.2163	peg.2026	peg.880	peg.2174	peg.22	peg.2197	peg.2282	peg.2350	peg.2037	peg.2189	peg.1516	peg.160	peg.22	peg.1103	peg.2305
22	22	Peptidyl-tRNA hydrolase (EC 3.1.1.29)	peg.2720	peg.2724	peg.2692	peg.2725	peg.2646	peg.2645	peg.2652	peg.2164	peg.2025	peg.879	peg.2173	peg.23	peg.2196	peg.2283	peg.2351	peg.2036	peg.2188	peg.1517	peg.161	peg.23	peg.1104	peg.2306
22	22	Transcription-repair coupling factor	peg.2721	peg.2725	peg.2691	peg.2726	peg.2647	peg.2646	peg.2651	peg.2165	peg.2024	peg.878	peg.2172	peg.24	peg.2195	peg.2284	peg.2352	peg.2035	peg.2187	peg.1518	peg.162	peg.24	peg.1105	peg.2307
22	22	Stage V sporulation protein B	peg.2723	peg.2727	peg.2689	peg.2728	peg.2648	peg.2647	peg.2650	peg.2166	peg.2023	peg.877	peg.2171	peg.25	peg.2194	peg.2285	peg.2353	peg.2034	peg.2186	peg.1519	peg.163	peg.25	peg.1106	peg.2308
22	22	possible tetrapyrrole methyltransferase domain / Nucleoside triphosphate pyrophosphohydrolase MazG (EC 3.6.1.8)	peg.2725	peg.2729	peg.2687	peg.2730	peg.2649	peg.2648	peg.2649	peg.2167	peg.2022	peg.876	peg.2170	peg.26	peg.2193	peg.2286	peg.2354	peg.2033	peg.2185	peg.1520	peg.164	peg.26	peg.1107	peg.2309
22	22	Probable glutathione S-transferase-related transmembrane protein (EC 2.5.1.18)	peg.852	peg.273	peg.875	peg.852	peg.1907	peg.1601	peg.1920	peg.1535	peg.341	peg.250	peg.472	peg.1786	peg.800	peg.1476	peg.1109	peg.188	peg.1911	peg.885	peg.1946	peg.816	peg.666	peg.1711
22	22	Ribosome-associated heat shock protein implicated in the recycling of the 50S subunit (S4 paralog)	peg.2726	peg.2730	peg.2686	peg.2731	peg.2650	peg.2649	peg.2648	peg.2168	peg.2021	peg.875	peg.2169	peg.27	peg.2192	peg.2287	peg.2355	peg.2032	peg.2184	peg.1521	peg.165	peg.27	peg.1108	peg.2310
22	22	Cell division protein DivIC (FtsB), stabilizes FtsL against RasP cleavage	peg.2727	peg.2731	peg.2685	peg.2732	peg.2651	peg.2650	peg.2647	peg.2169	peg.2020	peg.874	peg.2168	peg.28	peg.2191	peg.2288	peg.2356	peg.2031	peg.2183	peg.1522	peg.166	peg.28	peg.1109	peg.2311
22	22	RNA binding protein, contains ribosomal protein S1 domain	peg.2728	peg.2732	peg.2684	peg.2733	peg.2652	peg.2651	peg.2646	peg.2170	peg.2019	peg.873	peg.2167	peg.29	peg.2190	peg.2289	peg.2357	peg.2030	peg.2182	peg.1523	peg.167	peg.29	peg.1110	peg.2312
22	22	tRNA(Ile)-lysidine synthetase (EC 6.3.4.19)	peg.2729	peg.2733	peg.2683	peg.2734	peg.2653	peg.2652	peg.2645	peg.2171	peg.2018	peg.872	peg.2166	peg.30	peg.2189	peg.2290	peg.2358	peg.2029	peg.2181	peg.1524	peg.168	peg.30	peg.1111	peg.2313
22	22	Hypoxanthine-guanine phosphoribosyltransferase (EC 2.4.2.8)	peg.2730	peg.2734	peg.2682	peg.2735	peg.2654	peg.2653	peg.2644	peg.2172	peg.2017	peg.871	peg.2165	peg.31	peg.2188	peg.2291	peg.2359	peg.2028	peg.2180	peg.1525	peg.169	peg.31	peg.1112	peg.2314
22	22	Cell division protein FtsH (EC 3.4.24.-)	peg.2731	peg.2735	peg.2681	peg.2736	peg.2655	peg.2654	peg.2643	peg.2173	peg.2016	peg.870	peg.2164	peg.32	peg.2187	peg.2292	peg.2360	peg.2027	peg.2179	peg.1526	peg.170	peg.32	peg.1113	peg.2315
22	22	Chaperonin (heat shock protein 33)	peg.2732	peg.2736	peg.2680	peg.2737	peg.2656	peg.2655	peg.2642	peg.2174	peg.2015	peg.869	peg.2163	peg.33	peg.2186	peg.2293	peg.2361	peg.2026	peg.2178	peg.1527	peg.171	peg.33	peg.1114	peg.2316
22	22	Cysteine synthase (EC 2.5.1.47)	peg.2733	peg.2737	peg.2679	peg.2738	peg.2657	peg.2656	peg.2641	peg.2175	peg.2014	peg.868	peg.2162	peg.34	peg.2185	peg.2294	peg.2362	peg.2025	peg.2177	peg.1528	peg.172	peg.34	peg.1115	peg.2317
22	22	Dihydropteroate synthase (EC 2.5.1.15)	peg.2734	peg.2738	peg.2678	peg.2739	peg.2658	peg.2657	peg.2640	peg.2176	peg.2013	peg.867	peg.2161	peg.35	peg.2184	peg.2295	peg.2363	peg.2024	peg.2176	peg.1529	peg.173	peg.35	peg.1116	peg.2318
22	22	Dihydroneopterin aldolase (EC 4.1.2.25)	peg.2735	peg.2739	peg.2677	peg.2740	peg.2659	peg.2658	peg.2639	peg.2177	peg.2012	peg.866	peg.2160	peg.36	peg.2183	peg.2296	peg.2364	peg.2023	peg.2175	peg.1530	peg.174	peg.36	peg.1117	peg.2319
22	22	Protein-disulfide isomerase, related to DsbA	peg.851	peg.274	peg.874	peg.851	peg.1906	peg.1602	peg.1919	peg.1537	peg.339	peg.248	peg.470	peg.1788	peg.802	peg.1478	peg.1107	peg.187	peg.1912	peg.886	peg.1947	peg.817	peg.667	peg.1712
22	22	2-amino-4-hydroxy-6-hydroxymethyldihydropteridine pyrophosphokinase (EC 2.7.6.3)	peg.2736	peg.2740	peg.2676	peg.2741	peg.2660	peg.2659	peg.2638	peg.2178	peg.2011	peg.865	peg.2159	peg.37	peg.2182	peg.2297	peg.2365	peg.2022	peg.2174	peg.1531	peg.175	peg.37	peg.1118	peg.2320
22	22	Lysyl-tRNA synthetase (class II) (EC 6.1.1.6)	peg.2737	peg.2741	peg.2675	peg.2742	peg.2661	peg.2660	peg.2637	peg.2179	peg.2010	peg.864	peg.2158	peg.38	peg.2181	peg.2298	peg.2367	peg.2021	peg.2173	peg.1532	peg.176	peg.38	peg.1119	peg.2321
22	22	FIG01108076: hypothetical protein	peg.850	peg.275	peg.873	peg.850	peg.1905	peg.1603	peg.1918	peg.1538	peg.338	peg.247	peg.469	peg.1789	peg.803	peg.1479	peg.1106	peg.186	peg.1913	peg.887	peg.1948	peg.818	peg.668	peg.1713
22	22	FmhA protein of FemAB family	peg.849	peg.276	peg.872	peg.849	peg.1904	peg.1604	peg.1917	peg.1539	peg.337	peg.246	peg.468	peg.1790	peg.804	peg.1480	peg.1105	peg.185	peg.1914	peg.888	peg.1949	peg.819	peg.669	peg.1714
22	22	Molybdenum transport ATP-binding protein ModC (TC 3.A.1.8.1)	peg.847	peg.278	peg.870	peg.847	peg.1902	peg.1606	peg.1915	peg.1541	peg.335	peg.244	peg.466	peg.1793	peg.807	peg.1482	peg.1103	peg.184	peg.1916	peg.890	peg.1951	peg.821	peg.179	peg.1716
22	22	L-Cystine ABC transporter, permease protein TcyB	peg.846	peg.279	peg.869	peg.846	peg.1901	peg.1607	peg.1914	peg.1542	peg.334	peg.243	peg.465	peg.1794	peg.808	peg.1483	peg.1102	peg.183	peg.1917	peg.891	peg.1952	peg.822	peg.180	peg.1717
22	22	L-Cystine ABC transporter, periplasmic cystine-binding protein TcyA	peg.845	peg.280	peg.868	peg.845	peg.1900	peg.1608	peg.1913	peg.1543	peg.333	peg.242	peg.464	peg.1795	peg.809	peg.1484	peg.1101	peg.182	peg.1918	peg.892	peg.1953	peg.823	peg.181	peg.1718
22	22	Phosphoglycerate mutase (EC 5.4.2.1)	peg.840	peg.285	peg.863	peg.840	peg.1894	peg.1615	peg.1906	peg.1545	peg.331	peg.240	peg.462	peg.1797	peg.811	peg.1486	peg.1099	peg.181	peg.1919	peg.893	peg.1954	peg.825	peg.182	peg.1719
22	22	Cobalt-zinc-cadmium resistance protein	peg.839	peg.286	peg.862	peg.839	peg.1893	peg.1616	peg.1905	peg.1547	peg.329	peg.238	peg.460	peg.1799	peg.813	peg.1488	peg.1098	peg.180	peg.1920	peg.894	peg.1955	peg.826	peg.183	peg.1720
22	22	PTS system, lactose-specific IIB component (EC 2.7.1.69) / PTS system, lactose-specific IIC component (EC 2.7.1.69)	peg.1093	peg.29	peg.2359	peg.1095	peg.2150	peg.1358	peg.2163	peg.1326	peg.549	peg.182	peg.681	peg.1573	peg.592	peg.1266	peg.1374	peg.381	peg.1716	peg.683	peg.1753	peg.982	peg.289	peg.1518
22	22	Glycerate kinase (EC 2.7.1.31)	peg.833	peg.292	peg.856	peg.833	peg.1889	peg.1620	peg.1901	peg.1550	peg.326	peg.235	peg.457	peg.1802	peg.816	peg.1491	peg.1095	peg.177	peg.1923	peg.897	peg.1959	peg.829	peg.186	peg.1723
22	22	FIG01107902: hypothetical protein	peg.832	peg.293	peg.855	peg.832	peg.1888	peg.1621	peg.1900	peg.1551	peg.325	peg.234	peg.456	peg.1803	peg.817	peg.1492	peg.1094	peg.176	peg.1924	peg.898	peg.1960	peg.830	peg.187	peg.1724
22	22	Bicyclomycin resistance protein TcaB	peg.831	peg.294	peg.854	peg.831	peg.1887	peg.1622	peg.1899	peg.1552	peg.324	peg.233	peg.455	peg.1804	peg.818	peg.1493	peg.1093	peg.175	peg.1925	peg.899	peg.1961	peg.831	peg.188	peg.1725
22	22	FIG01107870: hypothetical protein	peg.829	peg.296	peg.852	peg.829	peg.1885	peg.1624	peg.1897	peg.1554	peg.322	peg.231	peg.453	peg.1806	peg.820	peg.1495	peg.1091	peg.174	peg.1926	peg.900	peg.1962	peg.832	peg.189	peg.1726
22	22	Predicted phosphohydrolases	peg.827	peg.298	peg.850	peg.827	peg.1884	peg.1625	peg.1896	peg.1555	peg.321	peg.230	peg.452	peg.1807	peg.821	peg.1496	peg.1090	peg.173	peg.1927	peg.901	peg.1963	peg.833	peg.190	peg.1727
22	22	SmrB	peg.1120	peg.3	peg.2387	peg.1122	peg.2177	peg.1331	peg.2190	peg.1302	peg.574	peg.207	peg.706	peg.1549	peg.568	peg.1242	peg.1351	peg.404	peg.1693	peg.660	peg.1729	peg.959	peg.266	peg.1495
22	22	PTS system, lactose-specific IIA component (EC 2.7.1.69)	peg.1092	peg.30	peg.2358	peg.1094	peg.2149	peg.1359	peg.2162	peg.1327	peg.548	peg.181	peg.680	peg.1574	peg.593	peg.1267	peg.1375	peg.380	peg.1717	peg.684	peg.1754	peg.984	peg.290	peg.1519
22	22	Beta-lactamase (EC 3.5.2.6)	peg.822	peg.303	peg.845	peg.822	peg.1881	peg.1628	peg.1893	peg.1559	peg.317	peg.226	peg.448	peg.1812	peg.825	peg.1500	peg.1086	peg.170	peg.1930	peg.904	peg.1966	peg.836	peg.193	peg.1730
22	22	Inner membrane protein translocase component YidC, short form OxaI-like	peg.820	peg.305	peg.843	peg.820	peg.1880	peg.1629	peg.1892	peg.1560	peg.316	peg.225	peg.447	peg.1813	peg.826	peg.1501	peg.1085	peg.169	peg.1931	peg.905	peg.1967	peg.837	peg.194	peg.1731
22	22	putative transporter	peg.816	peg.309	peg.839	peg.816	peg.1876	peg.1633	peg.1888	peg.1564	peg.312	peg.221	peg.443	peg.1817	peg.830	peg.1505	peg.1081	peg.167	peg.1933	peg.907	peg.1969	peg.839	peg.196	peg.1733
22	22	LrgA-associated membrane protein LrgB	peg.809	peg.316	peg.832	peg.809	peg.1869	peg.1640	peg.1881	peg.1566	peg.310	peg.219	peg.441	peg.1819	peg.832	peg.1507	peg.1079	peg.163	peg.1937	peg.911	peg.1973	peg.844	peg.200	peg.1737
22	22	Osmotically activated L-carnitine/choline ABC transporter, permease protein OpuCD	peg.808	peg.317	peg.831	peg.808	peg.1868	peg.1641	peg.1880	peg.1567	peg.309	peg.218	peg.440	peg.1820	peg.833	peg.1508	peg.1078	peg.162	peg.1938	peg.912	peg.1974	peg.845	peg.201	peg.1738
22	22	Osmotically activated L-carnitine/choline ABC transporter, permease protein OpuCB	peg.806	peg.319	peg.829	peg.806	peg.1865	peg.1644	peg.1877	peg.1569	peg.307	peg.216	peg.438	peg.1822	peg.835	peg.1510	peg.1076	peg.160	peg.1940	peg.914	peg.1976	peg.847	peg.203	peg.1740
22	22	Osmotically activated L-carnitine/choline ABC transporter, ATP-binding protein OpuCA	peg.805	peg.320	peg.828	peg.805	peg.1864	peg.1645	peg.1876	peg.1570	peg.306	peg.215	peg.437	peg.1823	peg.836	peg.1511	peg.1075	peg.159	peg.1941	peg.915	peg.1977	peg.848	peg.204	peg.1741
22	22	Threonine dehydrogenase and related Zn-dependent dehydrogenases	peg.804	peg.321	peg.827	peg.804	peg.1863	peg.1646	peg.1875	peg.1571	peg.305	peg.214	peg.436	peg.1824	peg.837	peg.1512	peg.1074	peg.158	peg.1942	peg.916	peg.1978	peg.849	peg.205	peg.1742
22	22	Amino acid transporter	peg.802	peg.323	peg.825	peg.802	peg.1861	peg.1648	peg.1872	peg.1573	peg.303	peg.212	peg.434	peg.1826	peg.839	peg.1514	peg.1072	peg.156	peg.1944	peg.918	peg.1980	peg.739	peg.207	peg.1744
22	22	YbbM seven transmembrane helix protein	peg.796	peg.330	peg.818	peg.795	peg.1855	peg.1654	peg.1866	peg.1576	peg.300	peg.603	peg.431	peg.1829	peg.842	peg.1517	peg.1066	peg.153	peg.1947	peg.921	peg.1983	peg.742	peg.210	peg.1747
22	22	YbbL ABC transporter ATP-binding protein	peg.795	peg.331	peg.817	peg.794	peg.1854	peg.1655	peg.1865	peg.1577	peg.299	peg.602	peg.430	peg.1830	peg.843	peg.1518	peg.1065	peg.152	peg.1948	peg.922	peg.1984	peg.743	peg.211	peg.1748
22	22	FIG01108156: hypothetical protein	peg.794	peg.332	peg.816	peg.793	peg.1853	peg.1656	peg.1864	peg.1580	peg.297	peg.600	peg.428	peg.1832	peg.845	peg.1520	peg.1063	peg.149	peg.1950	peg.924	peg.1986	peg.745	peg.213	peg.1750
22	22	Ferredoxin-dependent glutamate synthase (EC 1.4.7.1)	peg.793	peg.333	peg.815	peg.792	peg.1851	peg.1658	peg.1862	peg.1581	peg.296	peg.599	peg.427	peg.1833	peg.846	peg.1521	peg.1062	peg.148	peg.1951	peg.925	peg.1987	peg.746	peg.214	peg.1751
22	22	FIG01108263: hypothetical protein	peg.791	peg.335	peg.813	peg.790	peg.1849	peg.1660	peg.1860	peg.1582	peg.295	peg.598	peg.426	peg.1834	peg.847	peg.1522	peg.1061	peg.147	peg.1952	peg.926	peg.1988	peg.747	peg.215	peg.1752
22	22	M42 glutamyl aminopeptidase, cellulase	peg.788	peg.338	peg.811	peg.787	peg.1847	peg.1662	peg.1858	peg.1583	peg.294	peg.597	peg.425	peg.1835	peg.848	peg.1523	peg.1060	peg.146	peg.1953	peg.927	peg.1989	peg.748	peg.216	peg.1753
22	22	hypothetical protein	peg.787	peg.339	peg.810	peg.786	peg.1846	peg.1663	peg.1857	peg.1584	peg.293	peg.596	peg.424	peg.1836	peg.849	peg.1524	peg.1059	peg.145	peg.1954	peg.928	peg.1990	peg.749	peg.217	peg.1754
22	22	Tagatose-6-phosphate kinase (EC 2.7.1.144)	peg.1088	peg.34	peg.2354	peg.1090	peg.2143	peg.1365	peg.2156	peg.1329	peg.546	peg.179	peg.678	peg.1576	peg.595	peg.1269	peg.1377	peg.378	peg.1719	peg.686	peg.1756	peg.986	peg.292	peg.1521
22	22	Oxidoreductase, short chain dehydrogenase/reductase family	peg.786	peg.340	peg.809	peg.785	peg.1845	peg.1664	peg.1856	peg.1585	peg.292	peg.595	peg.423	peg.1837	peg.850	peg.1525	peg.1058	peg.144	peg.1955	peg.929	peg.1991	peg.750	peg.218	peg.1755
22	22	Exopolyphosphatase (EC 3.6.1.11)	peg.785	peg.341	peg.808	peg.784	peg.1844	peg.1665	peg.1855	peg.1587	peg.290	peg.593	peg.421	peg.1839	peg.852	peg.1527	peg.1056	peg.143	peg.1956	peg.930	peg.1992	peg.751	peg.219	peg.1756
22	22	Polyphosphate kinase (EC 2.7.4.1)	peg.784	peg.342	peg.807	peg.783	peg.1843	peg.1666	peg.1854	peg.1588	peg.289	peg.592	peg.420	peg.1840	peg.853	peg.1528	peg.1055	peg.142	peg.1957	peg.931	peg.1993	peg.752	peg.220	peg.1757
22	22	Short-chain dehydrogenase/reductase SDR	peg.782	peg.344	peg.805	peg.781	peg.1839	peg.1670	peg.1850	peg.1590	peg.287	peg.590	peg.418	peg.1842	peg.855	peg.1530	peg.1053	peg.140	peg.1959	peg.933	peg.1995	peg.754	peg.222	peg.1759
22	22	FIG01107923: hypothetical protein	peg.780	peg.346	peg.803	peg.779	peg.1837	peg.1672	peg.1848	peg.1592	peg.285	peg.588	peg.416	peg.1844	peg.857	peg.1532	peg.1051	peg.138	peg.1961	peg.935	peg.1997	peg.755	peg.223	peg.1761
22	22	Galactose-6-phosphate isomerase, LacB subunit (EC 5.3.1.26)	peg.1087	peg.35	peg.2353	peg.1089	peg.2142	peg.1366	peg.2155	peg.1330	peg.545	peg.178	peg.677	peg.1577	peg.596	peg.1270	peg.1378	peg.377	peg.1720	peg.687	peg.1757	peg.987	peg.293	peg.1522
22	22	UTP--glucose-1-phosphate uridylyltransferase (EC 2.7.7.9)	peg.770	peg.356	peg.793	peg.769	peg.1827	peg.1682	peg.1838	peg.1594	peg.283	peg.586	peg.414	peg.1848	peg.860	peg.1534	peg.1049	peg.132	peg.1966	peg.941	peg.2002	peg.760	peg.229	peg.1766
22	22	Gluconate permease, Bsu4004 homolog	peg.768	peg.358	peg.791	peg.767	peg.1826	peg.1683	peg.1837	peg.1595	peg.282	peg.585	peg.413	peg.1849	peg.861	peg.1535	peg.1048	peg.131	peg.1967	peg.942	peg.2003	peg.761	peg.230	peg.1767
22	22	Gluconokinase (EC 2.7.1.12)	peg.767	peg.359	peg.790	peg.766	peg.1825	peg.1684	peg.1836	peg.1596	peg.281	peg.584	peg.412	peg.1850	peg.862	peg.1536	peg.1047	peg.130	peg.1968	peg.943	peg.2004	peg.762	peg.231	peg.1768
22	22	Galactose-6-phosphate isomerase, LacA subunit (EC 5.3.1.26)	peg.1086	peg.36	peg.2352	peg.1088	peg.2141	peg.1367	peg.2154	peg.1331	peg.544	peg.177	peg.676	peg.1578	peg.597	peg.1271	peg.1379	peg.376	peg.1721	peg.688	peg.1758	peg.988	peg.294	peg.1523
22	22	Gluconate operon transcriptional repressor	peg.766	peg.360	peg.789	peg.765	peg.1823	peg.1686	peg.1834	peg.1597	peg.280	peg.583	peg.411	peg.1851	peg.863	peg.1537	peg.1046	peg.129	peg.1969	peg.944	peg.2005	peg.763	peg.232	peg.1769
22	22	truncated hypothetical protein	peg.763	peg.363	peg.786	peg.762	peg.1821	peg.1688	peg.1832	peg.1598	peg.278	peg.581	peg.410	peg.1852	peg.864	peg.1538	peg.1044	peg.126	peg.1972	peg.947	peg.2008	peg.766	peg.235	peg.1772
22	22	GTP pyrophosphokinase (EC 2.7.6.5)	peg.761	peg.365	peg.784	peg.760	peg.1817	peg.1692	peg.1828	peg.1599	peg.277	peg.580	peg.409	peg.1853	peg.865	peg.1539	peg.1043	peg.124	peg.1974	peg.949	peg.2010	peg.769	peg.237	peg.1774
22	22	FIG01108416: hypothetical protein	peg.760	peg.366	peg.783	peg.759	peg.1816	peg.1693	peg.1827	peg.1600	peg.276	peg.579	peg.408	peg.1854	peg.866	peg.1540	peg.1042	peg.123	peg.1975	peg.950	peg.2011	peg.770	peg.238	peg.1775
22	22	FIG01108052: hypothetical protein	peg.756	peg.370	peg.779	peg.755	peg.1810	peg.1699	peg.1821	peg.1602	peg.274	peg.577	peg.406	peg.1856	peg.868	peg.1542	peg.1040	peg.121	peg.1977	peg.952	peg.2013	peg.772	peg.240	peg.1777
22	22	Glucarate transporter	peg.754	peg.372	peg.777	peg.753	peg.1807	peg.1702	peg.1818	peg.1603	peg.273	peg.576	peg.405	peg.1858	peg.870	peg.1543	peg.1039	peg.120	peg.1978	peg.953	peg.2014	peg.773	peg.241	peg.1778
22	22	Thiazole biosynthesis protein ThiG	peg.747	peg.379	peg.770	peg.746	peg.1805	peg.1704	peg.1813	peg.1607	peg.269	peg.572	peg.401	peg.1862	peg.874	peg.1547	peg.1035	peg.116	peg.1982	peg.957	peg.2018	peg.777	peg.245	peg.1782
22	22	Sulfur carrier protein adenylyltransferase ThiF	peg.745	peg.381	peg.768	peg.744	peg.1803	peg.1706	peg.1811	peg.1608	peg.268	peg.571	peg.400	peg.1863	peg.875	peg.1548	peg.1034	peg.115	peg.1983	peg.958	peg.2019	peg.778	peg.246	peg.1783
22	22	Alkaline phosphatase like protein	peg.743	peg.383	peg.766	peg.742	peg.1802	peg.1708	peg.1809	peg.1609	peg.267	peg.570	peg.399	peg.1864	peg.876	peg.1549	peg.1033	peg.114	peg.1984	peg.959	peg.2020	peg.779	peg.247	peg.1784
22	22	Fructose-1,6-bisphosphatase, Bacillus type (EC 3.1.3.11)	peg.742	peg.384	peg.765	peg.741	peg.1801	peg.1709	peg.1808	peg.1610	peg.266	peg.569	peg.398	peg.1865	peg.877	peg.1550	peg.1032	peg.113	peg.1985	peg.960	peg.2021	peg.780	peg.248	peg.1785
22	22	Sodium/hydrogen exchanger family protein	peg.741	peg.385	peg.764	peg.740	peg.1800	peg.1710	peg.1807	peg.1611	peg.265	peg.568	peg.396	peg.1867	peg.879	peg.1552	peg.1031	peg.112	peg.1986	peg.961	peg.2022	peg.781	peg.249	peg.1786
22	22	membrane protein, putative	peg.740	peg.386	peg.763	peg.739	peg.1799	peg.1711	peg.1806	peg.1612	peg.264	peg.567	peg.395	peg.1868	peg.880	peg.1553	peg.1030	peg.111	peg.1987	peg.963	peg.2023	peg.782	peg.250	peg.1788
22	22	Aldehyde dehydrogenase A (EC 1.2.1.22)	peg.739	peg.387	peg.762	peg.738	peg.1798	peg.1712	peg.1805	peg.1613	peg.263	peg.566	peg.394	peg.1869	peg.881	peg.1554	peg.1029	peg.110	peg.1988	peg.964	peg.2024	peg.783	peg.251	peg.1789
22	22	NAD-dependent protein deacetylase of SIR2 family	peg.1083	peg.39	peg.2349	peg.1085	peg.2138	peg.1370	peg.2151	peg.1334	peg.542	peg.175	peg.674	peg.1580	peg.599	peg.1273	peg.1381	peg.374	peg.1723	peg.690	peg.1760	peg.990	peg.296	peg.1525
22	22	acetyltransferase (GNAT) family protein	peg.736	peg.390	peg.759	peg.735	peg.1795	peg.1715	peg.1802	peg.1615	peg.261	peg.564	peg.392	peg.1872	peg.883	peg.1556	peg.1027	peg.108	peg.1990	peg.966	peg.2026	peg.785	peg.254	peg.1791
22	22	Aldehyde dehydrogenase B (EC 1.2.1.22)	peg.735	peg.391	peg.758	peg.734	peg.1794	peg.1716	peg.1801	peg.1617	peg.259	peg.562	peg.390	peg.1874	peg.885	peg.1558	peg.1025	peg.105	peg.1992	peg.968	peg.2028	peg.788	peg.256	peg.1793
22	22	Oxygen-insensitive NAD(P)H nitroreductase (EC 1.-.-.-) / Dihydropteridine reductase (EC 1.5.1.34)	peg.734	peg.392	peg.757	peg.733	peg.1793	peg.1717	peg.1800	peg.1618	peg.258	peg.561	peg.389	peg.1875	peg.886	peg.1559	peg.1024	peg.104	peg.1994	peg.970	peg.2030	peg.790	peg.258	peg.1795
22	22	D-lactate dehydrogenase (EC 1.1.1.28)	peg.731	peg.395	peg.754	peg.730	peg.1791	peg.1719	peg.1798	peg.1619	peg.257	peg.560	peg.388	peg.1876	peg.887	peg.1561	peg.1023	peg.103	peg.1995	peg.971	peg.2031	peg.791	peg.259	peg.1796
22	22	HMP-PP hydrolase (pyridoxal phosphatase) Cof, detected in genetic screen for thiamin metabolic genes (PMID:15292217)	peg.729	peg.397	peg.752	peg.728	peg.1790	peg.1720	peg.1797	peg.1620	peg.256	peg.559	peg.387	peg.1877	peg.888	peg.1562	peg.1022	peg.102	peg.1996	peg.972	peg.2032	peg.792	peg.260	peg.1797
22	22	LPXTG specific sortase A	peg.728	peg.398	peg.751	peg.727	peg.1789	peg.1721	peg.1796	peg.1621	peg.255	peg.558	peg.386	peg.1878	peg.889	peg.1563	peg.1021	peg.101	peg.1997	peg.982	peg.2033	peg.793	peg.261	peg.1798
22	22	Phosphinothricin N-acetyltransferase (EC 2.3.1.-)	peg.727	peg.399	peg.750	peg.726	peg.1788	peg.1722	peg.1795	peg.1622	peg.254	peg.557	peg.385	peg.1879	peg.890	peg.1564	peg.1020	peg.100	peg.1998	peg.981	peg.2034	peg.794	peg.262	peg.1799
22	22	Multidrug resistance protein B	peg.1119	peg.4	peg.2386	peg.1121	peg.2176	peg.1332	peg.2189	peg.1303	peg.573	peg.206	peg.705	peg.1550	peg.569	peg.1243	peg.1352	peg.403	peg.1694	peg.661	peg.1730	peg.960	peg.267	peg.1496
22	22	SSU ribosomal protein S9p (S16e)	peg.1082	peg.40	peg.2348	peg.1084	peg.2137	peg.1371	peg.2150	peg.1335	peg.541	peg.174	peg.673	peg.1581	peg.600	peg.1274	peg.1382	peg.373	peg.1724	peg.691	peg.1761	peg.991	peg.297	peg.1526
22	22	L-serine dehydratase, alpha subunit (EC 4.3.1.17)	peg.726	peg.400	peg.749	peg.725	peg.1787	peg.1723	peg.1794	peg.1624	peg.252	peg.555	peg.383	peg.1881	peg.892	peg.1565	peg.1018	peg.99	peg.2001	peg.978	peg.2037	peg.795	peg.1120	peg.1802
22	22	L-serine dehydratase, beta subunit (EC 4.3.1.17)	peg.725	peg.401	peg.748	peg.724	peg.1786	peg.1724	peg.1793	peg.1625	peg.251	peg.554	peg.382	peg.1882	peg.893	peg.1566	peg.1017	peg.98	peg.2002	peg.977	peg.2038	peg.796	peg.1121	peg.1803
22	22	Transcriptional regulator pfoR	peg.724	peg.402	peg.747	peg.723	peg.1785	peg.1725	peg.1792	peg.1626	peg.250	peg.553	peg.381	peg.1883	peg.894	peg.1567	peg.1016	peg.97	peg.2003	peg.976	peg.2039	peg.797	peg.1122	peg.1804
22	22	Ribokinase (EC 2.7.1.15)	peg.719	peg.407	peg.741	peg.718	peg.1781	peg.1729	peg.1788	peg.1629	peg.247	peg.550	peg.378	peg.1887	peg.898	peg.1570	peg.1013	peg.94	peg.2006	peg.984	peg.2042	peg.800	peg.1125	peg.1807
22	22	Ribose ABC transport system, high affinity permease RbsD (TC 3.A.1.2.1)	peg.718	peg.408	peg.740	peg.717	peg.1780	peg.1730	peg.1787	peg.1630	peg.246	peg.549	peg.377	peg.1888	peg.899	peg.1571	peg.1012	peg.93	peg.2007	peg.985	peg.2043	peg.801	peg.1126	peg.1808
22	22	Putative ribose uptake protein RbsU, GRP transporter family (TC 2.A.7.5)	peg.717	peg.409	peg.739	peg.716	peg.1779	peg.1731	peg.1786	peg.1631	peg.245	peg.548	peg.376	peg.1889	peg.900	peg.1572	peg.1011	peg.92	peg.2008	peg.986	peg.2044	peg.802	peg.1127	peg.1809
22	22	LSU ribosomal protein L13p (L13Ae)	peg.1081	peg.41	peg.2347	peg.1083	peg.2136	peg.1372	peg.2149	peg.1336	peg.540	peg.173	peg.672	peg.1582	peg.601	peg.1275	peg.1383	peg.372	peg.1725	peg.692	peg.1762	peg.992	peg.298	peg.1527
22	22	Gamma-glutamyltranspeptidase PgsD/CapD (EC 2.3.2.2), catalyses PGA anchorage to peptidoglycan	peg.716	peg.410	peg.738	peg.715	peg.1778	peg.1732	peg.1785	peg.1632	peg.244	peg.547	peg.375	peg.1890	peg.901	peg.1573	peg.1010	peg.91	peg.2009	peg.987	peg.2045	peg.803	peg.1128	peg.1810
22	22	Poly-gamma-glutamate synthase subunit PgsE/CapE (EC 6.3.2.-)	peg.715	peg.411	peg.737	peg.714	peg.1777	peg.1733	peg.1784	peg.1633	peg.243	peg.546	peg.374	peg.1891	peg.902	peg.1574	peg.1009	peg.90	peg.2010	peg.988	peg.2046	peg.804	peg.1129	peg.1811
22	22	Poly-gamma-glutamate synthase subunit PgsA/CapA (EC 6.3.2.-)	peg.714	peg.412	peg.736	peg.713	peg.1776	peg.1734	peg.1783	peg.1634	peg.242	peg.545	peg.373	peg.1892	peg.903	peg.1575	peg.1008	peg.89	peg.2011	peg.989	peg.2047	peg.805	peg.1130	peg.1812
22	22	Poly-gamma-glutamate synthase subunit PgsC/CapC (EC 6.3.2.-)	peg.713	peg.413	peg.735	peg.712	peg.1775	peg.1735	peg.1782	peg.1635	peg.241	peg.544	peg.372	peg.1893	peg.904	peg.1576	peg.1007	peg.88	peg.2012	peg.990	peg.2048	peg.806	peg.1131	peg.1813
22	22	Poly-gamma-glutamate synthase subunit PgsB/CapB (EC 6.3.2.-)	peg.712	peg.414	peg.734	peg.711	peg.1774	peg.1736	peg.1781	peg.1636	peg.240	peg.543	peg.371	peg.1894	peg.905	peg.1577	peg.1006	peg.87	peg.2013	peg.991	peg.2049	peg.807	peg.1132	peg.1814
22	22	FIG01108236: hypothetical protein	peg.711	peg.415	peg.733	peg.710	peg.1773	peg.1737	peg.1780	peg.1637	peg.239	peg.542	peg.370	peg.1895	peg.906	peg.1578	peg.1005	peg.86	peg.2014	peg.992	peg.2050	peg.808	peg.1133	peg.1815
22	22	Esterase/lipase (EC 3.1.1.-)	peg.710	peg.416	peg.732	peg.709	peg.1772	peg.1738	peg.1779	peg.1641	peg.236	peg.539	peg.367	peg.1899	peg.910	peg.1581	peg.1002	peg.85	peg.2015	peg.993	peg.2051	peg.809	peg.1134	peg.1816
22	24	Thioredoxin	peg.707	peg.419	peg.729	peg.706	peg.1769	peg.1741	peg.1776	peg.1643	peg.233	peg.537	peg.365	peg.1901	peg.912	peg.1583	peg.1000	peg.83	peg.2017	peg.995	peg.2053	peg.811	peg.1136	peg.1818,peg.52,peg.59
22	22	tRNA pseudouridine synthase A (EC 4.2.1.70)	peg.1080	peg.42	peg.2346	peg.1082	peg.2135	peg.1373	peg.2148	peg.1337	peg.539	peg.172	peg.671	peg.1583	peg.602	peg.1276	peg.1384	peg.371	peg.1726	peg.693	peg.1763	peg.993	peg.299	peg.1528
22	23	Threonine dehydrogenase and related Zn-dependent dehydrogenases	peg.706	peg.420	peg.728	peg.705	peg.1768	peg.1742	peg.1774	peg.1645	peg.231	peg.535	peg.363	peg.1903	peg.914	peg.1585	peg.998	peg.82	peg.2018	peg.996	peg.2054	peg.812	peg.1137	peg.1819,peg.51
22	26	Membrane-bound protease, CAAX family	peg.705	peg.421	peg.727	peg.704	peg.1767	peg.1743	peg.1773	peg.1646	peg.230	peg.534	peg.362	peg.1904	peg.915	peg.1586	peg.997	peg.81	peg.2019	peg.997	peg.2055	peg.716	peg.1138	peg.1820,peg.49,peg.50,peg.55,peg.56
22	22	PTS system, glucose-specific IIC component / PTS system, glucose-specific IIB component (EC 2.7.1.69) / PTS system, glucose-specific IIA component	peg.704	peg.422	peg.726	peg.703	peg.1766	peg.1744	peg.1772	peg.1647	peg.229	peg.533	peg.361	peg.1905	peg.916	peg.1587	peg.996	peg.80	peg.2020	peg.998	peg.2056	peg.717	peg.1139	peg.1821
22	22	Pyruvate oxidase [ubiquinone, cytochrome] (EC 1.2.2.2) @ Pyruvate oxidase, CidC	peg.703	peg.423	peg.725	peg.702	peg.1765	peg.1745	peg.1771	peg.1648	peg.228	peg.532	peg.360	peg.1906	peg.917	peg.1588	peg.995	peg.79	peg.2021	peg.999	peg.2057	peg.718	peg.1140	peg.1822
22	22	CidA-associated membrane protein CidB	peg.702	peg.424	peg.724	peg.701	peg.1764	peg.1746	peg.1770	peg.1649	peg.227	peg.531	peg.359	peg.1907	peg.918	peg.1589	peg.994	peg.78	peg.2022	peg.1000	peg.2058	peg.719	peg.1141	peg.1823
22	22	Holin-like protein CidA	peg.701	peg.425	peg.723	peg.700	peg.1763	peg.1747	peg.1769	peg.1650	peg.226	peg.530	peg.358	peg.1908	peg.919	peg.1590	peg.993	peg.77	peg.2023	peg.1001	peg.2059	peg.720	peg.1142	peg.1824
22	22	LysR family regulatory protein CidR	peg.700	peg.426	peg.722	peg.699	peg.1762	peg.1748	peg.1768	peg.1651	peg.225	peg.529	peg.357	peg.1909	peg.920	peg.1591	peg.992	peg.76	peg.2024	peg.1002	peg.2060	peg.721	peg.1143	peg.1825
22	22	FIG01108278: hypothetical protein	peg.699	peg.427	peg.721	peg.698	peg.1761	peg.1749	peg.1767	peg.1652	peg.224	peg.528	peg.356	peg.1910	peg.921	peg.1592	peg.991	peg.75	peg.2025	peg.1003	peg.2061	peg.722	peg.1144	peg.1826
22	22	Secretory antigen SsaA	peg.698	peg.428	peg.720	peg.697	peg.1760	peg.1750	peg.1766	peg.1653	peg.223	peg.527	peg.355	peg.1911	peg.922	peg.1593	peg.990	peg.74	peg.2026	peg.1004	peg.2062	peg.723	peg.1145	peg.1827
22	22	Hydroxymethylglutaryl-CoA reductase (EC 1.1.1.34)	peg.697	peg.429	peg.719	peg.696	peg.1759	peg.1751	peg.1765	peg.1654	peg.222	peg.526	peg.354	peg.1912	peg.923	peg.1594	peg.989	peg.73	peg.2027	peg.1005	peg.2063	peg.724	peg.1146	peg.1828
22	22	Transmembrane component of general energizing module of ECF transporters	peg.1079	peg.43	peg.2345	peg.1081	peg.2134	peg.1374	peg.2147	peg.1338	peg.538	peg.171	peg.670	peg.1584	peg.603	peg.1277	peg.1385	peg.370	peg.1727	peg.694	peg.1764	peg.994	peg.300	peg.1529
22	22	Hydroxymethylglutaryl-CoA synthase (EC 2.3.3.10)	peg.696	peg.430	peg.718	peg.695	peg.1758	peg.1752	peg.1764	peg.1655	peg.221	peg.525	peg.353	peg.1913	peg.924	peg.1595	peg.988	peg.72	peg.2028	peg.1006	peg.2064	peg.725	peg.1147	peg.1829
22	22	Methylated-DNA--protein-cysteine methyltransferase (EC 2.1.1.63)	peg.695	peg.431	peg.717	peg.694	peg.1757	peg.1753	peg.1763	peg.1656	peg.220	peg.524	peg.352	peg.1914	peg.925	peg.1596	peg.987	peg.71	peg.2029	peg.1007	peg.2065	peg.726	peg.1148	peg.1830
22	22	FIG01108627: hypothetical protein	peg.694	peg.432	peg.716	peg.693	peg.1756	peg.1754	peg.1762	peg.1658	peg.218	peg.522	peg.350	peg.1916	peg.927	peg.1598	peg.985	peg.70	peg.2030	peg.1008	peg.2066	peg.727	peg.1149	peg.1831
22	22	Ferrous iron transport protein B	peg.692	peg.434	peg.714	peg.691	peg.1754	peg.1756	peg.1760	peg.1659	peg.217	peg.521	peg.349	peg.1917	peg.928	peg.1599	peg.984	peg.68	peg.2032	peg.1010	peg.2068	peg.729	peg.1151	peg.1833
22	26	Delta-1-pyrroline-5-carboxylate dehydrogenase (EC 1.5.1.12)	peg.690	peg.436	peg.712	peg.689	peg.1751,peg.1752	peg.1758,peg.1759	peg.1757,peg.1758	peg.1662	peg.214	peg.518	peg.346	peg.1920,peg.1921	peg.931	peg.1602	peg.982	peg.66	peg.2034	peg.1012	peg.2070	peg.731	peg.1153	peg.1835
22	22	ATPase component of general energizing module of ECF transporters	peg.1078	peg.44	peg.2344	peg.1080	peg.2133	peg.1375	peg.2146	peg.1339	peg.537	peg.170	peg.669	peg.1585	peg.604	peg.1278	peg.1386	peg.369	peg.1728	peg.695	peg.1765	peg.995	peg.301	peg.1530
22	22	3-oxoacyl-[acyl-carrier protein] reductase (EC 1.1.1.100)	peg.686	peg.440	peg.708	peg.685	peg.1748	peg.1762	peg.1754	peg.1665	peg.211	peg.515	peg.342	peg.1923	peg.933	peg.1605	peg.977	peg.65	peg.2035	peg.1013	peg.2071	peg.732	peg.1154	peg.1836
22	22	hypothetical protein	peg.685	peg.441	peg.707	peg.684	peg.1747	peg.1763	peg.1753	peg.1666	peg.210	peg.514	peg.341	peg.1924	peg.934	peg.1606	peg.975	peg.64	peg.2036	peg.1014	peg.2072	peg.733	peg.1155	peg.1837
22	22	Lead, cadmium, zinc and mercury transporting ATPase (EC 3.6.3.3) (EC 3.6.3.5); Copper-translocating P-type ATPase (EC 3.6.3.4)	peg.684	peg.442	peg.706	peg.683	peg.1746	peg.1764	peg.1752	peg.1667	peg.209	peg.513	peg.340	peg.1925	peg.935	peg.1607	peg.973	peg.63	peg.2037	peg.1015	peg.2073	peg.734	peg.1156	peg.1838
22	22	ATPase component of general energizing module of ECF transporters	peg.1077	peg.45	peg.2343	peg.1079	peg.2132	peg.1376	peg.2145	peg.1340	peg.536	peg.169	peg.668	peg.1586	peg.605	peg.1279	peg.1387	peg.368	peg.1729	peg.696	peg.1766	peg.996	peg.302	peg.1531
22	22	Immunodominant staphylococcal antigen A precursor	peg.668	peg.458	peg.690	peg.667	peg.1731	peg.1779	peg.1736	peg.1677	peg.199	peg.503	peg.330	peg.1940	peg.949	peg.1617	peg.965	peg.57	peg.2043	peg.1021	peg.2079	peg.709	peg.724	peg.1844
22	22	FIG01109077: hypothetical protein	peg.667	peg.459	peg.689	peg.666	peg.1728	peg.1782	peg.1732	peg.1678	peg.198	peg.502	peg.329	peg.1942	peg.951	peg.1618	peg.964	peg.56	peg.2044	peg.1023	peg.2080	peg.710	peg.725	peg.1845
22	22	LSU ribosomal protein L17p	peg.1076	peg.46	peg.2342	peg.1078	peg.2131	peg.1377	peg.2144	peg.1341	peg.535	peg.168	peg.667	peg.1587	peg.606	peg.1280	peg.1388	peg.367	peg.1730	peg.697	peg.1767	peg.997	peg.303	peg.1532
22	22	D-serine/D-alanine/glycine transporter	peg.663	peg.463	peg.685	peg.662	peg.1726	peg.1784	peg.1730	peg.1681	peg.195	peg.499	peg.326	peg.1946	peg.955	peg.1621	peg.962	peg.54	peg.2046	peg.1025	peg.2082	peg.712	peg.727	peg.1847
22	22	Ribulosamine/erythrulosamine 3-kinase potentially involved in protein deglycation	peg.660	peg.466	peg.682	peg.659	peg.1723	peg.1787	peg.1727	peg.1691	peg.185	peg.489	peg.316	peg.1956	peg.966	peg.1631	peg.950	peg.53	peg.2047	peg.1026	peg.2083	peg.713	peg.728	peg.1848
22	22	Dihydroorotate dehydrogenase (EC 1.3.3.1)	peg.659	peg.467	peg.681	peg.658	peg.1722	peg.1788	peg.1726	peg.1692	peg.184	peg.488	peg.315	peg.1957	peg.967	peg.1632	peg.949	peg.52	peg.2048	peg.1027	peg.2084	peg.714	peg.729	peg.1849
22	22	FIG01108350: hypothetical protein	peg.658	peg.468	peg.680	peg.657	peg.1721	peg.1789	peg.1725	peg.1693	peg.183	peg.487	peg.314	peg.1958	peg.968	peg.1633	peg.948	peg.51	peg.2049	peg.1028	peg.2085	peg.715	peg.730	peg.1850
22	22	DNA-directed RNA polymerase alpha subunit (EC 2.7.7.6)	peg.1075	peg.47	peg.2341	peg.1077	peg.2130	peg.1378	peg.2143	peg.1342	peg.534	peg.167	peg.666	peg.1588	peg.607	peg.1281	peg.1389	peg.366	peg.1731	peg.698	peg.1768	peg.999	peg.304	peg.1533
22	22	Aspartate 1-decarboxylase (EC 4.1.1.11)	peg.649	peg.477	peg.672	peg.648	peg.1710	peg.1800	peg.1714	peg.1703	peg.172	peg.479	peg.306	peg.1967	peg.977	peg.1641	peg.938	peg.45	peg.2055	peg.1034	peg.2090	peg.676	peg.1800	peg.1852
22	22	Pantoate--beta-alanine ligase (EC 6.3.2.1)	peg.648	peg.478	peg.671	peg.647	peg.1709	peg.1801	peg.1713	peg.1704	peg.171	peg.478	peg.305	peg.1968	peg.978	peg.1642	peg.937	peg.44	peg.2056	peg.1035	peg.2091	peg.677	peg.1801	peg.1853
22	22	3-methyl-2-oxobutanoate hydroxymethyltransferase (EC 2.1.2.11)	peg.647	peg.479	peg.670	peg.646	peg.1708	peg.1802	peg.1712	peg.1705	peg.170	peg.477	peg.304	peg.1969	peg.979	peg.1643	peg.936	peg.43	peg.2057	peg.1036	peg.2092	peg.678	peg.1802	peg.1854
22	22	SSU ribosomal protein S11p (S14e)	peg.1074	peg.48	peg.2340	peg.1076	peg.2129	peg.1379	peg.2142	peg.1343	peg.533	peg.166	peg.665	peg.1589	peg.608	peg.1282	peg.1390	peg.365	peg.1732	peg.699	peg.1769	peg.1000	peg.305	peg.1534
22	22	2-dehydropantoate 2-reductase (EC 1.1.1.169)	peg.646	peg.480	peg.669	peg.645	peg.1707	peg.1803	peg.1711	peg.1706	peg.169	peg.476	peg.303	peg.1970	peg.980	peg.1644	peg.935	peg.42	peg.2058	peg.1037	peg.2093	peg.679	peg.1803	peg.1855
22	22	Alpha-acetolactate decarboxylase (EC 4.1.1.5)	peg.645	peg.481	peg.668	peg.644	peg.1706	peg.1804	peg.1710	peg.1707	peg.168	peg.475	peg.302	peg.1971	peg.981	peg.1645	peg.934	peg.41	peg.2059	peg.1038	peg.2094	peg.680	peg.1804	peg.1856
22	22	Acetolactate synthase, catabolic (EC 2.2.1.6)	peg.644	peg.482	peg.667	peg.643	peg.1705	peg.1805	peg.1709	peg.1708	peg.167	peg.474	peg.301	peg.1972	peg.982	peg.1646	peg.933	peg.40	peg.2060	peg.1039	peg.2095	peg.681	peg.1805	peg.1857
22	22	L-lactate dehydrogenase (EC 1.1.1.27)	peg.643	peg.483	peg.666	peg.642	peg.1704	peg.1806	peg.1708	peg.1709	peg.166	peg.473	peg.300	peg.1973	peg.983	peg.1647	peg.932	peg.39	peg.2061	peg.1040	peg.2096	peg.682	peg.1806	peg.1858
22	22	LysR family regulatory protein CidR	peg.642	peg.484	peg.665	peg.641	peg.1702	peg.1808	peg.1706	peg.1710	peg.165	peg.472	peg.299	peg.1974	peg.984	peg.1648	peg.931	peg.38	peg.2062	peg.1041	peg.2097	peg.683	peg.1807	peg.1859
22	22	SSU ribosomal protein S13p (S18e)	peg.1073	peg.49	peg.2339	peg.1075	peg.2128	peg.1380	peg.2141	peg.1344	peg.532	peg.165	peg.664	peg.1590	peg.609	peg.1283	peg.1391	peg.364	peg.1733	peg.700	peg.1770	peg.1001	peg.306	peg.1535
22	22	aminotransferase	peg.634	peg.492	peg.657	peg.633	peg.1695	peg.1814	peg.1700	peg.1713	peg.162	peg.469	peg.296	peg.1977	peg.988	peg.1651	peg.925	peg.36	peg.2064	peg.1043	peg.2099	peg.685	peg.1809	peg.1861
22	22	FIG01108232: hypothetical protein	peg.632	peg.494	peg.655	peg.631	peg.1693	peg.1816	peg.1698	peg.1714	peg.161	peg.468	peg.295	peg.1978	peg.989	peg.1652	peg.924	peg.35	peg.2065	peg.1044	peg.2100	peg.686	peg.1810	peg.1862
22	22	Similarity	peg.630	peg.496	peg.653	peg.629	peg.1691	peg.1818	peg.1696	peg.1716	peg.159	peg.466	peg.293	peg.1980	peg.991	peg.1654	peg.923	peg.33	peg.2067	peg.1046	peg.2102	peg.688	peg.1812	peg.1864
22	22	Hemolysin III	peg.1118	peg.5	peg.2385	peg.1120	peg.2175	peg.1333	peg.2188	peg.1304	peg.572	peg.205	peg.704	peg.1551	peg.570	peg.1244	peg.1353	peg.402	peg.1695	peg.662	peg.1731	peg.961	peg.268	peg.1497
22	22	LSU ribosomal protein L36p	peg.1072	peg.50	peg.2338	peg.1074	peg.2127	peg.1381	peg.2140	peg.1345	peg.531	peg.164	peg.663	peg.1591	peg.610	peg.1284	peg.1392	peg.363	peg.1734	peg.701	peg.1771	peg.1002	peg.307	peg.1536
22	22	Fructose-bisphosphate aldolase class I (EC 4.1.2.13)	peg.625	peg.501	peg.648	peg.624	peg.1685	peg.1824	peg.1690	peg.1718	peg.157	peg.463	peg.291	peg.1982	peg.993	peg.1656	peg.920	peg.30	peg.2070	peg.1049	peg.2105	peg.691	peg.1814	peg.1867
22	22	Malate:quinone oxidoreductase (EC 1.1.5.4)	peg.622	peg.504	peg.645	peg.621	peg.1683	peg.1826	peg.1688	peg.1722	peg.153	peg.459	peg.287	peg.1986	peg.997	peg.1660	peg.913	peg.28	peg.2072	peg.1051	peg.2107	peg.693	peg.1816	peg.1869
22	22	ATP/GTP-binding protein, SA1392 homolog	peg.621	peg.505	peg.644	peg.620	peg.1682	peg.1827	peg.1687	peg.1723	peg.152	peg.458	peg.286	peg.1987	peg.998	peg.1661	peg.912	peg.27	peg.2073	peg.1052	peg.2108	peg.694	peg.1817	peg.1870
22	22	Pyruvate,phosphate dikinase (EC 2.7.9.1)	peg.620	peg.506	peg.643	peg.619	peg.1681	peg.1828	peg.1686	peg.1724	peg.151	peg.457	peg.285	peg.1988	peg.999	peg.1662	peg.911	peg.26	peg.2074	peg.1053	peg.2109	peg.695	peg.1818	peg.1871
22	22	FIG01108277: hypothetical protein	peg.617	peg.509	peg.640	peg.616	peg.1678	peg.1831	peg.1683	peg.1726	peg.149	peg.455	peg.283	peg.1990	peg.1001	peg.1664	peg.909	peg.24	peg.2076	peg.1055	peg.2111	peg.698	peg.1820	peg.1873
22	22	Translation initiation factor 1	peg.1071	peg.51	peg.2337	peg.1073	peg.2126	peg.1382	peg.2139	peg.1346	peg.530	peg.163	peg.662	peg.1592	peg.611	peg.1285	peg.1393	peg.362	peg.1735	peg.702	peg.1772	peg.1003	peg.308	peg.1537
22	22	Choline dehydrogenase (EC 1.1.99.1)	peg.609	peg.517	peg.632	peg.608	peg.1673	peg.1836	peg.1678	peg.1730	peg.145	peg.451	peg.279	peg.1994	peg.1005	peg.1668	peg.905	peg.22	peg.2079	peg.1058	peg.2114	peg.701	peg.1823	peg.1876
22	22	Betaine aldehyde dehydrogenase (EC 1.2.1.8)	peg.608	peg.518	peg.631	peg.607	peg.1672	peg.1837	peg.1677	peg.1731	peg.144	peg.450	peg.278	peg.1995	peg.1006	peg.1669	peg.904	peg.21	peg.2080	peg.1059	peg.2115	peg.702	peg.1824	peg.1877
22	22	FIG009707: Betaine operon transcriptional regulator	peg.607	peg.519	peg.630	peg.606	peg.1671	peg.1838	peg.1676	peg.1732	peg.142	peg.449	peg.277	peg.1997	peg.1008	peg.1670	peg.903	peg.20	peg.2081	peg.1060	peg.2116	peg.703	peg.1825	peg.1878
22	22	Adenylate kinase (EC 2.7.4.3)	peg.1070	peg.52	peg.2336	peg.1072	peg.2125	peg.1383	peg.2138	peg.1347	peg.529	peg.162	peg.661	peg.1593	peg.612	peg.1286	peg.1394	peg.361	peg.1736	peg.703	peg.1773	peg.1004	peg.309	peg.1538
22	22	High-affinity choline uptake protein BetT	peg.606	peg.520	peg.629	peg.605	peg.1670	peg.1839	peg.1675	peg.1733	peg.141	peg.448	peg.276	peg.1998	peg.1009	peg.1671	peg.902	peg.19	peg.2082	peg.1061	peg.2117	peg.673	peg.1826	peg.1879
22	22	anaerobic dicarboxylate transport	peg.605	peg.521	peg.628	peg.604	peg.1669	peg.1840	peg.1674	peg.1734	peg.140	peg.447	peg.275	peg.1999	peg.1010	peg.1672	peg.901	peg.18	peg.2083	peg.1062	peg.2118	peg.674	peg.1827	peg.1880
22	22	Ribonucleotide reductase of class III (anaerobic), activating protein (EC 1.97.1.4)	peg.604	peg.522	peg.627	peg.603	peg.1667	peg.1842	peg.1672	peg.1735	peg.139	peg.446	peg.274	peg.2000	peg.1011	peg.1673	peg.900	peg.17	peg.2084	peg.1063	peg.2120	peg.675	peg.1828	peg.1881
22	22	FIG01108630: hypothetical protein	peg.602	peg.524	peg.625	peg.601	peg.1665	peg.1844	peg.1670	peg.1737	peg.137	peg.444	peg.272	peg.2002	peg.1013	peg.1675	peg.898	peg.15	peg.2086	peg.1065	peg.2122	peg.646	peg.1830	peg.1883
22	22	Adenylylsulfate kinase (EC 2.7.1.25)	peg.600	peg.526	peg.623	peg.599	peg.1663	peg.1846	peg.1668	peg.1740	peg.134	peg.441	peg.269	peg.2005	peg.1016	peg.1678	peg.895	peg.14	peg.2087	peg.1066	peg.2123	peg.647	peg.1831	peg.1884
22	22	Preprotein translocase secY subunit (TC 3.A.5.1.1)	peg.1069	peg.53	peg.2335	peg.1071	peg.2124	peg.1384	peg.2137	peg.1348	peg.528	peg.161	peg.660	peg.1594	peg.613	peg.1287	peg.1395	peg.360	peg.1737	peg.704	peg.1774	peg.1005	peg.310	peg.1539
22	22	Siroheme synthase / Precorrin-2 oxidase (EC 1.3.1.76)	peg.592	peg.534	peg.615	peg.591	peg.1658	peg.1851	peg.1663	peg.1743	peg.131	peg.438	peg.266	peg.2008	peg.1019	peg.1681	peg.892	peg.11	peg.2090	peg.1069	peg.2126	peg.650	peg.1834	peg.1887
22	22	Uroporphyrinogen-III methyltransferase (EC 2.1.1.107)	peg.590	peg.536	peg.613	peg.589	peg.1657	peg.1852	peg.1662	peg.1744	peg.130	peg.437	peg.265	peg.2009	peg.1020	peg.1682	peg.891	peg.10	peg.2091	peg.1070	peg.2127	peg.651	peg.1835	peg.1888
22	22	LSU ribosomal protein L15p (L27Ae)	peg.1068	peg.54	peg.2334	peg.1070	peg.2123	peg.1385	peg.2136	peg.1349	peg.527	peg.160	peg.659	peg.1595	peg.614	peg.1288	peg.1396	peg.359	peg.1738	peg.705	peg.1775	peg.1006	peg.311	peg.1540
22	22	Sulfite reductase [NADPH] flavoprotein alpha-component (EC 1.8.1.2)	peg.586	peg.540	peg.609	peg.585	peg.1651	peg.1858	peg.1656	peg.1746	peg.128	peg.435	peg.263	peg.2011	peg.1022	peg.1684	peg.889	peg.8	peg.2093	peg.1072	peg.2129	peg.653	peg.1837	peg.1890
22	22	Phosphoadenylyl-sulfate reductase [thioredoxin] (EC 1.8.4.8) / Adenylyl-sulfate reductase [thioredoxin] (EC 1.8.4.10)	peg.584	peg.542	peg.607	peg.583	peg.1650	peg.1859	peg.1655	peg.1747	peg.127	peg.434	peg.262	peg.2012	peg.1023	peg.1685	peg.888	peg.7	peg.2094	peg.1073	peg.2130	peg.654	peg.1838	peg.1891
22	22	Glutathione peroxidase family protein	peg.583	peg.543	peg.606	peg.582	peg.1649	peg.1860	peg.1654	peg.1748	peg.126	peg.433	peg.261	peg.2013	peg.1024	peg.1686	peg.887	peg.6	peg.2096	peg.1074	peg.2131	peg.655	peg.1840	peg.1892
22	22	FIG01108322: hypothetical protein	peg.580	peg.546	peg.603	peg.579	peg.1643	peg.1866	peg.1648	peg.1750	peg.124	peg.431	peg.259	peg.2014	peg.1025	peg.1688	peg.884	peg.2	peg.2099	peg.1077	peg.2134	peg.658	peg.1843	peg.1895
22	22	LSU ribosomal protein L30p (L7e)	peg.1067	peg.55	peg.2333	peg.1069	peg.2122	peg.1386	peg.2135	peg.1350	peg.526	peg.159	peg.658	peg.1596	peg.615	peg.1289	peg.1397	peg.358	peg.1739	peg.706	peg.1776	peg.1007	peg.312	peg.1541
22	22	ABC transporter permease protein	peg.572	peg.555	peg.595	peg.570	peg.1629	peg.1880	peg.1635	peg.1755	peg.119	peg.426	peg.254	peg.2019	peg.1030	peg.1693	peg.878	peg.2504	peg.2105	peg.1083	peg.2140	peg.666	peg.1849	peg.1901
22	22	ABC transporter ATP-binding protein YvcR	peg.571	peg.556	peg.594	peg.569	peg.1628	peg.1881	peg.1634	peg.1756	peg.118	peg.425	peg.253	peg.2020	peg.1031	peg.1694	peg.877	peg.2503	peg.2106	peg.1084	peg.2141	peg.667	peg.1850	peg.1902
22	22	Two-component system histidine kinase	peg.570	peg.557	peg.593	peg.568	peg.1627	peg.1882	peg.1633	peg.1757	peg.117	peg.424	peg.252	peg.2021	peg.1032	peg.1695	peg.876	peg.2502	peg.2107	peg.1085	peg.2142	peg.668	peg.1851	peg.1903
22	22	Two-component response regulator YvcP	peg.569	peg.558	peg.592	peg.567	peg.1626	peg.1883	peg.1632	peg.1758	peg.116	peg.423	peg.251	peg.2022	peg.1033	peg.1696	peg.875	peg.2501	peg.2108	peg.1086	peg.2143	peg.669	peg.1852	peg.1904
22	22	hypothetical protein	peg.568	peg.559	peg.591	peg.566	peg.1625	peg.1884	peg.1631	peg.1759	peg.115	peg.422	peg.250	peg.2023	peg.1034	peg.1697	peg.874	peg.2500	peg.2109	peg.1087	peg.2144	peg.670	peg.1853	peg.1905
22	22	SSU ribosomal protein S5p (S2e)	peg.1066	peg.56	peg.2332	peg.1068	peg.2121	peg.1387	peg.2134	peg.1351	peg.525	peg.158	peg.657	peg.1597	peg.616	peg.1290	peg.1398	peg.357	peg.1740	peg.707	peg.1777	peg.1008	peg.313	peg.1542
22	22	Alkaline phosphatase (EC 3.1.3.1)	peg.567	peg.560	peg.590	peg.565	peg.1624	peg.1885	peg.1630	peg.1760	peg.114	peg.420	peg.249	peg.2024	peg.1035	peg.1698	peg.873	peg.2499	peg.2110	peg.1088	peg.2145	peg.671	peg.1854	peg.1906
22	23	Cell envelope-associated transcriptional attenuator LytR-CpsA-Psr, subfamily F2 (as in PMID19099556)	peg.566	peg.561	peg.589	peg.564	peg.1623	peg.1886	peg.1629	peg.1430	peg.447	peg.358	peg.579	peg.1676	peg.694	peg.1368	peg.1477,peg.872	peg.280	peg.1814	peg.782	peg.1851	peg.868	peg.973	peg.1616
22	22	LSU ribosomal protein L18p (L5e)	peg.1065	peg.57	peg.2331	peg.1067	peg.2120	peg.1388	peg.2133	peg.1352	peg.524	peg.157	peg.656	peg.1598	peg.617	peg.1291	peg.1399	peg.356	peg.1741	peg.708	peg.1778	peg.1009	peg.314	peg.1543
22	22	LSU ribosomal protein L6p (L9e)	peg.1064	peg.58	peg.2330	peg.1066	peg.2119	peg.1389	peg.2132	peg.1353	peg.523	peg.156	peg.655	peg.1599	peg.618	peg.1292	peg.1400	peg.355	peg.1742	peg.709	peg.1779	peg.1010	peg.315	peg.1544
22	22	Transcriptional regulator, MarR family	peg.538	peg.588	peg.562	peg.537	peg.1602	peg.1907	peg.1608	peg.1766	peg.108	peg.413	peg.240	peg.2033	peg.1044	peg.1706	peg.852	peg.2449	peg.2119	peg.1100	peg.2173	peg.619	peg.1056	peg.1930
22	22	Pyruvate decarboxylase (EC 4.1.1.1); Alpha-keto-acid decarboxylase (EC 4.1.1.-)	peg.537	peg.589	peg.561	peg.536	peg.1601	peg.1908	peg.1607	peg.1767	peg.107	peg.412	peg.239	peg.2034	peg.1045	peg.1707	peg.851	peg.2448	peg.2120	peg.1101	peg.2174	peg.620	peg.1057	peg.1931
22	22	SSU ribosomal protein S8p (S15Ae)	peg.1063	peg.59	peg.2329	peg.1065	peg.2118	peg.1390	peg.2131	peg.1354	peg.522	peg.155	peg.654	peg.1600	peg.619	peg.1293	peg.1401	peg.354	peg.1743	peg.710	peg.1780	peg.1011	peg.316	peg.1545
22	22	Capsule biosynthesis protein capA	peg.534	peg.592	peg.558	peg.533	peg.1599	peg.1910	peg.1605	peg.1770	peg.104	peg.407	peg.234	peg.2039	peg.1050	peg.1712	peg.847	peg.2446	peg.2122	peg.1103	peg.2176	peg.622	peg.1059	peg.1933
22	22	putative esterase	peg.530	peg.596	peg.554	peg.529	peg.1597	peg.1912	peg.1603	peg.1771	peg.103	peg.406	peg.233	peg.2041	peg.1051	peg.1713	peg.845	peg.2445	peg.2123	peg.1104	peg.2177	peg.623	peg.1060	peg.1934
22	22	N-acetylglucosamine-1-phosphate uridyltransferase eukaryotic (EC 2.7.7.23)	peg.1117	peg.6	peg.2384	peg.1119	peg.2174	peg.1334	peg.2187	peg.1305	peg.571	peg.204	peg.703	peg.1552	peg.571	peg.1245	peg.1354	peg.401	peg.1696	peg.663	peg.1732	peg.962	peg.269	peg.1498
22	22	SSU ribosomal protein S14p (S29e) @ SSU ribosomal protein S14p (S29e), zinc-dependent	peg.1062	peg.60	peg.2328	peg.1064	peg.2117	peg.1391	peg.2130	peg.1355	peg.521	peg.154	peg.653	peg.1601	peg.620	peg.1294	peg.1402	peg.353	peg.1744	peg.711	peg.1781	peg.1012	peg.317	peg.1546
22	22	Transcriptional regulator ArcR essential for anaerobic expression of the ADI pathway, Crp/Fnr family	peg.525	peg.601	peg.549	peg.524	peg.1593	peg.1916	peg.1599	peg.1773	peg.101	peg.404	peg.231	peg.2044	peg.1053	peg.1715	peg.843	peg.2444	peg.2124	peg.1105	peg.2178	peg.624	peg.1061	peg.1935
22	22	Arginine/ornithine antiporter ArcD	peg.524	peg.602	peg.548	peg.523	peg.1592	peg.1917	peg.1598	peg.1775	peg.99	peg.402	peg.229	peg.2047	peg.1055	peg.1717	peg.841	peg.2443	peg.2125	peg.1106	peg.2179	peg.625	peg.1062	peg.1936
22	22	Ornithine carbamoyltransferase (EC 2.1.3.3)	peg.523	peg.603	peg.547	peg.522	peg.1591	peg.1918	peg.1597	peg.1776	peg.98	peg.401	peg.228	peg.2049	peg.1057	peg.1718	peg.840	peg.2442	peg.2126	peg.1108	peg.2181	peg.627	peg.1063	peg.1938
22	22	Arginine pathway regulatory protein ArgR, repressor of arg regulon	peg.521	peg.605	peg.545	peg.520	peg.1589	peg.1920	peg.1595	peg.1778	peg.96	peg.398	peg.226	peg.2052	peg.1060	peg.1720	peg.838	peg.2440	peg.2128	peg.1110	peg.2183	peg.629	peg.1065	peg.1940
22	29	immunodominant antigen B	peg.517	peg.609	peg.541	peg.516	peg.1584	peg.1925	peg.1590	peg.1784,peg.1785	peg.89,peg.90	peg.391,peg.392	peg.218,peg.219	peg.2061,peg.2062	peg.1067,peg.1068	peg.1727,peg.1728	peg.833	peg.2382	peg.232	peg.1172	peg.2248	peg.516	peg.962	peg.2006
22	22	LSU ribosomal protein L5p (L11e)	peg.1061	peg.61	peg.2327	peg.1063	peg.2116	peg.1392	peg.2129	peg.1356	peg.520	peg.153	peg.652	peg.1602	peg.621	peg.1295	peg.1403	peg.352	peg.1745	peg.712	peg.1782	peg.1013	peg.318	peg.1547
22	22	2,3-butanediol dehydrogenase, S-alcohol forming, (R)-acetoin-specific (EC 1.1.1.4) / Acetoin (diacetyl) reductase (EC 1.1.1.5)	peg.514	peg.612	peg.538	peg.513	peg.1580	peg.1929	peg.1586	peg.1787	peg.87	peg.388	peg.216	peg.2064	peg.1070	peg.1730	peg.2395	peg.2433	peg.2135	peg.1117	peg.2189	peg.635	peg.1072	peg.1948
22	22	Activator of the mannose operon (transcriptional antiterminator), BglG family	peg.507	peg.619	peg.531	peg.506	peg.1575	peg.1934	peg.1581	peg.1796	peg.81	peg.376	peg.213	peg.2079	peg.1084	peg.1733	peg.1866	peg.2431	peg.2137	peg.1119	peg.2191	peg.638	peg.1074	peg.1950
22	22	LSU ribosomal protein L24p (L26e)	peg.1060	peg.62	peg.2326	peg.1062	peg.2115	peg.1393	peg.2128	peg.1357	peg.519	peg.152	peg.651	peg.1603	peg.622	peg.1296	peg.1404	peg.351	peg.1746	peg.713	peg.1783	peg.1014	peg.319	peg.1548
22	22	PTS system, mannose-specific IIB component (EC 2.7.1.69) / PTS system, mannose-specific IIC component / PTS system, mannose-specific IIA component	peg.506	peg.620	peg.530	peg.505	peg.1574	peg.1935	peg.1580	peg.1797	peg.80	peg.375	peg.212	peg.2080	peg.1085	peg.1734	peg.1867	peg.2429	peg.2138	peg.1120	peg.2192	peg.639	peg.1075	peg.1951
22	22	Mannose-6-phosphate isomerase (EC 5.3.1.8)	peg.505	peg.621	peg.529	peg.504	peg.1573	peg.1936	peg.1579	peg.1798	peg.79	peg.374	peg.211	peg.2081	peg.1086	peg.1735	peg.1868	peg.2428	peg.2139	peg.1121	peg.2193	peg.640	peg.1076	peg.1952
22	22	Phage infection protein	peg.504	peg.622	peg.528	peg.503	peg.1572	peg.1937	peg.1578	peg.1799	peg.78	peg.373	peg.210	peg.2082	peg.1087	peg.1736	peg.1869	peg.2427	peg.2140	peg.1122	peg.2194	peg.641	peg.1077	peg.1953
22	22	N-acetylmuramoyl-L-alanine amidase, family 4	peg.503	peg.623	peg.527	peg.502	peg.1571	peg.1938	peg.1577	peg.1800	peg.77	peg.372	peg.209	peg.2083	peg.1088	peg.1737	peg.1870	peg.2426	peg.2141	peg.1123	peg.2195	peg.642	peg.1078	peg.1954
22	22	Predicted cell-wall-anchored protein SasF (LPXAG motif)	peg.502	peg.624	peg.526	peg.501	peg.1570	peg.1939	peg.1576	peg.1802	peg.75	peg.370	peg.207	peg.2085	peg.1090	peg.1739	peg.1875	peg.2425	peg.2142	peg.1124	peg.2196	peg.643	peg.1079	peg.1955
22	22	hypothetical protein	peg.499	peg.627	peg.523	peg.498	peg.1567	peg.1942	peg.1573	peg.1810	peg.67	peg.627	peg.199	peg.2093	peg.1100	peg.1747	peg.1883	peg.2423	peg.2144	peg.1126	peg.2198	peg.645	peg.1081	peg.1957
22	22	LSU ribosomal protein L14p (L23e)	peg.1059	peg.63	peg.2325	peg.1061	peg.2114	peg.1394	peg.2127	peg.1358	peg.518	peg.151	peg.650	peg.1604	peg.623	peg.1297	peg.1405	peg.350	peg.1747	peg.714	peg.1784	peg.1015	peg.320	peg.1549
22	22	FIG01108094: hypothetical protein	peg.487	peg.639	peg.511	peg.486	peg.1559	peg.1950	peg.1565	peg.1819	peg.57	peg.618	peg.190	peg.2102	peg.1110	peg.1756	peg.1890	peg.2420	peg.2149	peg.1131	peg.2202	peg.594	peg.744	peg.1961
22	22	SSU ribosomal protein S17p (S11e)	peg.1058	peg.64	peg.2324	peg.1060	peg.2113	peg.1395	peg.2126	peg.1359	peg.517	peg.150	peg.649	peg.1605	peg.624	peg.1298	peg.1406	peg.349	peg.1748	peg.715	peg.1785	peg.1016	peg.321	peg.1550
22	22	LSU ribosomal protein L29p (L35e)	peg.1057	peg.65	peg.2323	peg.1059	peg.2112	peg.1396	peg.2125	peg.1360	peg.516	peg.149	peg.648	peg.1606	peg.625	peg.1299	peg.1407	peg.348	peg.1749	peg.716	peg.1786	peg.1017	peg.322	peg.1551
22	22	Chloramphenicol resistance protein	peg.475	peg.651	peg.499	peg.474	peg.1532	peg.1977	peg.1537	peg.1840	peg.35	peg.735	peg.168	peg.2129	peg.1133	peg.2168	peg.1906	peg.2404	peg.2167	peg.1149	peg.2220	peg.489	peg.740	peg.1983
22	22	LSU ribosomal protein L16p (L10e)	peg.1056	peg.66	peg.2322	peg.1058	peg.2111	peg.1397	peg.2124	peg.1361	peg.515	peg.148	peg.647	peg.1607	peg.626	peg.1300	peg.1408	peg.347	peg.1750	peg.717	peg.1787	peg.1018	peg.323	peg.1552
22	22	Triacylglycerol lipase (EC 3.1.1.3)	peg.460	peg.666	peg.483	peg.459	peg.1514	peg.1995	peg.1519	peg.1848	peg.27	peg.727	peg.159	peg.2137	peg.1141	peg.2176	peg.1914	peg.2403	peg.253	peg.1151	peg.2226	peg.495	peg.941	peg.1985
22	22	SSU ribosomal protein S3p (S3e)	peg.1055	peg.67	peg.2321	peg.1057	peg.2110	peg.1398	peg.2123	peg.1362	peg.514	peg.147	peg.646	peg.1608	peg.627	peg.1301	peg.1409	peg.346	peg.1751	peg.718	peg.1788	peg.1019	peg.324	peg.1553
22	22	LSU ribosomal protein L22p (L17e)	peg.1054	peg.68	peg.2320	peg.1056	peg.2109	peg.1399	peg.2122	peg.1363	peg.513	peg.146	peg.645	peg.1609	peg.628	peg.1302	peg.1410	peg.345	peg.1752	peg.719	peg.1789	peg.1020	peg.325	peg.1554
22	22	SSU ribosomal protein S19p (S15e)	peg.1053	peg.69	peg.2319	peg.1055	peg.2108	peg.1400	peg.2121	peg.1364	peg.512	peg.145	peg.644	peg.1610	peg.629	peg.1303	peg.1411	peg.344	peg.1753	peg.720	peg.1790	peg.1021	peg.326	peg.1555
22	22	Malate:quinone oxidoreductase (EC 1.1.5.4)	peg.432	peg.694	peg.455	peg.431	peg.1493	peg.2016	peg.1497	peg.1859	peg.16	peg.717	peg.150	peg.2149	peg.1152	peg.2185	peg.1932	peg.2389	peg.239	peg.1165	peg.2240	peg.509	peg.955	peg.1999
22	22	FIG01225812: hypothetical protein	peg.1116	peg.7	peg.2383	peg.1118	peg.2173	peg.1335	peg.2186	peg.1306	peg.570	peg.203	peg.702	peg.1553	peg.572	peg.1246	peg.1355	peg.400	peg.1697	peg.664	peg.1733	peg.963	peg.270	peg.1499
22	22	LSU ribosomal protein L2p (L8e)	peg.1052	peg.70	peg.2318	peg.1054	peg.2107	peg.1401	peg.2120	peg.1365	peg.511	peg.144	peg.643	peg.1611	peg.630	peg.1304	peg.1412	peg.343	peg.1754	peg.721	peg.1791	peg.1022	peg.327	peg.1556
22	22	2-oxoglutarate/malate translocator	peg.423	peg.703	peg.446	peg.422	peg.1487	peg.2022	peg.1491	peg.1867	peg.8	peg.703	peg.142	peg.2161	peg.1164	peg.2193	peg.1943	peg.2377	peg.226	peg.1178	peg.2254	peg.522	peg.530	peg.2012
22	22	RarD protein	peg.420	peg.706	peg.443	peg.419	peg.1484	peg.2025	peg.1488	peg.1868	peg.7	peg.702	peg.141	peg.2162	peg.1165	peg.2229	peg.1947	peg.2374	peg.224	peg.1180	peg.2256	peg.524	peg.532	peg.2014
22	22	LSU ribosomal protein L23p (L23Ae)	peg.1051	peg.71	peg.2317	peg.1053	peg.2106	peg.1402	peg.2119	peg.1366	peg.510	peg.143	peg.642	peg.1612	peg.631	peg.1305	peg.1413	peg.342	peg.1755	peg.722	peg.1792	peg.1023	peg.328	peg.1557
22	22	Major myo-inositol transporter IolT	peg.412	peg.714	peg.434	peg.411	peg.1479	peg.2030	peg.1483	peg.1879	peg.2279	peg.694	peg.131	peg.2176	peg.1176	peg.2239	peg.1957	peg.2371	peg.221	peg.1183	peg.2259	peg.527	peg.535	peg.2018
22	22	Triacylglycerol lipase (EC 3.1.1.3)	peg.411	peg.715	peg.433	peg.410	peg.1478	peg.2031	peg.1482	peg.1880	peg.2278	peg.693	peg.130	peg.2177	peg.1177	peg.2240	peg.1958	peg.2370	peg.220	peg.1184	peg.2260	peg.528	peg.536	peg.2019
22	22	4'-phosphopantetheinyl transferase (EC 2.7.8.-)	peg.410	peg.716	peg.432	peg.409	peg.1477	peg.2032	peg.1481	peg.1881	peg.2277	peg.692	peg.129	peg.2178	peg.1178	peg.2241	peg.1959	peg.2369	peg.219	peg.1185	peg.2261	peg.530	peg.537	peg.2020
22	22	Malonyl CoA-acyl carrier protein transacylase (EC 2.3.1.39)	peg.409	peg.717	peg.431	peg.408	peg.1476	peg.2033	peg.1480	peg.1882	peg.2276	peg.691	peg.128	peg.2179	peg.1179	peg.2242	peg.1960	peg.2368	peg.218	peg.1186	peg.2262	peg.531	peg.538	peg.2021
22	22	Integral membrane protein LmrP	peg.408	peg.718	peg.430	peg.407	peg.1475	peg.2034	peg.1479	peg.1883	peg.2275	peg.690	peg.127	peg.2180	peg.1180	peg.2243	peg.1961	peg.2367	peg.217	peg.1187	peg.2263	peg.532	peg.539	peg.2022
22	22	LSU ribosomal protein L4p (L1e)	peg.1050	peg.72	peg.2316	peg.1052	peg.2105	peg.1403	peg.2118	peg.1367	peg.509	peg.142	peg.641	peg.1613	peg.632	peg.1306	peg.1414	peg.341	peg.1756	peg.723	peg.1793	peg.1024	peg.329	peg.1558
22	22	LSU ribosomal protein L3p (L3e)	peg.1049	peg.73	peg.2315	peg.1051	peg.2104	peg.1404	peg.2117	peg.1368	peg.508	peg.141	peg.640	peg.1614	peg.633	peg.1307	peg.1415	peg.340	peg.1757	peg.724	peg.1794	peg.1025	peg.330	peg.1559
22	22	Phosphoenolpyruvate-dihydroxyacetone phosphotransferase (EC 2.7.1.121), subunit DhaM; DHA-specific IIA component	peg.396	peg.731	peg.418	peg.395	peg.1466	peg.2043	peg.1470	peg.19	peg.1865	peg.1137	peg.2016	peg.267	peg.1500	peg.141	peg.524	peg.2362	peg.213	peg.1191	peg.2267	peg.540	peg.543	peg.2026
22	22	Phosphoenolpyruvate-dihydroxyacetone phosphotransferase (EC 2.7.1.121), ADP-binding subunit DhaL	peg.395	peg.732	peg.417	peg.394	peg.1465	peg.2044	peg.1469	peg.18	peg.1866	peg.1138	peg.2017	peg.266	peg.1499	peg.140	peg.523	peg.2361	peg.212	peg.1192	peg.2268	peg.541	peg.544	peg.2027
22	22	Phosphoenolpyruvate-dihydroxyacetone phosphotransferase (EC 2.7.1.121), dihydroxyacetone binding subunit DhaK	peg.394	peg.733	peg.416	peg.393	peg.1464	peg.2045	peg.1468	peg.17	peg.1867	peg.1139	peg.2018	peg.265	peg.1498	peg.139	peg.522	peg.2360	peg.211	peg.1193	peg.2269	peg.542	peg.545	peg.2028
22	22	Biotin synthase (EC 2.8.1.6)	peg.392	peg.735	peg.414	peg.391	peg.1462	peg.2047	peg.1466	peg.1890	peg.2268	peg.681	peg.120	peg.2188	peg.1188	peg.2250	peg.2076	peg.2358	peg.209	peg.1195	peg.2271	peg.544	peg.547	peg.2030
22	22	FIG01108912: hypothetical protein	peg.390	peg.737	peg.412	peg.389	peg.1460	peg.2049	peg.1464	peg.1895	peg.2262	peg.678	peg.114	peg.2194	peg.1194	peg.2256	peg.2082	peg.2355	peg.206	peg.1198	peg.2275	peg.547	peg.550	peg.2033
22	22	Ornithine carbamoyltransferase (EC 2.1.3.3)	peg.389	peg.738	peg.411	peg.388	peg.1459	peg.2050	peg.1463	peg.1896	peg.2261	peg.677	peg.113	peg.2195	peg.1195	peg.2257	peg.2083	peg.2354	peg.205	peg.1199	peg.2276	peg.548	peg.551	peg.2034
22	22	Carbamate kinase (EC 2.7.2.2)	peg.388	peg.739	peg.410	peg.387	peg.1458	peg.2051	peg.1462	peg.1897	peg.2260	peg.676	peg.112	peg.2196	peg.1196	peg.2258	peg.2084	peg.2353	peg.204	peg.1200	peg.2277	peg.549	peg.552	peg.2035
22	22	SSU ribosomal protein S10p (S20e)	peg.1048	peg.74	peg.2314	peg.1050	peg.2103	peg.1405	peg.2116	peg.1369	peg.507	peg.140	peg.639	peg.1615	peg.634	peg.1308	peg.1416	peg.339	peg.1758	peg.725	peg.1795	peg.1026	peg.331	peg.1560
22	23	Arginine/ornithine antiporter ArcD	peg.387	peg.740	peg.409	peg.386	peg.1457	peg.2052	peg.1461	peg.1898	peg.2259	peg.675	peg.111	peg.2197	peg.1197,peg.2224	peg.2259	peg.2085	peg.2352	peg.203	peg.1201	peg.2278	peg.550	peg.553	peg.2036
22	22	Hypothetical protein SAV2252	peg.1047	peg.75	peg.2313	peg.1049	peg.2102	peg.1406	peg.2115	peg.1370	peg.506	peg.139	peg.638	peg.1616	peg.635	peg.1309	peg.1417	peg.338	peg.1759	peg.726	peg.1796	peg.1027	peg.332	peg.1561
22	22	Hypoxanthine/guanine permease PbuG	peg.1046	peg.76	peg.2312	peg.1048	peg.2101	peg.1407	peg.2114	peg.1371	peg.505	peg.138	peg.637	peg.1617	peg.636	peg.1310	peg.1418	peg.337	peg.1760	peg.727	peg.1797	peg.1028	peg.333	peg.1562
22	22	2-dehydropantoate 2-reductase (EC 1.1.1.169)	peg.366	peg.761	peg.388	peg.365	peg.1436	peg.2073	peg.1440	peg.1563	peg.313	peg.222	peg.444	peg.1816	peg.829	peg.1504	peg.1082	peg.168	peg.1932	peg.906	peg.1968	peg.838	peg.195	peg.1732
22	22	DNA topoisomerase III (EC 5.99.1.2)	peg.1045	peg.77	peg.2311	peg.1047	peg.2097	peg.1411	peg.2110	peg.1372	peg.504	peg.137	peg.636	peg.1618	peg.637	peg.1311	peg.1419	peg.336	peg.1761	peg.728	peg.1798	peg.1029	peg.334	peg.1563
22	28	Poly(glycerol-phosphate) alpha-glucosyltransferase GftA (EC 2.4.1.52)	peg.346	peg.781	peg.368	peg.345	peg.1418	peg.2091	peg.1421	peg.1824	peg.2218,peg.52	peg.612,peg.860	peg.184	peg.2108,peg.2241	peg.1116,peg.1242	peg.1762	peg.1895	peg.2416	peg.2153	peg.1135	peg.2206	peg.463,peg.598	peg.653,peg.748	peg.1965
22	22	Zinc ABC transporter, periplasmic-binding protein ZnuA	peg.310	peg.817	peg.332	peg.309	peg.1378	peg.2131	peg.1382	peg.1536	peg.340	peg.249	peg.471	peg.1787	peg.801	peg.1477	peg.1108	peg.2320	peg.171	peg.1230	peg.2307	peg.584	peg.585	peg.2066
22	29	Putative metal chaperone, involved in Zn homeostasis, GTPase of COG0523 family	peg.305	peg.822	peg.327	peg.304	peg.1371	peg.2138	peg.1375	peg.55	peg.1831	peg.1102	peg.1982	peg.302	peg.1534	peg.175	peg.559	peg.1769,peg.2317	peg.168,peg.424	peg.1233,peg.1707	peg.2310,peg.355	peg.1336,peg.587	peg.481,peg.588	peg.2069,peg.236
22	22	Glucose 1-dehydrogenase (EC 1.1.1.47)	peg.1040	peg.83	peg.2305	peg.1042	peg.2092	peg.1416	peg.2105	peg.1375	peg.501	peg.134	peg.633	peg.1621	peg.640	peg.1314	peg.1422	peg.334	peg.1763	peg.730	peg.1800	peg.1032	peg.336	peg.1565
22	22	Transporter	peg.1038	peg.85	peg.2303	peg.1040	peg.2090	peg.1418	peg.2103	peg.1376	peg.500	peg.133	peg.632	peg.1622	peg.641	peg.1315	peg.1424	peg.333	peg.1764	peg.731	peg.1801	peg.1033	peg.337	peg.1566
22	22	hypothetical protein	peg.1037	peg.86	peg.2302	peg.1039	peg.2089	peg.1419	peg.2102	peg.1377	peg.499	peg.132	peg.631	peg.1623	peg.642	peg.1316	peg.1425	peg.332	peg.1765	peg.732	peg.1802	peg.1034	peg.338	peg.1567
22	22	8-amino-7-oxononanoate synthase (EC 2.3.1.47)	peg.264	peg.862	peg.287	peg.264	peg.1341	peg.2168	peg.1344	peg.2214	peg.1975	peg.910	peg.2124	peg.71	peg.1941	peg.33	peg.2294	peg.2310	peg.161	peg.1240	peg.2318	peg.482	peg.595	peg.2076
22	22	Hypothetical protein SAV2260	peg.1036	peg.87	peg.2301	peg.1038	peg.2088	peg.1420	peg.2101	peg.1378	peg.498	peg.131	peg.630	peg.1624	peg.643	peg.1317	peg.1426	peg.331	peg.1766	peg.733	peg.1803	peg.1035	peg.339	peg.1568
22	22	RND multidrug efflux transporter; Acriflavin resistance protein	peg.1035	peg.88	peg.2300	peg.1037	peg.2087	peg.1421	peg.2100	peg.1379	peg.497	peg.130	peg.629	peg.1625	peg.644	peg.1318	peg.1427	peg.330	peg.1767	peg.734	peg.1804	peg.1036	peg.340	peg.1569
22	22	FIG01107841: hypothetical protein	peg.243	peg.883	peg.266	peg.243	peg.2190	peg.2190	peg.2204	peg.1920	peg.2236	peg.634	peg.73	peg.2235	peg.1236	peg.1802	peg.2147	peg.2283	peg.146	peg.1258	peg.2331	peg.461	peg.600	peg.2088
22	22	tRNA dihydrouridine synthase B (EC 1.-.-.-)	peg.241	peg.885	peg.264	peg.241	peg.2193	peg.2193	peg.2207	peg.1919	peg.2237	peg.635	peg.74	peg.2234	peg.1235	peg.1801	peg.2144	peg.2281	peg.141	peg.1260	peg.2336	peg.468	peg.602	peg.2094
22	22	tRNA-dependent lipid II--glycine ligase (FmhB)	peg.1034	peg.89	peg.2299	peg.1036	peg.2086	peg.1422	peg.2099	peg.1380	peg.496	peg.129	peg.628	peg.1626	peg.645	peg.1319	peg.1428	peg.329	peg.1768	peg.735	peg.1805	peg.1037	peg.341	peg.1570
22	22	Heme-degrading monooxygenase IsdI (EC 1.14.99.3)	peg.1114	peg.9	peg.2381	peg.1116	peg.2172	peg.1336	peg.2185	peg.1308	peg.568	peg.201	peg.700	peg.1555	peg.574	peg.1248	peg.1357	peg.398	peg.1699	peg.666	peg.1735	peg.965	peg.272	peg.1501
22	25	Hypothetical protein SAV2264	peg.1031,peg.1032	peg.91,peg.92	peg.2295	peg.1033,peg.1034	peg.2083	peg.1425	peg.2096	peg.1382	peg.494	peg.127	peg.626	peg.1628	peg.647	peg.1321	peg.1429	peg.328	peg.1769	peg.736	peg.1806	peg.1038	peg.342	peg.1571
22	22	LSU m3Psi1915 methyltransferase RlmH	peg.215	peg.911	peg.239	peg.215	peg.2210	peg.2210	peg.2224	peg.1973	peg.2199	peg.2387	peg.23	peg.2260	peg.1632	peg.1840	peg.1859	peg.2204	peg.23	peg.1333	peg.2440	peg.406	peg.775	peg.2144
22	22	Zn-dependent hydrolase YycJ/WalJ, required for cell wall metabolism and coordination of cell division with DNA replication	peg.214	peg.912	peg.238	peg.214	peg.2211	peg.2211	peg.2225	peg.1974	peg.2198	peg.2386	peg.22	peg.2261	peg.1633	peg.1841	peg.1858	peg.2203	peg.22	peg.1334	peg.2441	peg.407	peg.776	peg.2145
22	22	hypothetical protein SA_21	peg.212	peg.914	peg.237	peg.213	peg.2212	peg.2212	peg.2226	peg.1975	peg.2197	peg.2385	peg.21	peg.2262	peg.1634	peg.1842	peg.1857	peg.2202	peg.21	peg.1335	peg.2442	peg.408	peg.777	peg.2146
22	22	FIG011501: YycH protein	peg.211	peg.915	peg.236	peg.212	peg.2213	peg.2213	peg.2227	peg.1976	peg.2196	peg.2384	peg.20	peg.2263	peg.1635	peg.1843	peg.1856	peg.2201	peg.20	peg.1336	peg.2443	peg.409	peg.778	peg.2147
22	22	Two-component sensor kinase SA14-24	peg.210	peg.916	peg.235	peg.211	peg.2214	peg.2214	peg.2228	peg.1977	peg.2195	peg.2383	peg.19	peg.2264	peg.1636	peg.1844	peg.1855	peg.2200	peg.19	peg.1337	peg.2444	peg.410	peg.779	peg.2148
22	22	Two-component response regulator SA14-24	peg.209	peg.917	peg.234	peg.210	peg.2215	peg.2215	peg.2229	peg.1978	peg.2194	peg.2382	peg.18	peg.2265	peg.1637	peg.1845	peg.1854	peg.2199	peg.18	peg.1338	peg.2445	peg.411	peg.780	peg.2149
22	22	Adenylosuccinate synthetase (EC 6.3.4.4)	peg.208	peg.918	peg.233	peg.209	peg.2216	peg.2216	peg.2230	peg.1979	peg.2193	peg.2381	peg.17	peg.2266	peg.1638	peg.1846	peg.1853	peg.2198	peg.17	peg.1339	peg.2446	peg.412	peg.781	peg.2150
22	22	Replicative DNA helicase (EC 3.6.1.-)	peg.207	peg.919	peg.232	peg.208	peg.2217	peg.2217	peg.2231	peg.1981	peg.2192	peg.2380	peg.16	peg.2267	peg.1639	peg.1847	peg.1852	peg.2197	peg.16	peg.1340	peg.2447	peg.413	peg.782	peg.2151
22	22	LSU ribosomal protein L9p	peg.206	peg.920	peg.231	peg.207	peg.2218	peg.2218	peg.2232	peg.1982	peg.2191	peg.2379	peg.15	peg.2268	peg.1640	peg.1848	peg.1851	peg.2196	peg.15	peg.1341	peg.2448	peg.414	peg.783	peg.2152
22	22	Phosphoesterase, DHH family protein	peg.205	peg.921	peg.230	peg.206	peg.2219	peg.2219	peg.2233	peg.1983	peg.2190	peg.2378	peg.14	peg.2269	peg.1641	peg.1849	peg.1850	peg.2195	peg.14	peg.1342	peg.2449	peg.415	peg.784	peg.2153
22	22	FIG003573: hypothetical protein	peg.204	peg.922	peg.229	peg.205	peg.2220	peg.2220	peg.2234	peg.1984	peg.2189	peg.2377	peg.13	peg.2270	peg.1642	peg.1850	peg.1849	peg.2194	peg.13	peg.1343	peg.2450	peg.416	peg.785	peg.2154
22	22	Homoserine O-acetyltransferase (EC 2.3.1.31)	peg.203	peg.923	peg.228	peg.204	peg.2221	peg.2221	peg.2235	peg.1985	peg.2187	peg.2376	peg.12	peg.2271	peg.1643	peg.1851	peg.1848	peg.2193	peg.12	peg.1344	peg.2451	peg.417	peg.786	peg.2155
22	22	FIG01107951: hypothetical protein	peg.202	peg.924	peg.227	peg.203	peg.2222	peg.2222	peg.2236	peg.1986	peg.2186	peg.2375	peg.11	peg.2272	peg.1644	peg.1852	peg.1847	peg.2192	peg.11	peg.1345	peg.2452	peg.418	peg.787	peg.2156
22	22	Branched-chain amino acid permease	peg.201	peg.925	peg.226	peg.202	peg.2224	peg.2224	peg.2238	peg.1987	peg.2185	peg.2374	peg.10	peg.2273	peg.1645	peg.1853	peg.1846	peg.2191	peg.10	peg.1346	peg.2453	peg.419	peg.788	peg.2157
22	22	Seryl-tRNA synthetase (EC 6.1.1.11)	peg.199	peg.927	peg.224	peg.200	peg.2226	peg.2226	peg.2240	peg.1988	peg.2184	peg.2373	peg.9	peg.2274	peg.1646	peg.1854	peg.1845	peg.2189	peg.8	peg.1348	peg.2455	peg.421	peg.790	peg.2159
22	22	Transcriptional regulator, MarR family	peg.1030	peg.93	peg.2294	peg.1032	peg.2082	peg.1426	peg.2095	peg.1383	peg.493	peg.126	peg.625	peg.1629	peg.648	peg.1322	peg.1430	peg.327	peg.1770	peg.737	peg.1807	peg.1039	peg.343	peg.1572
22	22	NAD(P)HX dehydratase	peg.196	peg.930	peg.221	peg.197	peg.2229	peg.2229	peg.2243	peg.1990	peg.2182	peg.2371	peg.7	peg.2276	peg.1648	peg.1856	peg.1843	peg.2188	peg.7	peg.1349	peg.2456	peg.422	peg.791	peg.2160
22	22	DNA gyrase subunit A (EC 5.99.1.3)	peg.195	peg.931	peg.220	peg.196	peg.2230	peg.2230	peg.2244	peg.1991	peg.2181	peg.2370	peg.6	peg.2277	peg.1649	peg.1857	peg.1842	peg.2187	peg.6	peg.1350	peg.2457	peg.423	peg.792	peg.2161
22	22	DNA gyrase subunit B (EC 5.99.1.3)	peg.194	peg.932	peg.219	peg.195	peg.2231	peg.2231	peg.2245	peg.1992	peg.2180	peg.2369	peg.5	peg.2278	peg.1650	peg.1858	peg.1841	peg.2186	peg.5	peg.1351	peg.2458	peg.424	peg.793	peg.2162
22	22	DNA recombination and repair protein RecF	peg.193	peg.933	peg.218	peg.194	peg.2232	peg.2232	peg.2246	peg.1993	peg.2179	peg.2368	peg.4	peg.2279	peg.1651	peg.1859	peg.1840	peg.2185	peg.4	peg.1352	peg.2459	peg.425	peg.794	peg.2163
22	22	FIG002958: hypothetical protein	peg.192	peg.934	peg.217	peg.193	peg.2233	peg.2233	peg.2247	peg.1994	peg.2178	peg.2367	peg.3	peg.2280	peg.1652	peg.1860	peg.1839	peg.2184	peg.3	peg.1353	peg.2460	peg.426	peg.795	peg.2164
22	22	DNA polymerase III beta subunit (EC 2.7.7.7)	peg.191	peg.935	peg.216	peg.192	peg.2234	peg.2234	peg.2248	peg.1995	peg.2177	peg.2366	peg.2	peg.2281	peg.1653	peg.1861	peg.1838	peg.2183	peg.2	peg.1354	peg.2461	peg.427	peg.796	peg.2165
22	22	Chromosomal replication initiator protein DnaA	peg.190	peg.936	peg.215	peg.191	peg.2235	peg.2235	peg.2249	peg.1996	peg.2176	peg.2365	peg.1	peg.2282	peg.1654	peg.1862	peg.1837	peg.2182	peg.1	peg.1355	peg.2462	peg.428	peg.797	peg.2166
22	22	LSU ribosomal protein L34p	peg.189	peg.937	peg.214	peg.190	peg.2236	peg.2236	peg.2250	peg.1997	peg.2175	peg.2364	peg.2345	peg.2283	peg.1655	peg.1863	peg.1836	peg.2181	peg.2325	peg.1356	peg.35	peg.429	peg.798	peg.2167
22	22	GTPase and tRNA-U34 5-formylation enzyme TrmE	peg.187	peg.939	peg.212	peg.188	peg.2238	peg.2238	peg.2252	peg.1999	peg.2173	peg.2362	peg.2343	peg.2285	peg.1657	peg.1865	peg.1834	peg.2179	peg.2323	peg.1358	peg.37	peg.431	peg.800	peg.2169
22	22	Major facilitator family transporter	peg.1029	peg.94	peg.2293	peg.1031	peg.2081	peg.1427	peg.2094	peg.1384	peg.492	peg.125	peg.624	peg.1630	peg.649	peg.1323	peg.1431	peg.326	peg.1771	peg.738	peg.1808	peg.1040	peg.344	peg.1573
22	22	tRNA uridine 5-carboxymethylaminomethyl modification enzyme GidA	peg.186	peg.940	peg.211	peg.187	peg.2239	peg.2239	peg.2253	peg.2000	peg.2172	peg.2361	peg.2342	peg.2286	peg.1658	peg.1866	peg.1833	peg.2178	peg.2322	peg.1359	peg.38	peg.432	peg.801	peg.2170
22	22	rRNA small subunit 7-methylguanosine (m7G) methyltransferase GidB	peg.185	peg.941	peg.210	peg.186	peg.2240	peg.2240	peg.2254	peg.2001	peg.2171	peg.2360	peg.2341	peg.2287	peg.1659	peg.1867	peg.1832	peg.2177	peg.2321	peg.1360	peg.39	peg.433	peg.802	peg.2171
22	22	Chromosome (plasmid) partitioning protein ParB	peg.184	peg.942	peg.209	peg.185	peg.2241	peg.2241	peg.2255	peg.2002	peg.2170	peg.2359	peg.2340	peg.2288	peg.1660	peg.1868	peg.1830	peg.2176	peg.2320	peg.1361	peg.40	peg.434	peg.803	peg.2172
22	22	Threonine dehydratase, catabolic (EC 4.3.1.19)	peg.182	peg.944	peg.207	peg.183	peg.2243	peg.2243	peg.2257	peg.1203	peg.671	peg.2129	peg.803	peg.1455	peg.1908	peg.2228	peg.1969	peg.500	peg.1602	peg.568	peg.1640	peg.247	peg.706	peg.1404
22	22	FIG01107937: hypothetical protein	peg.180	peg.946	peg.205	peg.181	peg.2245	peg.2245	peg.2259	peg.2006	peg.2167	peg.2356	peg.2337	peg.2291	peg.1663	peg.1871	peg.1826	peg.2175	peg.2318	peg.1365	peg.41	peg.435	peg.805	peg.2174
22	22	FIG01107937: hypothetical protein	peg.179	peg.947	peg.204	peg.180	peg.2246	peg.2246	peg.2260	peg.2007	peg.2166	peg.2355	peg.2336	peg.2292	peg.1664	peg.1872	peg.1825	peg.2174	peg.2317	peg.1366	peg.42	peg.436	peg.806	peg.2175
22	22	transcriptional regulator AcrR family	peg.178	peg.948	peg.203	peg.179	peg.2247	peg.2247	peg.2261	peg.2008	peg.2165	peg.2354	peg.2335	peg.2293	peg.1665	peg.1873	peg.1824	peg.2173	peg.2316	peg.1367	peg.43	peg.437	peg.807	peg.2176
22	22	Transcriptional regulator SarV (Staphylococcal accessory regulator V)	peg.1028	peg.95	peg.2292	peg.1030	peg.2080	peg.1428	peg.2093	peg.1385	peg.491	peg.124	peg.623	peg.1631	peg.650	peg.1324	peg.1432	peg.325	peg.1772	peg.740	peg.1809	peg.1042	peg.345	peg.1574
22	22	ABC transporter ATP-binding protein	peg.174	peg.952	peg.199	peg.175	peg.2252	peg.2253	peg.2267	peg.2012	peg.2161	peg.2350	peg.2331	peg.2297	peg.1671	peg.1877	peg.1818	peg.2169	peg.2312	peg.1371	peg.47	peg.441	peg.812	peg.2180
22	22	Molybdenum cofactor biosynthesis protein MoaA	peg.1027	peg.96	peg.2291	peg.1029	peg.2079	peg.1429	peg.2092	peg.1386	peg.490	peg.123	peg.622	peg.1632	peg.651	peg.1325	peg.1433	peg.324	peg.1773	peg.741	peg.1810	peg.1043	peg.346	peg.1575
22	29	Triacylglycerol lipase (EC 3.1.1.3)	peg.162	peg.964	peg.187	peg.163	peg.2254	peg.2255	peg.2269	peg.2018	peg.2156	peg.2344	peg.2327	peg.2302	peg.1676	peg.1881	peg.1815	peg.2165,peg.2315	peg.165,peg.2310	peg.1235,peg.1373	peg.2313,peg.49	peg.445,peg.589	peg.591,peg.814	peg.2072,peg.2182
22	22	FIG01108209: hypothetical protein	peg.161	peg.965	peg.186	peg.162	peg.2255	peg.2256	peg.2270	peg.2019	peg.2155	peg.2343	peg.2326	peg.2303	peg.1677	peg.1882	peg.1814	peg.2164	peg.2309	peg.1374	peg.50	peg.446	peg.815	peg.2183
22	22	Bacitracin export permease protein BceB	peg.160	peg.966	peg.185	peg.161	peg.2256	peg.2257	peg.2271	peg.2020	peg.2154	peg.2342	peg.2325	peg.2304	peg.1678	peg.1883	peg.1813	peg.2162	peg.2308	peg.1375	peg.51	peg.447	peg.816	peg.2184
22	22	Bacitracin export ATP-binding protein BceA	peg.159	peg.967	peg.184	peg.160	peg.2259	peg.2260	peg.2274	peg.2021	peg.2153	peg.2341	peg.2324	peg.2305	peg.1679	peg.1884	peg.1812	peg.2161	peg.2307	peg.1376	peg.52	peg.448	peg.817	peg.2185
22	23	FIG01109594: hypothetical protein	peg.157	peg.969	peg.182	peg.158	peg.2261	peg.2262	peg.2276	peg.1947,peg.2026	peg.2148	peg.2336	peg.2319	peg.2310	peg.1684	peg.1889	peg.1806	peg.2159	peg.2304	peg.1379	peg.54	peg.451	peg.819	peg.2188
22	22	Molybdopterin-guanine dinucleotide biosynthesis protein MobA	peg.1026	peg.97	peg.2290	peg.1028	peg.2078	peg.1430	peg.2091	peg.1387	peg.489	peg.122	peg.621	peg.1633	peg.652	peg.1326	peg.1434	peg.323	peg.1774	peg.742	peg.1811	peg.1044	peg.347	peg.1576
22	22	Signal peptidase I (EC 3.4.21.89)	peg.156	peg.970	peg.181	peg.157	peg.2262	peg.2263	peg.2277	peg.2028	peg.2146	peg.2334	peg.2317	peg.2312	peg.1686	peg.1891	peg.1804	peg.2158	peg.2303	peg.1380	peg.55	peg.452	peg.820	peg.2189
22	22	Transporter	peg.155	peg.971	peg.180	peg.156	peg.2263	peg.2264	peg.2278	peg.2029	peg.2145	peg.2333	peg.2316	peg.2313	peg.1687	peg.1892	peg.1803	peg.2156	peg.2302	peg.1381	peg.56	peg.453	peg.821	peg.2190
22	22	Molybdenum cofactor biosynthesis protein MoaD	peg.1025	peg.98	peg.2289	peg.1027	peg.2077	peg.1431	peg.2090	peg.1388	peg.488	peg.121	peg.620	peg.1634	peg.653	peg.1327	peg.1435	peg.322	peg.1775	peg.743	peg.1812	peg.1045	peg.348	peg.1577
22	22	FIG01107857: hypothetical protein	peg.144	peg.982	peg.169	peg.145	peg.2274	peg.2275	peg.2289	peg.2041	peg.2140	peg.2328	peg.2311	peg.2318	peg.1690	peg.1897	peg.1798	peg.2148	peg.2291	peg.1392	peg.60	peg.261	peg.825	peg.2206
22	22	3-ketoacyl-CoA thiolase (EC 2.3.1.16) @ Acetyl-CoA acetyltransferase (EC 2.3.1.9)	peg.143	peg.983	peg.168	peg.144	peg.2275	peg.2276	peg.2290	peg.2044	peg.2136	peg.2325	peg.2308	peg.2321	peg.1694	peg.1900	peg.1796	peg.2146	peg.2289	peg.1394	peg.62	peg.262	peg.827	peg.2207
22	22	Cystathionine beta-lyase (EC 4.4.1.8)	peg.138	peg.988	peg.163	peg.139	peg.2280	peg.2281	peg.2295	peg.2050	peg.2130	peg.2319	peg.2302	peg.2327	peg.1700	peg.1906	peg.1792	peg.2142	peg.2285	peg.1398	peg.66	peg.266	peg.831	peg.2211
22	22	Molybdenum cofactor biosynthesis protein MoaE	peg.1024	peg.99	peg.2288	peg.1026	peg.2076	peg.1432	peg.2089	peg.1389	peg.487	peg.120	peg.619	peg.1635	peg.654	peg.1328	peg.1436	peg.321	peg.1776	peg.744	peg.1813	peg.1046	peg.349	peg.1578
22	22	Cystathionine gamma-synthase (EC 2.5.1.48)	peg.135	peg.991	peg.160	peg.136	peg.2282	peg.2283	peg.2297	peg.2051	peg.2129	peg.2318	peg.2301	peg.2328	peg.1701	peg.1907	peg.1791	peg.2141	peg.2284	peg.1399	peg.67	peg.267	peg.832	peg.2212
22	22	Chromosome (plasmid) partitioning protein ParB	peg.134	peg.992	peg.159	peg.135	peg.2283	peg.2284	peg.2298	peg.2052	peg.2128	peg.2317	peg.2300	peg.2329	peg.1702	peg.1908	peg.1790	peg.2140	peg.2283	peg.1400	peg.68	peg.268	peg.833	peg.2213
22	22	Potassium efflux system KefA protein / Small-conductance mechanosensitive channel	peg.133	peg.993	peg.158	peg.134	peg.2284	peg.2285	peg.2299	peg.2053	peg.2127	peg.2316	peg.2299	peg.2330	peg.1703	peg.1909	peg.1789	peg.2139	peg.2282	peg.1401	peg.69	peg.269	peg.834	peg.2214
22	22	hypothetical protein	peg.132	peg.994	peg.157	peg.133	peg.2285	peg.2286	peg.2300	peg.2054	peg.2126	peg.2315	peg.2298	peg.2331	peg.1704	peg.1910	peg.1788	peg.2138	peg.2281	peg.1402	peg.70	peg.270	peg.835	peg.2215
22	22	GTP-binding and nucleic acid-binding protein YchF	peg.131	peg.995	peg.156	peg.132	peg.2286	peg.2287	peg.2301	peg.2055	peg.2125	peg.2314	peg.2297	peg.2332	peg.1705	peg.1911	peg.1787	peg.2137	peg.2280	peg.1403	peg.71	peg.271	peg.836	peg.2216
22	22	FIG01107835: hypothetical protein	peg.130	peg.996	peg.155	peg.131	peg.2287	peg.2288	peg.2302	peg.2056	peg.2124	peg.2313	peg.2296	peg.2333	peg.1706	peg.1912	peg.1786	peg.2136	peg.2279	peg.1404	peg.72	peg.272	peg.837	peg.2217
22	22	Phage lysin, glycosyl hydrolase, family 25	peg.129	peg.997	peg.154	peg.130	peg.2288	peg.2289	peg.2303	peg.2057	peg.2123	peg.2312	peg.2295	peg.2334	peg.1707	peg.1913	peg.1785	peg.2135	peg.2278	peg.1405	peg.73	peg.273	peg.838	peg.2218
22	22	SSU ribosomal protein S6p	peg.128	peg.998	peg.153	peg.129	peg.2289	peg.2290	peg.2304	peg.2065	peg.2115	peg.2304	peg.2287	peg.2341	peg.1715	peg.1921	peg.1784	peg.2134	peg.2277	peg.1406	peg.74	peg.274	peg.839	peg.2219
22	22	Single-stranded DNA-binding protein	peg.127	peg.999	peg.152	peg.128	peg.2290	peg.2291	peg.2305	peg.2066	peg.2114	peg.2303	peg.2286	peg.2342	peg.1716	peg.1922	peg.1783	peg.2133	peg.2276	peg.1407	peg.75	peg.275	peg.840	peg.2220
21	21	Molybdenum transport system permease protein ModB (TC 3.A.1.8.1)	peg.1017	*	13T0028_peg.2281	peg.1019	peg.2069	peg.1439	peg.2082	peg.1396	peg.480	peg.113	peg.612	peg.1642	peg.661	peg.1335	peg.1443	peg.314	peg.1783	peg.751	peg.1820	peg.1053	peg.356	peg.1585
21	21	Peptide methionine sulfoxide reductase MsrA (EC 1.8.4.11)	peg.486	*	13T0028_peg.510	peg.485	peg.1558	peg.1951	peg.1564	peg.1820	peg.56	peg.617	peg.189	peg.2103	peg.1111	peg.1757	peg.1891	peg.2419	peg.2150	peg.1132	peg.2203	peg.595	peg.745	peg.1962
21	21	FIG01108044: hypothetical protein	*	peg.1076	peg.101	peg.52	peg.2339	peg.2339	peg.2354	peg.2106	peg.2075	peg.2264	peg.2225	peg.2403	peg.1757	peg.1961	peg.1744	peg.2087	peg.2238	peg.1468	peg.112	peg.339	peg.878	peg.2256
21	21	Ribonuclease J1 (endonuclease and 5' exonuclease)	peg.1154	peg.1158	peg.960	peg.1156	peg.545	peg.545	peg.787	peg.404	peg.1545	peg.1624	peg.1685	*	peg.1429	peg.540	peg.1634	peg.1387	peg.748	peg.2073	peg.674	peg.1713	peg.1457	peg.574
21	39	hypothetical protein	peg.1217	peg.1221	peg.1023	peg.1219	peg.607	peg.607	peg.725	peg.470,peg.471,peg.472	peg.1474,peg.1477,peg.1478	peg.1552,peg.1555,peg.1556	peg.1550,peg.1551,peg.1552	peg.663,peg.664	peg.2134,peg.2135	peg.606,peg.607,peg.610	peg.1172,peg.1173,peg.1175	peg.1328,peg.1329	peg.809,peg.810	peg.2133	peg.735,peg.736	*	peg.2054	peg.635,peg.636
21	21	BH2577 unknown conserved protein in B. subtilis	peg.1221	peg.1225	peg.1027	peg.1223	peg.611	peg.611	peg.721	peg.475	peg.1471	peg.1549	peg.1547	peg.667	peg.2138	peg.613	peg.1178	peg.1325	peg.813	peg.2136	peg.739	*	peg.2057	peg.639
21	21	FIG001583: hypothetical protein, contains S4-like RNA binding domain	peg.1235	peg.1239	peg.1041	peg.1237	peg.625	peg.625	peg.707	peg.489	peg.1457	peg.1535	peg.1533	peg.681	peg.2152	peg.627	peg.1192	peg.1310	peg.827	peg.2150	peg.753	*	peg.2071	peg.653
21	21	Helicase PriA essential for oriC/DnaA-independent DNA replication	peg.1257	peg.1261	peg.1063	peg.1259	peg.646	peg.646	peg.686	peg.509	peg.1437	peg.1515	peg.1513	peg.701	peg.2173	peg.647	peg.1214	peg.1287	peg.849	peg.2173	peg.775	*	peg.2093	peg.676
21	21	Cell division protein FtsK	peg.1324	peg.1328	peg.1130	peg.1326	peg.711	peg.711	peg.621	peg.577	peg.1369	peg.1446	peg.1445	peg.768	peg.519	peg.715	peg.1280	peg.1223	peg.913	peg.2237	peg.839	*	peg.2156	peg.739
21	21	Glyoxylate reductase (EC 1.1.1.79) / Glyoxylate reductase (EC 1.1.1.26) / Hydroxypyruvate reductase (EC 1.1.1.81)	peg.987	peg.136	peg.2251	peg.988	peg.2036	peg.1472	peg.2049	peg.1424	peg.453	peg.364	peg.585	peg.1670	peg.688	peg.1362	peg.1471	peg.287	peg.1810	peg.778	peg.1847	*	peg.969	peg.1612
21	21	Threonine synthase (EC 4.2.3.1)	peg.1382	peg.1386	peg.1188	peg.1384	peg.771	peg.771	peg.561	peg.630	peg.1314	peg.1391	peg.1391	peg.819	peg.467	peg.766	peg.1336	peg.1119	peg.971	peg.2290	peg.894	*	peg.2257	peg.795
21	21	SOS-response repressor and protease LexA (EC 3.4.21.88)	peg.1393	peg.1397	peg.1199	peg.1395	peg.784	peg.784	peg.548	peg.641	peg.1304	peg.1986	peg.1380	peg.829	peg.457	peg.777	peg.1346	peg.1109	*	peg.2300	peg.904	peg.1942	peg.2267	peg.806
21	21	FIG01108406: hypothetical protein	peg.1395	peg.1399	peg.1201	peg.1397	peg.785	peg.785	peg.547	peg.643	peg.1302	*	peg.1378	peg.831	peg.455	peg.779	peg.1348	peg.1107	peg.985	peg.2302	peg.906	peg.1944	peg.2269	peg.808
21	21	Topoisomerase IV subunit A (EC 5.99.1.-)	peg.1409	peg.1413	peg.1214	peg.1411	peg.798	peg.798	peg.534	peg.656	peg.1289	peg.1972	peg.1360	peg.844	peg.442	peg.797	peg.445	peg.1094	peg.998	peg.2315	peg.920	*	peg.2282	peg.821
21	21	Beta-glucoside bgl operon antiterminator, BglG family	peg.1411	peg.1415	peg.1216	peg.1413	peg.800	peg.800	*	peg.658	peg.1287	peg.1970	peg.1358	peg.846	peg.440	peg.799	peg.443	peg.1092	peg.1000	peg.2317	peg.922	peg.1960	peg.2284	peg.823
21	21	ABC-type dipeptide/oligopeptide/nickel transport system, permease component	peg.1436	peg.1440	peg.1241	peg.1438	peg.832	peg.831	peg.502	peg.684	peg.1263	peg.1946	*	peg.872	peg.415	peg.822	peg.420	peg.1068	peg.1023	peg.19	peg.946	peg.1984	peg.1220	peg.846
21	21	Cold shock protein CspA	peg.1456	peg.1460	peg.1262	peg.1459	peg.852	peg.851	peg.482	peg.702	peg.1245	peg.1928	peg.1312	peg.890	peg.396	peg.844	peg.398	peg.1050	peg.1045	peg.42	peg.964	*	peg.1242	peg.868
21	21	lactose phosphotransferase system repressor	peg.1481	peg.1484	peg.1287	peg.1484	peg.877	peg.877	peg.456	peg.722	peg.1226	peg.1909	peg.1294	peg.910	peg.377	peg.861	peg.378	peg.1033	peg.1059	peg.70	*	peg.2022	peg.1256	peg.882
21	21	phosphohydrolase, Icc family	peg.1483	peg.1486	peg.1289	peg.1486	peg.881	peg.881	peg.452	peg.724	peg.1224	peg.1907	peg.1292	peg.912	peg.375	peg.863	peg.376	peg.1031	peg.1061	peg.72	*	peg.2024	peg.1258	peg.884
21	21	maltose/maltodextrin transport permease	peg.1486	peg.1489	peg.1292	peg.1489	peg.883	peg.883	peg.450	peg.725	peg.1223	peg.1906	peg.1291	peg.913	peg.374	peg.864	peg.375	peg.1030	peg.1062	peg.73	*	peg.2025	peg.1259	peg.885
21	21	maltose/maltodextrin transport permease-like protein	peg.1491	peg.1494	peg.1297	peg.1494	peg.889	peg.889	peg.444	peg.727	peg.1221	peg.1904	peg.1289	peg.915	peg.372	peg.866	peg.373	peg.1028	peg.1064	peg.75	*	peg.2027	peg.1261	peg.887
21	21	Outer surface protein of unknown function, cellobiose operon	peg.972	peg.151	peg.2236	peg.973	peg.2016	peg.1492	peg.2029	peg.1435	peg.442	peg.353	peg.574	*	peg.699	peg.1373	peg.1482	peg.276	peg.1819	peg.786	peg.1856	peg.873	peg.978	peg.1620
21	21	DinG family ATP-dependent helicase YoaA	peg.1559	peg.1562	peg.1791	peg.1562	peg.952	peg.952	peg.381	peg.761	peg.1185	peg.1871	peg.1254	peg.949	peg.338	peg.903	peg.341	*	peg.1099	peg.109	peg.1013	peg.2066	peg.1296	peg.922
21	21	probable metal-dependent peptidase	peg.1564	peg.1567	peg.1796	peg.1567	peg.957	peg.957	peg.376	peg.766	peg.1180	peg.1866	peg.1249	peg.954	peg.333	peg.908	peg.336	peg.986	peg.1104	peg.114	peg.1018	*	peg.1301	peg.927
21	21	hypothetical protein	peg.1648	peg.1651	peg.1880	peg.1651	peg.1036	peg.1036	peg.296	peg.834	peg.1112	peg.1798	peg.1181	peg.1023	peg.265	peg.976	peg.263	peg.912	peg.1178	*	peg.1090	peg.2144	peg.1530	peg.999
21	21	Hydroxyacylglutathione hydrolase (EC 3.1.2.6)	peg.1654	peg.1657	peg.1886	peg.1657	peg.1043	peg.1043	peg.288	peg.839	peg.1107	peg.1793	peg.1175	peg.1029	peg.259	peg.981	peg.258	peg.907	peg.1183	peg.190	peg.1095	*	peg.1535	peg.1004
21	21	FIG145533: Methyltransferase (EC 2.1.1.-)	peg.1701	peg.1704	peg.1933	peg.1704	peg.1090	peg.1090	peg.240	peg.884	peg.1062	peg.1748	peg.1130	peg.1076	peg.212	peg.1026	*	peg.858	peg.1228	peg.235	peg.1140	peg.2193	peg.1580	peg.1049
21	21	RecD-like DNA helicase YrrC	peg.1726	peg.1729	peg.1958	peg.1729	peg.1115	peg.1115	peg.215	peg.908	peg.1038	peg.1724	peg.1106	*	peg.188	peg.1050	peg.189	peg.834	peg.1253	peg.261	peg.1165	peg.2220	peg.998	peg.1074
21	21	Porphobilinogen synthase (EC 4.2.1.24)	peg.1766	peg.1769	peg.1998	peg.1769	peg.1155	peg.1155	peg.175	peg.947	peg.999	peg.1685	peg.1061	peg.1138	peg.149	peg.1089	peg.149	peg.794	peg.1293	peg.301	peg.1211	*	peg.1756	peg.1114
21	21	Helicase loader DnaB	peg.1781	peg.1784	peg.2013	peg.1784	peg.1170	peg.1170	peg.160	peg.963	peg.983	peg.2073	peg.1045	peg.1154	peg.133	peg.1105	peg.133	peg.775	peg.1309	peg.317	peg.1227	*	peg.1772	peg.1130
21	21	6,7-dimethyl-8-ribityllumazine synthase (EC 2.5.1.78)	peg.1876	peg.1880	peg.2108	peg.1879	peg.1264	peg.1264	peg.66	peg.1042	peg.905	peg.1995	peg.965	peg.1236	peg.52	peg.1187	peg.55	peg.699	peg.1384	peg.394	peg.1303	*	peg.708	peg.1209
21	21	Autolysin (EC 3.5.1.28)	peg.1881	peg.1885	peg.2113	peg.1884	peg.1269	peg.1269	peg.61	peg.1047	peg.900	*	peg.960	peg.1241	peg.47	peg.1192	peg.50	peg.694	peg.1389	peg.399	peg.1308	peg.2359	peg.713	peg.1214
21	21	FIG01108946: hypothetical protein	peg.932	peg.193	peg.2195	peg.932	peg.1979	peg.1529	peg.1992	peg.1469	peg.407	peg.319	peg.539	peg.1718	peg.734	peg.1408	*	peg.247	peg.1849	peg.823	peg.1885	peg.900	peg.1878	peg.1650
21	21	Transcriptional regulator, PadR family	peg.931	peg.194	peg.2194	peg.931	peg.1977	peg.1531	peg.1990	peg.1470	peg.406	peg.318	peg.538	peg.1719	peg.735	peg.1409	*	peg.246	peg.1850	peg.824	peg.1886	peg.901	peg.1879	peg.1651
21	24	Arsenate reductase (EC 1.20.4.1)	peg.2002	peg.2006	peg.2454	peg.2005	peg.61	peg.61	peg.1271	peg.1946	peg.2231	peg.841	*	peg.191	peg.2314	peg.1819	peg.2373	peg.1965,peg.2261	peg.121	peg.1284	peg.229,peg.2351	peg.1215,peg.390	peg.621	peg.2110
21	21	Membrane component of multidrug resistance system	peg.922	peg.203	peg.2185	peg.922	peg.1967	peg.1541	peg.1980	peg.1478	peg.398	peg.310	peg.530	*	peg.743	peg.1417	peg.1521	peg.238	peg.1858	peg.832	peg.1894	peg.909	peg.1888	peg.1659
21	21	Sugar efflux transpoter	peg.2132	peg.2135	peg.1444	peg.2136	peg.176	peg.177	peg.1157	peg.40	peg.1845	peg.1117	peg.1996	peg.288	peg.1520	peg.161	peg.545	peg.1783	peg.410	peg.1693	peg.341	*	peg.467	peg.222
21	21	Glyoxylate reductase (EC 1.1.1.79) / Glyoxylate reductase (EC 1.1.1.26) / Hydroxypyruvate reductase (EC 1.1.1.81)	peg.2330	peg.2335	peg.1644	peg.2335	peg.382	peg.383	peg.951	peg.196	peg.1691	peg.1341	peg.1826	peg.447	peg.1286	peg.334	peg.730	peg.1590	peg.585	peg.1863	peg.515	*	peg.1050	peg.417
21	21	Magnesium and cobalt transport protein CorA	peg.889	peg.236	peg.912	peg.889	peg.1940	peg.1568	peg.1952	peg.1509	peg.367	peg.276	peg.498	peg.1760	peg.774	peg.1449	peg.1135	peg.215	peg.1884	peg.858	peg.1919	peg.932	*	peg.1685
21	21	PTS system, sucrose-specific IIB component (EC 2.7.1.69) / PTS system, sucrose-specific IIC component (EC 2.7.1.69)	peg.888	peg.237	peg.911	peg.888	peg.1939	peg.1569	peg.1951	peg.1510	peg.366	peg.275	peg.497	peg.1761	peg.775	peg.1450	*	peg.214	peg.1885	peg.859	peg.1920	peg.933	peg.1915	peg.1686
21	21	Argininosuccinate synthase (EC 6.3.4.5)	peg.2365	peg.2370	peg.1679	peg.2370	peg.416	peg.417	peg.917	peg.227	peg.1660	peg.1309	peg.1795	peg.478	peg.1317	peg.365	peg.761	*	peg.620	peg.1898	peg.549	peg.1588	peg.932	peg.450
21	21	FIG01108537: hypothetical protein	peg.2429	peg.2433	peg.1743	peg.2434	peg.475	peg.476	peg.857	peg.279	peg.1610	peg.1258	peg.1744	*	peg.1368	peg.417	peg.813	peg.1442	peg.688	peg.1966	peg.614	peg.1659	peg.60	peg.514
21	21	Putative ATL autolysin transcription regulator	peg.2451	peg.2455	peg.1765	peg.2456	peg.500	peg.500	peg.832	peg.364	peg.1585	peg.1665	peg.1725	peg.552	peg.1389	peg.500	peg.1674	peg.1426	peg.709	peg.2035	peg.635	*	peg.81	peg.535
21	21	hypothetical protein	peg.2560	peg.2564	peg.5	peg.2512	peg.2425	peg.2478	*	peg.1178	peg.696	peg.2154	peg.829	peg.1431	peg.1883	peg.2203	peg.1992	peg.525	peg.1577	peg.544	peg.1464	peg.222	peg.1716	peg.1380
21	21	UDP-N-acetylmuramoylalanyl-D-glutamyl-2,6-diaminopimelate--D-alanyl-D-alanine ligase (EC 6.3.2.10)	peg.2681	peg.2685	peg.2505	peg.2686	peg.2536	peg.2577	peg.2550	peg.1219	peg.655	peg.77	peg.787	*	peg.2092	peg.2066	peg.2235	peg.482	peg.1618	peg.584	peg.1656	peg.1120	peg.1951	peg.1420
21	21	Hypothetical protein, ydbS homolog	peg.2686	peg.2690	peg.2500	peg.2691	peg.2531	peg.2582	peg.2545	peg.1215	peg.659	peg.81	peg.791	peg.1466	peg.2096	peg.2070	peg.2239	*	peg.1614	peg.580	peg.1652	peg.1116	peg.1947	peg.1415
21	21	Programmed cell death antitoxin YdcD	peg.2689	peg.2693	peg.2497	peg.2694	peg.2528	peg.2585	peg.2542	peg.1212	peg.662	peg.84	peg.794	peg.1463	peg.2099	peg.2073	*	peg.490	peg.1611	peg.577	peg.1649	peg.1113	peg.1944	peg.1412
21	21	Amino acid permease	peg.823	peg.302	peg.846	peg.823	peg.1882	peg.1627	peg.1894	peg.1558	peg.318	peg.227	peg.449	*	peg.824	peg.1499	peg.1087	peg.171	peg.1929	peg.903	peg.1965	peg.835	peg.192	peg.1729
21	21	Zinc ABC transporter, periplasmic-binding protein ZnuA	peg.738	peg.388	peg.761	peg.737	peg.1797	peg.1713	peg.1804	peg.1614	peg.262	peg.565	peg.393	*	peg.882	peg.1555	peg.1028	peg.109	peg.1989	peg.965	peg.2025	peg.784	peg.252	peg.1790
21	21	Hypothetical protein FIG016644	peg.691	peg.435	peg.713	peg.690	peg.1753	peg.1757	peg.1759	peg.1660	peg.216	peg.520	peg.348	peg.1918	peg.929	peg.1600	*	peg.67	peg.2033	peg.1011	peg.2069	peg.730	peg.1152	peg.1834
21	21	Copper(I) chaperone CopZ	peg.683	peg.443	peg.705	peg.682	peg.1745	peg.1765	peg.1751	peg.1668	peg.208	peg.512	peg.339	peg.1926	peg.936	peg.1608	peg.972	peg.62	peg.2038	peg.1016	peg.2074	*	peg.1157	peg.1839
21	21	D-lactate dehydrogenase (EC 1.1.1.28)	peg.682	peg.444	peg.704	peg.681	peg.1744	peg.1766	peg.1750	peg.1670	peg.206	peg.510	peg.337	peg.1929	peg.938	peg.1610	*	peg.61	peg.2039	peg.1017	peg.2075	peg.735	peg.1158	peg.1840
21	21	FIG053235: Diacylglucosamine hydrolase like	peg.657	peg.469	peg.679	peg.656	peg.1720	peg.1790	peg.1724	peg.1694	peg.182	peg.486	peg.313	peg.1959	peg.969	peg.1634	peg.947	peg.50	peg.2051	peg.1031	peg.2087	peg.704	peg.1797	*
21	21	FIG01108625: hypothetical protein	peg.631	peg.495	peg.654	peg.630	peg.1692	peg.1817	peg.1697	peg.1715	peg.160	peg.467	peg.294	peg.1979	peg.990	peg.1653	*	peg.34	peg.2066	peg.1045	peg.2101	peg.687	peg.1811	peg.1863
21	21	Catalyzes the cleavage of p-aminobenzoyl-glutamate to p-aminobenzoate and glutamate, subunit A	peg.610	peg.516	peg.633	peg.609	peg.1674	peg.1835	peg.1679	peg.1729	peg.146	peg.452	peg.280	peg.1993	peg.1004	peg.1667	peg.906	*	peg.2078	peg.1057	peg.2113	peg.700	peg.1822	peg.1875
21	21	Ribonucleotide reductase of class III (anaerobic), large subunit (EC 1.17.4.2)	peg.603	peg.523	peg.626	peg.602	peg.1666	peg.1843	peg.1671	peg.1736	peg.138	peg.445	peg.273	peg.2001	peg.1012	peg.1674	peg.899	peg.16	peg.2085	peg.1064	peg.2121	*	peg.1829	peg.1882
21	21	Major facilitator superfamily protein	peg.491	peg.635	peg.515	peg.490	peg.1561	peg.1948	peg.1567	peg.1817	peg.59	peg.620	peg.192	peg.2100	peg.1108	peg.1754	*	peg.2421	peg.2148	peg.1130	peg.2201	peg.593	peg.743	peg.1960
21	21	Tributyrin esterase	peg.386	peg.741	peg.408	peg.385	peg.1456	peg.2053	peg.1460	peg.1901	peg.2256	peg.672	peg.108	peg.2200	peg.1200	peg.1769	*	peg.2351	peg.202	peg.1202	peg.2279	peg.551	peg.554	peg.2037
21	21	Osmotically activated L-carnitine/choline ABC transporter, permease protein OpuCD	peg.384	peg.743	peg.406	peg.383	peg.1455	peg.2054	peg.1459	peg.1902	peg.2255	peg.671	peg.107	peg.2201	peg.1201	peg.1770	*	peg.2350	peg.201	peg.1203	peg.2280	peg.552	peg.555	peg.2038
21	21	Osmotically activated L-carnitine/choline ABC transporter, substrate-binding protein OpuCC	peg.383	peg.744	peg.405	peg.382	peg.1454	peg.2055	peg.1458	peg.1903	peg.2254	peg.670	peg.106	peg.2202	peg.1202	peg.1771	*	peg.2349	peg.200	peg.1204	peg.2281	peg.553	peg.556	peg.2039
21	21	Branched-chain amino acid transport system carrier protein	peg.370	peg.757	peg.392	peg.369	peg.1439	peg.2070	peg.1443	*	peg.2258	peg.674	peg.110	peg.2198	peg.1198	peg.2260	peg.2087	peg.2342	peg.193	peg.1211	peg.2288	peg.560	peg.563	peg.2046
21	21	sphingomyelinase C	peg.200	peg.926	peg.225	peg.201	peg.2225	peg.2225	peg.2239	peg.1922	*	peg.862	peg.71	peg.2239	peg.1240	peg.1804	peg.2153	peg.2190	peg.9	peg.1347	peg.2454	peg.420	peg.789	peg.2158
21	21	Ribonuclease P protein component (EC 3.1.26.5)	peg.188	peg.938	peg.213	peg.189	peg.2237	peg.2237	peg.2251	peg.1998	peg.2174	peg.2363	peg.2344	peg.2284	peg.1656	peg.1864	peg.1835	peg.2180	peg.2324	peg.1357	peg.36	peg.430	*	peg.2168
20	20	FIG01107925: hypothetical protein	peg.1176	peg.1180	peg.982	peg.1178	peg.567	peg.567	peg.765	peg.425	peg.1524	peg.1603	peg.1664	peg.615	peg.1450	peg.561	peg.1613	peg.1366	peg.771	peg.2096	peg.698	*	peg.679	*
20	25	Secretory antigen precursor SsaA	peg.994	peg.129	peg.2258	peg.996	peg.2044	peg.1464	peg.2057	peg.1417	peg.460	peg.93	peg.592	peg.1663	peg.681	peg.1355	peg.1463	peg.295,peg.59	peg.1803,peg.2041	peg.1019,peg.771	peg.1840,peg.2077	*	*	peg.1605,peg.1842
20	20	FIG01108106: hypothetical protein	peg.1754	peg.1757	peg.1986	peg.1757	peg.1144	peg.1144	peg.186	peg.937	peg.1009	peg.1695	peg.1077	*	peg.159	peg.1079	peg.159	peg.804	peg.1283	peg.291	peg.1195	*	peg.1746	peg.1104
20	20	SA0191/BacG-like protein	peg.2071	peg.2074	peg.1383	peg.2074	peg.120	peg.121	peg.1211	peg.2288	peg.1899	peg.1171	peg.2050	*	*	peg.107	peg.489	peg.1835	peg.359	peg.1641	peg.290	peg.1270	peg.415	peg.170
20	20	Integral membrane protein	peg.2073	peg.2076	peg.1385	peg.2076	peg.121	peg.122	peg.1210	peg.2289	peg.1898	peg.1170	peg.2049	*	*	peg.108	peg.490	peg.1834	peg.360	peg.1643	peg.291	peg.1271	peg.416	peg.171
20	20	FIG01108305: hypothetical protein	peg.2075	peg.2078	peg.1387	peg.2078	peg.123	peg.124	peg.1208	peg.2291	peg.1896	peg.1168	peg.2047	*	*	peg.110	peg.492	peg.1832	peg.363	peg.1646	peg.294	peg.1274	peg.419	peg.174
20	20	FIG01108093: hypothetical protein	peg.2142	peg.2146	peg.1454	peg.2147	*	*	peg.1147	peg.49	peg.1837	peg.1108	peg.1988	peg.296	peg.1528	peg.169	peg.553	peg.1776	peg.417	peg.1700	peg.348	peg.1329	peg.474	peg.229
20	20	Sulfur carrier protein ThiS	peg.748	peg.378	peg.771	peg.747	*	*	peg.1814	peg.1606	peg.270	peg.573	peg.402	peg.1861	peg.873	peg.1546	peg.1036	peg.117	peg.1981	peg.956	peg.2017	peg.776	peg.244	peg.1781
20	20	FIG01109144: hypothetical protein	peg.574	peg.553	peg.597	peg.572	peg.1633	peg.1876	peg.1638	peg.1753	peg.121	peg.428	peg.256	peg.2017	peg.1028	peg.1691	peg.880	*	*	peg.1081	peg.2138	peg.664	peg.1847	peg.1899
20	20	Arginine deiminase (EC 3.5.3.6)	peg.522	peg.604	peg.546	peg.521	peg.1590	peg.1919	peg.1596	peg.1777	peg.97	peg.399	peg.227	*	*	peg.1719	peg.839	peg.2441	peg.2127	peg.1109	peg.2182	peg.628	peg.1064	peg.1939
20	20	Antibiotic resistance protein	peg.336	peg.791	peg.358	peg.335	peg.1406	peg.2103	peg.1409	*	*	peg.662	peg.98	peg.2211	peg.1211	peg.1779	peg.2091	peg.2338	peg.187	peg.1215	peg.2292	peg.564	peg.570	peg.2050
20	20	Oligopeptide transport system permease protein OppC (TC 3.A.1.5.1)	peg.329	peg.798	peg.351	peg.328	peg.1403	peg.2106	peg.1406	*	*	peg.659	peg.95	peg.2214	peg.1214	peg.1782	peg.2094	peg.2335	peg.184	peg.1218	peg.2295	peg.567	peg.573	peg.2053
20	20	Oligopeptide transport system permease protein OppB (TC 3.A.1.5.1)	peg.328	peg.799	peg.350	peg.327	peg.1402	peg.2107	peg.1405	*	*	peg.658	peg.94	peg.2215	peg.1215	peg.1783	peg.2095	peg.2334	peg.183	peg.1219	peg.2296	peg.568	peg.574	peg.2054
20	20	Transcriptional regulator, Cro/CI family	peg.145	peg.981	peg.170	peg.146	peg.2273	peg.2274	peg.2288	peg.2040	peg.2141	*	peg.2312	peg.2317	*	peg.1896	peg.1799	peg.2149	peg.2292	peg.1391	peg.59	peg.260	peg.824	peg.2205
19	19	PAP2 family phosphatase/haloperoxidase	peg.51	peg.1077	peg.100	peg.51	*	*	*	peg.2108	peg.2073	peg.2262	peg.2223	peg.2405	peg.1759	peg.1963	peg.1743	peg.2086	peg.2237	peg.1469	peg.113	peg.340	peg.879	peg.2257
19	21	Trehalose-6-phosphate hydrolase (EC 3.2.1.93)	peg.7	peg.1120	peg.55	peg.7	*	*	*	peg.805	peg.1141,peg.2210	peg.1827	peg.1210	peg.994	peg.294	peg.947	peg.1720,peg.298	peg.948	peg.1144	peg.152	peg.1056	peg.2109	peg.1339	peg.965
19	19	HMP-PP hydrolase (pyridoxal phosphatase) Cof, detected in genetic screen for thiamin metabolic genes (PMID:15292217)	peg.1384	peg.1388	peg.1190	peg.1386	*	*	*	peg.632	peg.1312	peg.1389	peg.1389	peg.821	peg.465	peg.768	peg.1338	peg.1117	peg.973	peg.2292	peg.896	peg.1934	peg.2259	peg.797
19	19	FIG01107901: hypothetical protein	peg.1394	peg.1398	peg.1200	peg.1396	*	*	*	peg.642	peg.1303	peg.1985	peg.1379	peg.830	peg.456	peg.778	peg.1347	peg.1108	peg.984	peg.2301	peg.905	peg.1943	peg.2268	peg.807
19	19	FIG01108262: hypothetical protein	peg.1406	peg.1410	peg.1211	peg.1408	*	*	*	peg.653	peg.1292	peg.1975	peg.1363	peg.841	peg.445	peg.794	peg.448	peg.1097	peg.995	peg.2312	peg.917	peg.1955	peg.2279	peg.818
19	19	Peptide methionine sulfoxide reductase MsrA (EC 1.8.4.11)	peg.1414	peg.1418	peg.1219	peg.1416	*	*	*	peg.661	peg.1284	peg.1967	peg.1355	peg.849	peg.437	peg.802	peg.440	peg.1089	peg.1003	peg.2320	peg.925	peg.1963	peg.2287	peg.826
19	19	4-oxalocrotonate tautomerase (EC 5.3.2.-)	peg.1416	peg.1420	peg.1221	peg.1418	*	*	*	peg.663	peg.1282	peg.1965	peg.1353	peg.851	peg.435	peg.804	peg.438	peg.1087	peg.1006	peg.2323	peg.928	peg.1965	peg.1203	peg.829
19	19	Phosphate transport system regulatory protein PhoU	peg.1439	peg.1443	peg.1244	peg.1441	*	*	*	peg.687	peg.1260	peg.1943	peg.1331	peg.875	peg.412	peg.825	peg.417	peg.1065	peg.1026	peg.22	peg.949	peg.1987	peg.1223	peg.849
19	19	hypothetical protein	peg.973	peg.150	peg.2237	peg.974	peg.2017	peg.1491	peg.2030	peg.1434	peg.443	peg.354	peg.575	peg.1680	peg.698	peg.1372	peg.1481	*	peg.1818	*	peg.1855	peg.872	peg.977	*
19	19	FIG01108567: hypothetical protein	peg.1511	peg.1514	peg.1317	peg.1514	*	*	peg.422	peg.743	peg.1205	peg.1888	peg.1273	peg.931	peg.355	peg.882	*	peg.1011	peg.1081	peg.92	peg.996	peg.2044	peg.1278	peg.904
19	20	Replication initiator protein	peg.1524	peg.1527	peg.1330	peg.1527	peg.2601	peg.2603	peg.2610	peg.2358	peg.2299	peg.764	*	*	peg.2304	peg.2315	peg.2383	peg.2561	peg.2358,peg.2363	peg.2349	peg.34	peg.70	*	peg.43
[truncated: 2,754 more rows]
