# Supplementary material for: Staphylococcus saccharolyticus Isolated From Blood Cultures and Prosthetic Joint Infections Exhibits Excessive Genome Decay
Source: Front Microbiol. 2019 Mar 12;10:478. doi: 10.3389/fmicb.2019.00478 (PMC6423177; doi:10.3389/fmicb.2019.00478)
Supplement: Supplementary file 4 [file Table_4.XLSX]

## Sheet: Sheet1
Table S4: Fragmented ORFs that comprise putative pseudogenes in S. saccharolyticus 13T0028
contig_id	feature_id	location	start	stop	strand	predicted function	figfam	pathway
10c	13T0028_peg.1	10c_798_1016	798	1016	+	Aliphatic amidase AmiE (EC 3.5.1.4)
10c	13T0028_peg.9	10c_7263_6967	7263	6967	-	Sucrose operon repressor ScrR, LacI family	FIG00003530	icw(2);Sucrose_utilization
10c	13T0028_peg.10	10c_7646_7260	7646	7260	-	Sucrose operon repressor ScrR, LacI family	FIG00003530	icw(2);Sucrose_utilization
10c	13T0028_peg.12	10c_8751_8056	8751	8056	-	Ammonium transporter	FIG00004764	icw(1);Ammonia_assimilation
10c	13T0028_peg.26	10c_19313_19741	19313	19741	+	Dihydroxy-acid dehydratase (EC 4.2.1.9)	FIG00138258	icw(9);Branched-Chain_Amino_Acid_Biosynthesis
10c	13T0028_peg.27	10c_19738_20073	19738	20073	+	Dihydroxy-acid dehydratase (EC 4.2.1.9)	FIG00138258	icw(10);Branched-Chain_Amino_Acid_Biosynthesis
10c	13T0028_peg.30	10c_21200_21382	21200	21382	+	Acetolactate synthase large subunit (EC 2.2.1.6)	FIG00136692	icw(3);Acetolactate_synthase_subunits icw(8);Branched-Chain_Amino_Acid_Biosynthesis icw(3);Acetoin,_butanediol_metabolism
10c	13T0028_peg.31	10c_21472_21795	21472	21795	+	Acetolactate synthase large subunit (EC 2.2.1.6)	FIG00136692	icw(3);Acetolactate_synthase_subunits icw(9);Branched-Chain_Amino_Acid_Biosynthesis icw(3);Acetoin,_butanediol_metabolism
10c	13T0028_peg.32	10c_21813_22091	21813	22091	+	Acetolactate synthase large subunit (EC 2.2.1.6)	FIG00136692	icw(3);Acetolactate_synthase_subunits icw(9);Branched-Chain_Amino_Acid_Biosynthesis icw(3);Acetoin,_butanediol_metabolism
10c	13T0028_peg.35	10c_23127_23516	23127	23516	+	Ketol-acid reductoisomerase (EC 1.1.1.86)	FIG00000244	icw(8);Branched-Chain_Amino_Acid_Biosynthesis icw(2);Coenzyme_A_Biosynthesis
10c	13T0028_peg.36	10c_23708_23839	23708	23839	+	Ketol-acid reductoisomerase (EC 1.1.1.86)	FIG00000244	icw(9);Branched-Chain_Amino_Acid_Biosynthesis icw(2);Coenzyme_A_Biosynthesis
10c	13T0028_peg.39	10c_26033_26521	26033	26521	+	3-isopropylmalate dehydrogenase (EC 1.1.1.85)	FIG00000341	icw(3);Branched-Chain_Amino_Acid_Biosynthesis icw(6);Leucine_Biosynthesis
10c	13T0028_peg.41	10c_26917_27030	26917	27030	+	3-isopropylmalate dehydratase large subunit (EC 4.2.1.33)	FIG00000280	icw(6);Branched-Chain_Amino_Acid_Biosynthesis icw(3);Leucine_Biosynthesis
10c	13T0028_peg.42	10c_27050_28006	27050	28006	+	3-isopropylmalate dehydratase large subunit (EC 4.2.1.33)	FIG00000280	icw(6);Branched-Chain_Amino_Acid_Biosynthesis icw(3);Leucine_Biosynthesis
10c	13T0028_peg.46	10c_28907_29227	28907	29227	+	Threonine dehydratase biosynthetic (EC 4.3.1.19)	FIG00001004	icw(9);Branched-Chain_Amino_Acid_Biosynthesis
10c	13T0028_peg.47	10c_29211_29468	29211	29468	+	Threonine dehydratase biosynthetic (EC 4.3.1.19)	FIG00001004	icw(9);Branched-Chain_Amino_Acid_Biosynthesis
1c	13T0028_peg.54	1c_5848_5261	5848	5261	-	Trehalose-6-phosphate hydrolase (EC 3.2.1.93)	FIG00033893
1c	13T0028_peg.56	1c_7163_6951	7163	6951	-	PTS system, trehalose-specific IIB component (EC 2.7.1.69) / PTS system, trehalose-specific IIC component (EC 2.7.1.69)	FIG00097000
1c	13T0028_peg.57	1c_7693_7274	7693	7274	-	PTS system, trehalose-specific IIB component (EC 2.7.1.69) / PTS system, trehalose-specific IIC component (EC 2.7.1.69)	FIG00097000
1c	13T0028_peg.58	1c_7994_7719	7994	7719	-	PTS system, trehalose-specific IIB component (EC 2.7.1.69) / PTS system, trehalose-specific IIC component (EC 2.7.1.69)	FIG00097000
1c	13T0028_peg.60	1c_9129_8773	9129	8773	-	Glutamate synthase [NADPH] small chain (EC 1.4.1.13)	FIG00007957	icw(3);Glutamine,_Glutamate,_Aspartate_and_Asparagine_Biosynthesis icw(3);Ammonia_assimilation
1c	13T0028_peg.61	1c_9456_9142	9456	9142	-	Glutamate synthase [NADPH] small chain (EC 1.4.1.13)	FIG00007957	icw(3);Glutamine,_Glutamate,_Aspartate_and_Asparagine_Biosynthesis icw(3);Ammonia_assimilation
1c	13T0028_peg.62	1c_9700_9422	9700	9422	-	Glutamate synthase [NADPH] small chain (EC 1.4.1.13)	FIG00007957	icw(3);Glutamine,_Glutamate,_Aspartate_and_Asparagine_Biosynthesis icw(3);Ammonia_assimilation
1c	13T0028_peg.64	1c_11148_10255	11148	10255	-	Glutamate synthase [NADPH] large chain (EC 1.4.1.13)	FIG00000539	icw(10);Glutamine,_Glutamate,_Aspartate_and_Asparagine_Biosynthesis icw(10);Ammonia_assimilation
1c	13T0028_peg.65	1c_11943_11158	11943	11158	-	Glutamate synthase [NADPH] large chain (EC 1.4.1.13)	FIG00000539	icw(10);Glutamine,_Glutamate,_Aspartate_and_Asparagine_Biosynthesis icw(10);Ammonia_assimilation
1c	13T0028_peg.66	1c_12628_11927	12628	11927	-	Glutamate synthase [NADPH] large chain (EC 1.4.1.13)	FIG00000539	icw(10);Glutamine,_Glutamate,_Aspartate_and_Asparagine_Biosynthesis icw(10);Ammonia_assimilation
1c	13T0028_peg.67	1c_13860_12814	13860	12814	-	Glutamate synthase [NADPH] large chain (EC 1.4.1.13)	FIG00000539	icw(10);Glutamine,_Glutamate,_Aspartate_and_Asparagine_Biosynthesis icw(10);Ammonia_assimilation
1c	13T0028_peg.68	1c_14459_13920	14459	13920	-	Glutamate synthase [NADPH] large chain (EC 1.4.1.13)	FIG00000539	icw(9);Glutamine,_Glutamate,_Aspartate_and_Asparagine_Biosynthesis icw(9);Ammonia_assimilation
1c	13T0028_peg.69	1c_14626_14456	14626	14456	-	Glutamate synthase [NADPH] large chain (EC 1.4.1.13)	FIG00000539	icw(8);Glutamine,_Glutamate,_Aspartate_and_Asparagine_Biosynthesis icw(8);Ammonia_assimilation
1c	13T0028_peg.77	1c_19353_19772	19353	19772	+	Poly(glycerol-phosphate) alpha-glucosyltransferase (EC 2.4.1.52)	FIG00139262	icw(3);Teichoic_and_lipoteichoic_acids_biosynthesis
1c	13T0028_peg.78	1c_19883_20161	19883	20161	+	Poly(glycerol-phosphate) alpha-glucosyltransferase (EC 2.4.1.52)	FIG00139262	icw(3);Teichoic_and_lipoteichoic_acids_biosynthesis
1c	13T0028_peg.79	1c_20450_20716	20450	20716	+	Poly(glycerol-phosphate) alpha-glucosyltransferase (EC 2.4.1.52)	FIG00139262	icw(3);Teichoic_and_lipoteichoic_acids_biosynthesis
1c	13T0028_peg.82	1c_22405_22178	22405	22178	-	Methionine ABC transporter substrate-binding protein	FIG00047509	icw(1);Staphylococcal_pathogenicity_islands_SaPI icw(1);Methionine_Degradation icw(10);Methionine_Biosynthesis
1c	13T0028_peg.85	1c_23862_23734	23862	23734	-	Methionine ABC transporter ATP-binding protein	FIG00006151	icw(4);Methionine_Degradation icw(2);Methionine_Biosynthesis
1c	13T0028_peg.86	1c_24176_23820	24176	23820	-	Methionine ABC transporter ATP-binding protein	FIG00006151	icw(4);Methionine_Degradation icw(2);Methionine_Biosynthesis
1c	13T0028_peg.88	1c_25140_25003	25140	25003	-	Cystathionine gamma-lyase (EC 4.4.1.1)	FIG00001346	icw(3);Glycine_and_Serine_Utilization icw(8);Methionine_Degradation icw(3);Cysteine_Biosynthesis icw(6);Methionine_Biosynthesis
1c	13T0028_peg.89	1c_25361_25176	25361	25176	-	Cystathionine gamma-lyase (EC 4.4.1.1)	FIG00001346	icw(3);Glycine_and_Serine_Utilization icw(8);Methionine_Degradation icw(3);Cysteine_Biosynthesis icw(6);Methionine_Biosynthesis
1c	13T0028_peg.90	1c_25556_25383	25556	25383	-	Cystathionine gamma-lyase (EC 4.4.1.1)	FIG00001346	icw(3);Glycine_and_Serine_Utilization icw(8);Methionine_Degradation icw(3);Cysteine_Biosynthesis icw(6);Methionine_Biosynthesis
1c	13T0028_peg.92	1c_26730_26122	26730	26122	-	Cystathionine beta-synthase (EC 4.2.1.22)	FIG00022427	icw(5);Glycine_and_Serine_Utilization icw(11);Methionine_Degradation icw(5);Cysteine_Biosynthesis icw(8);Methionine_Biosynthesis
1c	13T0028_peg.95	1c_28019_28246	28019	28246	+	hypothetical protein
1c	13T0028_peg.103	1c_33239_33036	33239	33036	-	Hypothetical transmembrane protein coupled to NADH-ubiquinone oxidoreductase chain 5 homolog	FIG00001964	icw(4);CO2_uptake,_carboxysome icw(4);Respiratory_Complex_I
1c	13T0028_peg.104	1c_33824_33357	33824	33357	-	Hypothetical transmembrane protein coupled to NADH-ubiquinone oxidoreductase chain 5 homolog	FIG00001964	icw(4);CO2_uptake,_carboxysome icw(4);Respiratory_Complex_I
1c	13T0028_peg.105	1c_34312_33791	34312	33791	-	Hypothetical transmembrane protein coupled to NADH-ubiquinone oxidoreductase chain 5 homolog	FIG00001964	icw(4);CO2_uptake,_carboxysome icw(4);Respiratory_Complex_I
1c	13T0028_peg.106	1c_34651_34409	34651	34409	-	Hypothetical transmembrane protein coupled to NADH-ubiquinone oxidoreductase chain 5 homolog	FIG00001964	icw(4);CO2_uptake,_carboxysome icw(4);Respiratory_Complex_I
1c	13T0028_peg.108	1c_36214_35606	36214	35606	-	NADH dehydrogenase, subunit 5	FIG00002124	icw(7);Respiratory_Complex_I
1c	13T0028_peg.109	1c_36462_36211	36462	36211	-	NADH dehydrogenase, subunit 5	FIG00002124	icw(7);Respiratory_Complex_I
1c	13T0028_peg.112	1c_38897_38667	38897	38667	-	Putative metal chaperone, involved in Zn homeostasis, GTPase of COG0523 family	FIG00017190	icw(3);G3E_family_of_P-loop_GTPases_(metallocenter_biosynthesis)
1c	13T0028_peg.113	1c_39065_38946	39065	38946	-	Putative metal chaperone, involved in Zn homeostasis, GTPase of COG0523 family	FIG00017190	icw(3);G3E_family_of_P-loop_GTPases_(metallocenter_biosynthesis)
1c	13T0028_peg.114	1c_39613_39140	39613	39140	-	Putative metal chaperone, involved in Zn homeostasis, GTPase of COG0523 family	FIG00017190	icw(3);G3E_family_of_P-loop_GTPases_(metallocenter_biosynthesis)
1c	13T0028_peg.144	1c_66051_65857	66051	65857	-	L-lysine permease	FIG00000250	icw(1);Lysine_degradation
1c	13T0028_peg.149	1c_68215_68045	68215	68045	-	hypothetical protein
1c	13T0028_peg.160	1c_75787_76383	75787	76383	+	Cystathionine gamma-synthase (EC 2.5.1.48)	FIG00000660	icw(3);L-Cystine_Uptake_and_Metabolism icw(4);Methionine_Biosynthesis
1c	13T0028_peg.162	1c_76888_77313	76888	77313	+	Cystathionine beta-lyase (EC 4.4.1.8)	FIG00755081	icw(1);L-Cystine_Uptake_and_Metabolism icw(6);Methionine_Biosynthesis
1c	13T0028_peg.164	1c_78017_78475	78017	78475	+	5,10-methylenetetrahydrofolate reductase (EC 1.5.1.20) / Homolog of homocysteine-binding domain	FIG00010489	icw(2);One-carbon_metabolism_by_tetrahydropterines icw(2);Serine-glyoxylate_cycle icw(2);Methionine_Biosynthesis icw(2);5-FCL-like_protein
1c	13T0028_peg.165	1c_78564_79580	78564	79580	+	5,10-methylenetetrahydrofolate reductase (EC 1.5.1.20) / Homolog of homocysteine-binding domain	FIG00010489	icw(2);One-carbon_metabolism_by_tetrahydropterines icw(2);Serine-glyoxylate_cycle icw(2);Methionine_Biosynthesis icw(2);5-FCL-like_protein
1c	13T0028_peg.175	1c_85683_85561	85683	85561	-	hypothetical protein
1c	13T0028_peg.189	1c_99664_99356	99664	99356	-	Transporter, LysE family	FIG00731583
1c	13T0028_peg.191	1c_100376_99978	100376	99978	-	putative fatty acid desaturase	FIG01388000
1c	13T0028_peg.193	1c_101047_101256	101047	101256	+	Transcriptional regulator, GntR family domain / Aspartate aminotransferase (EC 2.6.1.1)	FIG00005520	icw(1);Coenzyme_M_biosynthesis_--_gjo icw(1);Glutamine,_Glutamate,_Aspartate_and_Asparagine_Biosynthesis icw(1);CBSS-216591.1.peg.168 icw(1);Threonine_and_Homoserine_Biosynthesis
1c	13T0028_peg.195	1c_102849_102718	102849	102718	-	ABC transporter, permease protein	FIG01288623
1c	13T0028_peg.196	1c_103423_102866	103423	102866	-	ABC transporter, permease protein	FIG01288623
1c	13T0028_peg.200	1c_104819_104589	104819	104589	-	hypothetical protein
1c	13T0028_peg.204	1c_107054_106659	107054	106659	-	FIG01107937: hypothetical protein	FIG01107935
1c	13T0028_peg.222	1c_128298_128957	128298	128957	+	Histidine ammonia-lyase (EC 4.3.1.3)	FIG00091940	icw(1);Histidine_Degradation
1c	13T0028_peg.241	1c_150623_151261	150623	151261	+	Type I restriction-modification system, specificity subunit S (EC 3.1.21.3)	FIG00000494	icw(1);Restriction-Modification_System icw(1);Type_I_Restriction-Modification
1c	13T0028_peg.249	1c_156144_156022	156144	156022	-	Cassette chromosome recombinase A	FIG01334679
1c	13T0028_peg.250	1c_156940_156509	156940	156509	-	Cassette chromosome recombinase A	FIG01334679
1c	13T0028_peg.257	1c_162430_162711	162430	162711	+	Type I restriction-modification system, restriction subunit R (EC 3.1.21.3)	FIG00016514	icw(5);Restriction-Modification_System icw(5);Type_I_Restriction-Modification
1c	13T0028_peg.258	1c_162956_163327	162956	163327	+	Type I restriction-modification system, restriction subunit R (EC 3.1.21.3)	FIG00016514	icw(5);Restriction-Modification_System icw(5);Type_I_Restriction-Modification
1c	13T0028_peg.259	1c_163496_163846	163496	163846	+	Type I restriction-modification system, restriction subunit R (EC 3.1.21.3)	FIG00016514	icw(5);Restriction-Modification_System icw(5);Type_I_Restriction-Modification
1c	13T0028_peg.262	1c_164729_164992	164729	164992	+	Type I restriction-modification system, restriction subunit R (EC 3.1.21.3)	FIG00016514	icw(5);Restriction-Modification_System icw(5);Type_I_Restriction-Modification
1c	13T0028_peg.266	1c_168727_168518	168727	168518	-	FIG01107841: hypothetical protein	FIG01107840
1c	13T0028_peg.268	1c_169581_170132	169581	170132	+	CDP-glycerol:poly(glycerophosphate) glycerophosphotransferase (EC 2.7.8.12)	FIG01955844	icw(3);Teichoic_and_lipoteichoic_acids_biosynthesis
1c	13T0028_peg.269	1c_170183_170485	170183	170485	+	CDP-glycerol:poly(glycerophosphate) glycerophosphotransferase (EC 2.7.8.12)	FIG01955844	icw(3);Teichoic_and_lipoteichoic_acids_biosynthesis
1c	13T0028_peg.270	1c_170731_171450	170731	171450	+	CDP-glycerol:poly(glycerophosphate) glycerophosphotransferase (EC 2.7.8.12)	FIG01955844	icw(3);Teichoic_and_lipoteichoic_acids_biosynthesis
1c	13T0028_peg.273	1c_173894_174049	173894	174049	+	hypothetical protein
1c	13T0028_peg.279	1c_179498_180202	179498	180202	+	hypothetical protein
1c	13T0028_peg.280	1c_180419_180772	180419	180772	+	hypothetical protein
1c	13T0028_peg.281	1c_181260_181406	181260	181406	+	hypothetical protein
1c	13T0028_peg.282	1c_181683_182639	181683	182639	+	hypothetical protein
1c	13T0028_peg.293	1c_191295_191510	191295	191510	+	hypothetical protein
1c	13T0028_peg.295	1c_192054_192887	192054	192887	+	Triacylglycerol lipase (EC 3.1.1.3)	FIG00008701	icw(2);Triacylglycerol_metabolism
1c	13T0028_peg.301	1c_196869_197576	196869	197576	+	iron aquisition yersiniabactin synthesis enzyme (Irp2)	FIG00015426	icw(4);Siderophore_Yersiniabactin_Biosynthesis
1c	13T0028_peg.302	1c_197576_199399	197576	199399	+	iron aquisition yersiniabactin synthesis enzyme (Irp2)	FIG00015426	icw(5);Siderophore_Yersiniabactin_Biosynthesis
1c	13T0028_peg.303	1c_199439_200833	199439	200833	+	iron aquisition yersiniabactin synthesis enzyme (Irp2)	FIG00015426	icw(6);Siderophore_Yersiniabactin_Biosynthesis
1c	13T0028_peg.304	1c_201133_201873	201133	201873	+	iron aquisition yersiniabactin synthesis enzyme (Irp2)	FIG00015426	icw(8);Siderophore_Yersiniabactin_Biosynthesis
1c	13T0028_peg.309	1c_205141_205638	205141	205638	+	iron aquisition yersiniabactin synthesis enzyme (Irp2)		icw(6);Siderophore_Yersiniabactin_Biosynthesis
1c	13T0028_peg.310	1c_205690_207261	205690	207261	+	iron aquisition yersiniabactin synthesis enzyme (Irp2)	FIG00015426	icw(6);Siderophore_Yersiniabactin_Biosynthesis
1c	13T0028_peg.315	1c_209216_209815	209216	209815	+	Duplicated ATPase component BL0693 of energizing module of predicted ECF transporter	FIG00340292
1c	13T0028_peg.323	1c_217586_217813	217586	217813	+	Type I restriction-modification system, DNA-methyltransferase subunit M (EC 2.1.1.72)	FIG00000477	icw(1);Restriction-Modification_System icw(1);Type_I_Restriction-Modification
1c	13T0028_peg.330	1c_225815_224904	225815	224904	-	FIG016210: probable monooxygenase	FIG01108110
1c	13T0028_peg.336	1c_230602_231579	230602	231579	+	Fumarate reductase flavoprotein subunit (EC 1.3.99.1)	FIG00048014	icw(2);Succinate_dehydrogenase
1c	13T0028_peg.337	1c_231677_232204	231677	232204	+	Fumarate reductase flavoprotein subunit (EC 1.3.99.1)	FIG00048014	icw(2);Succinate_dehydrogenase
1c	13T0028_peg.339	1c_233644_233967	233644	233967	+	FIG01110040: hypothetical protein	FIG01110038
1c	13T0028_peg.340	1c_234101_234409	234101	234409	+	FIG01110040: hypothetical protein	FIG01110038
1c	13T0028_peg.345	1c_238608_238982	238608	238982	+	FIG016157: Similar to nicotianamine synthase	FIG00016157	icw(2);CBSS-208964.1.peg.4832
1c	13T0028_peg.348	1c_240870_241313	240870	241313	+	Dipeptide-binding ABC transporter, periplasmic substrate-binding component (TC 3.A.1.5.2)		icw(1);ABC_transporter_dipeptide_(TC_3.A.1.5.2)
1c	13T0028_peg.352	1c_244305_244571	244305	244571	+	Oligopeptide transport system permease protein OppB (TC 3.A.1.5.1)	FIG00945384	icw(3);ABC_transporter_oligopeptide_(TC_3.A.1.5.1)
1c	13T0028_peg.357	1c_245751_245882	245751	245882	+	Antibiotic resistance protein	FIG01310576
1c	13T0028_peg.358	1c_245903_246367	245903	246367	+	Antibiotic resistance protein	FIG01310576
1c	13T0028_peg.359	1c_246451_246810	246451	246810	+	Antibiotic resistance protein	FIG01310576
1c	13T0028_peg.372	1c_263619_263428	263619	263428	-	hypothetical protein
1c	13T0028_peg.375	1c_265057_265359	265057	265359	+	Malolactic enzyme (EC 1.-.-.-)		icw(3);Pyruvate_metabolism_I:_anaplerotic_reactions,_PEP
1c	13T0028_peg.379	1c_266749_267249	266749	267249	+	Malate Na(+) symporter	FIG01304383	icw(5);Pyruvate_metabolism_I:_anaplerotic_reactions,_PEP
1c	13T0028_peg.387	1c_275199_275044	275199	275044	-	2-dehydropantoate 2-reductase (EC 1.1.1.169)	FIG00034973	icw(1);Coenzyme_A_Biosynthesis
1c	13T0028_peg.389	1c_276467_276117	276467	276117	-	Acetylornithine deacetylase (EC 3.5.1.16)	FIG00020897	icw(2);Arginine_Biosynthesis_--_gjo icw(2);Arginine_Biosynthesis_extended
1c	13T0028_peg.390	1c_276798_276451	276798	276451	-	Acetylornithine deacetylase (EC 3.5.1.16)	FIG00020897	icw(2);Arginine_Biosynthesis_--_gjo icw(2);Arginine_Biosynthesis_extended
1c	13T0028_peg.400	1c_284995_285645	284995	285645	+	3-hydroxyacyl-CoA dehydrogenase (EC 1.1.1.35)	FIG00001558	icw(1);n-Phenylalkanoic_acid_degradation icw(2);Polyhydroxybutyrate_metabolism icw(1);Isoleucine_degradation icw(1);Fatty_acid_metabolism_cluster icw(2);Acetyl-CoA_fermentation_to_Butyrate icw(1);Valine_degradation
1c	13T0028_peg.407	1c_290001_290246	290001	290246	+	Tributyrin esterase	FIG01315814
1c	13T0028_peg.419	1c_301695_301291	301695	301291	-	hypothetical protein
1c	13T0028_peg.422	1c_303485_303766	303485	303766	+	Cys regulon transcriptional activator CysB	FIG00896278	icw(2);Cysteine_Biosynthesis icw(2);LysR-family_proteins_in_Escherichia_coli
1c	13T0028_peg.423	1c_303885_304058	303885	304058	+	Cys regulon transcriptional activator CysB	FIG00896278	icw(2);Cysteine_Biosynthesis icw(2);LysR-family_proteins_in_Escherichia_coli
1c	13T0028_peg.425	1c_304449_304727	304449	304727	+	hypothetical protein
1c	13T0028_peg.435	1c_321300_322253	321300	322253	+	Isopentenyl-diphosphate delta-isomerase (EC 5.3.3.2)	FIG00001616	icw(3);Isoprenoid_Biosynthesis icw(3);Isoprenoid_Biosynthesis:_Interconversions
1c	13T0028_peg.436	1c_322266_322379	322266	322379	+	Isopentenyl-diphosphate delta-isomerase (EC 5.3.3.2)	FIG00001616	icw(3);Isoprenoid_Biosynthesis icw(3);Isoprenoid_Biosynthesis:_Interconversions
1c	13T0028_peg.437	1c_322494_322724	322494	322724	+	Isopentenyl-diphosphate delta-isomerase (EC 5.3.3.2)	FIG00001616	icw(3);Isoprenoid_Biosynthesis icw(3);Isoprenoid_Biosynthesis:_Interconversions
1c	13T0028_peg.440	1c_324312_324154	324312	324154	-	HoxN/HupN/NixA family nickel/cobalt transporter	FIG00016929	icw(1);Transport_of_Nickel_and_Cobalt
1c	13T0028_peg.444	1c_327310_326594	327310	326594	-	Hydroxymethylpyrimidine ABC transporter, substrate-binding component	FIG00028779	icw(1);Thiamin_biosynthesis
1c	13T0028_peg.447	1c_330009_330437	330009	330437	+	Dihydrolipoamide dehydrogenase of acetoin dehydrogenase (EC 1.8.1.4)	FIG00133226	icw(1);Acetoin,_butanediol_metabolism icw(1);Dehydrogenase_complexes
1c	13T0028_peg.453	1c_333615_333929	333615	333929	+	Lysophospholipase (EC 3.1.1.5); Monoglyceride lipase (EC 3.1.1.23); putative	FIG00001043	icw(1);Triacylglycerol_metabolism icw(1);Triacylglycerol_metabolism
1c	13T0028_peg.462	1c_340035_340280	340035	340280	+	hypothetical protein
1c	13T0028_peg.464	1c_341263_340955	341263	340955	-	TetR family regulatory protein	FIG00017107
1c	13T0028_peg.465	1c_341565_341311	341565	341311	-	TetR family regulatory protein	FIG00017107
1c	13T0028_peg.466	1c_342183_341914	342183	341914	-	TetR family regulatory protein
1c	13T0028_peg.469	1c_343970_344323	343970	344323	+	ATP phosphoribosyltransferase (EC 2.4.2.17)	FIG00000811	icw(1);Riboflavin_synthesis_cluster icw(7);Histidine_Biosynthesis
1c	13T0028_peg.473	1c_346394_346543	346394	346543	+	hypothetical protein
1c	13T0028_peg.478	1c_348571_349044	348571	349044	+	Imidazole glycerol phosphate synthase cyclase subunit (EC 4.1.3.-)	FIG00000258	icw(7);Histidine_Biosynthesis
1c	13T0028_peg.480	1c_349243_349581	349243	349581	+	Phosphoribosyl-AMP cyclohydrolase (EC 3.5.4.19) / Phosphoribosyl-ATP pyrophosphatase (EC 3.6.1.31)	FIG00000862	icw(1);Riboflavin_synthesis_cluster icw(2);Histidine_Biosynthesis icw(7);Histidine_Biosynthesis
1c	13T0028_peg.485	1c_354624_354487	354624	354487	-	Polysaccharide intercellular adhesin (PIA) biosynthesis deacetylase IcaB (EC 3.-.-.-)	FIG00015308	icw(6);Biofilm_formation_in_Staphylococcus
1c	13T0028_peg.486	1c_354877_354725	354877	354725	-	Polysaccharide intercellular adhesin (PIA) biosynthesis deacetylase IcaB (EC 3.-.-.-)	FIG00015308	icw(6);Biofilm_formation_in_Staphylococcus
1c	13T0028_peg.487	1c_355067_354918	355067	354918	-	Polysaccharide intercellular adhesin (PIA) biosynthesis deacetylase IcaB (EC 3.-.-.-)	FIG00015308	icw(6);Biofilm_formation_in_Staphylococcus
1c	13T0028_peg.490	1c_356411_355776	356411	355776	-	Polysaccharide intercellular adhesin (PIA) biosynthesis N-glycosyltransferase IcaA (EC 2.4.-.-)	FIG00015350	icw(2);Biofilm_formation_in_Staphylococcus
1c	13T0028_peg.491	1c_356547_356401	356547	356401	-	Polysaccharide intercellular adhesin (PIA) biosynthesis N-glycosyltransferase IcaA (EC 2.4.-.-)		icw(2);Biofilm_formation_in_Staphylococcus
1c	13T0028_peg.495	1c_359120_358644	359120	358644	-	Mobile element protein	FIG01306568
1c	13T0028_peg.496	1c_359442_359080	359442	359080	-	Mobile element protein	FIG01306568
1c	13T0028_peg.497	1c_359911_359558	359911	359558	-	Mobile element protein	FIG01306568
1c	13T0028_peg.501	1c_362766_362963	362766	362963	+	Protein export cytoplasm protein SecA2 ATPase RNA helicase (TC 3.A.5.1.1)	FIG00137273	icw(1);CBSS-393121.3.peg.2760
1c	13T0028_peg.503	1c_363502_363846	363502	363846	+	Poly(glycerol-phosphate) alpha-glucosyltransferase GftA (EC 2.4.1.52)	FIG00148946
1c	13T0028_peg.504	1c_363897_364088	363897	364088	+	Poly(glycerol-phosphate) alpha-glucosyltransferase GftA (EC 2.4.1.52)	FIG00148946
1c	13T0028_peg.506	1c_364989_365207	364989	365207	+	GftB: Glycosyl transferase, family 8	FIG00143647
1c	13T0028_peg.512	1c_368808_368467	368808	368467	-	N5,N10-methylenetetrahydromethanopterin reductase homolog	FIG01451163
1c	13T0028_peg.519	1c_371951_372292	371951	372292	+	Bifunctional protein: zinc-containing alcohol dehydrogenase; quinone oxidoreductase ( NADPH:quinone reductase) (EC 1.1.1.-); Similar to arginate lyase	FIG01393346
1c	13T0028_peg.520	1c_372298_372702	372298	372702	+	Bifunctional protein: zinc-containing alcohol dehydrogenase; quinone oxidoreductase ( NADPH:quinone reductase) (EC 1.1.1.-); Similar to arginate lyase	FIG01393346
1c	13T0028_peg.523	1c_374108_373932	374108	373932	-	hypothetical protein
1c	13T0028_peg.532	1c_388538_388696	388538	388696	+	Type I restriction-modification system, restriction subunit R (EC 3.1.21.3)	FIG00016514	icw(4);Restriction-Modification_System icw(4);Type_I_Restriction-Modification
1c	13T0028_peg.533	1c_388724_389014	388724	389014	+	Type I restriction-modification system, restriction subunit R (EC 3.1.21.3)	FIG00016514	icw(4);Restriction-Modification_System icw(4);Type_I_Restriction-Modification
1c	13T0028_peg.534	1c_388987_389253	388987	389253	+	Type I restriction-modification system, restriction subunit R (EC 3.1.21.3)	FIG00016514	icw(4);Restriction-Modification_System icw(4);Type_I_Restriction-Modification
1c	13T0028_peg.535	1c_389256_389987	389256	389987	+	Type I restriction-modification system, restriction subunit R (EC 3.1.21.3)	FIG00016514	icw(4);Restriction-Modification_System icw(4);Type_I_Restriction-Modification
1c	13T0028_peg.542	1c_395213_395605	395213	395605	+	Acetylornithine deacetylase (EC 3.5.1.16)	FIG00020897	icw(1);Arginine_Biosynthesis_--_gjo icw(1);Arginine_Biosynthesis_extended
1c	13T0028_peg.556	1c_408805_408930	408805	408930	+	hypothetical protein
1c	13T0028_peg.563	1c_412854_413243	412854	413243	+	Glutamate synthase [NADPH] large chain (EC 1.4.1.13)	FIG00000539	icw(6);Glutamine,_Glutamate,_Aspartate_and_Asparagine_Biosynthesis icw(6);Ammonia_assimilation
1c	13T0028_peg.564	1c_413271_413678	413271	413678	+	Glutamate synthase [NADPH] large chain (EC 1.4.1.13)	FIG00000539	icw(6);Glutamine,_Glutamate,_Aspartate_and_Asparagine_Biosynthesis icw(6);Ammonia_assimilation
1c	13T0028_peg.565	1c_413650_413817	413650	413817	+	Glutamate synthase [NADPH] large chain (EC 1.4.1.13)	FIG00000539	icw(6);Glutamine,_Glutamate,_Aspartate_and_Asparagine_Biosynthesis icw(6);Ammonia_assimilation
1c	13T0028_peg.567	1c_414430_414957	414430	414957	+	FIG01110586: hypothetical protein	FIG01110582
1c	13T0028_peg.570	1c_415877_416287	415877	416287	+	Glutamate synthase [NADPH] large chain (EC 1.4.1.13)	FIG00000539	icw(6);Glutamine,_Glutamate,_Aspartate_and_Asparagine_Biosynthesis icw(6);Ammonia_assimilation
1c	13T0028_peg.571	1c_416318_416776	416318	416776	+	Glutamate synthase [NADPH] large chain (EC 1.4.1.13)	FIG00000539	icw(6);Glutamine,_Glutamate,_Aspartate_and_Asparagine_Biosynthesis icw(6);Ammonia_assimilation
1c	13T0028_peg.598	1c_443274_443849	443274	443849	+	FIG01108905: hypothetical protein	FIG01108899
1c	13T0028_peg.601	1c_445731_446219	445731	446219	+	FIG01109173: hypothetical protein	FIG01109168
1c	13T0028_peg.607	1c_450435_450845	450435	450845	+	Phosphoadenylyl-sulfate reductase [thioredoxin] (EC 1.8.4.8) / Adenylyl-sulfate reductase [thioredoxin] (EC 1.8.4.10)	FIG01303877	icw(1);Cysteine_Biosynthesis icw(1);Inorganic_Sulfur_Assimilation icw(4);Inorganic_Sulfur_Assimilation
1c	13T0028_peg.610	1c_453370_453702	453370	453702	+	Sulfite reductase [NADPH] hemoprotein beta-component (EC 1.8.1.2)	FIG00000760	icw(4);Cysteine_Biosynthesis icw(6);Inorganic_Sulfur_Assimilation
1c	13T0028_peg.611	1c_453759_454301	453759	454301	+	Sulfite reductase [NADPH] hemoprotein beta-component (EC 1.8.1.2)	FIG00000760	icw(6);Cysteine_Biosynthesis icw(6);Inorganic_Sulfur_Assimilation
1c	13T0028_peg.613	1c_455086_455577	455086	455577	+	Uroporphyrinogen-III methyltransferase (EC 2.1.1.107)	FIG00109555	icw(1);Dissimilatory_nitrite_reductase icw(2);Heme_and_Siroheme_Biosynthesis icw(1);Coenzyme_B12_biosynthesis
1c	13T0028_peg.619	1c_457595_457915	457595	457915	+	Sulfate adenylyltransferase, dissimilatory-type (EC 2.7.7.4)		icw(1);Inorganic_Sulfur_Assimilation
1c	13T0028_peg.622	1c_458547_458717	458547	458717	+	Adenylylsulfate kinase (EC 2.7.1.25)	FIG00000821	icw(1);Cysteine_Biosynthesis icw(1);O-Methyl_Phosphoramidate_Capsule_Modification_in_Campylobacter icw(5);Inorganic_Sulfur_Assimilation
1c	13T0028_peg.633	1c_471709_472275	471709	472275	+	Catalyzes the cleavage of p-aminobenzoyl-glutamate to p-aminobenzoate and glutamate, subunit A	FIG00001384
1c	13T0028_peg.634	1c_472319_472459	472319	472459	+	Catalyzes the cleavage of p-aminobenzoyl-glutamate to p-aminobenzoate and glutamate, subunit A	FIG00001384
1c	13T0028_peg.636	1c_472893_473288	472893	473288	+	putative transporter	FIG01317251
1c	13T0028_peg.637	1c_473281_473703	473281	473703	+	putative transporter	FIG01317251
1c	13T0028_peg.641	1c_475279_475764	475279	475764	+	Acyl-coenzyme A synthetases/AMP-(fatty) acid ligases, YtcI homolog	FIG00147720
1c	13T0028_peg.646	1c_482625_483143	482625	483143	+	FIG01108936: hypothetical protein	FIG01108935
1c	13T0028_peg.649	1c_484927_485583	484927	485583	+	COG1306 predicted glycoside hydrolase	FIG01374757
1c	13T0028_peg.651	1c_486796_486257	486796	486257	-	Putative pyridine nucleotide-disulphide oxidoreductase	FIG01370319
1c	13T0028_peg.658	1c_492481_492293	492481	492293	-	hypothetical protein
1c	13T0028_peg.660	1c_493535_493221	493535	493221	-	Amino acid transporter	FIG00745843
1c	13T0028_peg.661	1c_494266_493562	494266	493562	-	Amino acid transporter	FIG00745843
1c	13T0028_peg.663	1c_494438_494602	494438	494602	+	hypothetical protein
1c	13T0028_peg.677	1c_507384_507578	507384	507578	+	TcaA protein	FIG01308467
1c	13T0028_peg.683	1c_512341_512156	512341	512156	-	Predicted hydrolase/acyltransferase	FIG00952247
1c	13T0028_peg.686	1c_514811_515242	514811	515242	+	membrane protein, putative	FIG00439698
1c	13T0028_peg.687	1c_515368_515631	515368	515631	+	membrane protein, putative	FIG00439698
1c	13T0028_peg.692	1c_519213_519851	519213	519851	+	Phytoene desaturase, neurosporene or lycopene producing (EC 1.3.-.-) / 4,4'-diapolycopene oxidase	FIG00008727	icw(2);Carotenoids icw(2);Carotenoids
1c	13T0028_peg.693	1c_519809_519961	519809	519961	+	Phytoene desaturase, neurosporene or lycopene producing (EC 1.3.-.-) / 4,4'-diapolycopene oxidase	FIG00008727	icw(2);Carotenoids icw(2);Carotenoids
1c	13T0028_peg.695	1c_520689_521369	520689	521369	+	4,4'-diaponeurosporenoate glycosyltransferase (EC 2.4.1.-)	FIG00017159	icw(4);Polyprenyl_Diphosphate_Biosynthesis
1c	13T0028_peg.698	1c_522835_522948	522835	522948	+	Dehydrosqualene desaturase (EC 1.14.99.-) (Diapophytoene desaturase) (4,4'-diapophytoene desaturase)	FIG00015085	icw(2);Polyprenyl_Diphosphate_Biosynthesis
1c	13T0028_peg.699	1c_522945_523820	522945	523820	+	Dehydrosqualene desaturase (EC 1.14.99.-) (Diapophytoene desaturase) (4,4'-diapophytoene desaturase)	FIG00015085	icw(2);Polyprenyl_Diphosphate_Biosynthesis
1c	13T0028_peg.701	1c_524402_524992	524402	524992	+	N-succinyldiaminopimelate aminotransferase (EC 2.6.1.17)	FIG00009399
1c	13T0028_peg.708	1c_529903_530619	529903	530619	+	3-oxoacyl-[acyl-carrier protein] reductase (EC 1.1.1.100)	FIG00621114	icw(1);CBSS-246196.1.peg.364 icw(1);Fatty_Acid_Biosynthesis_FASII
1c	13T0028_peg.711	1c_531671_532012	531671	532012	+	Delta-1-pyrroline-5-carboxylate dehydrogenase (EC 1.5.1.12)	FIG00043720
1c	13T0028_peg.730	1c_550969_551385	550969	551385	+	membrane protein, putative	FIG00439698
1c	13T0028_peg.742	1c_560969_561595	560969	561595	+	Xylulose kinase (EC 2.7.1.17)	FIG00000793	icw(2);Xylose_utilization
1c	13T0028_peg.743	1c_561582_561977	561582	561977	+	Xylulose kinase (EC 2.7.1.17)	FIG00000793	icw(2);Xylose_utilization
1c	13T0028_peg.745	1c_562962_563234	562962	563234	+	hypothetical protein
1c	13T0028_peg.752	1c_568999_569583	568999	569583	+	HMP-PP hydrolase (pyridoxal phosphatase) Cof, detected in genetic screen for thiamin metabolic genes (PMID:15292217)	FIG00002113
1c	13T0028_peg.754	1c_570482_569907	570482	569907	-	D-lactate dehydrogenase (EC 1.1.1.28)	FIG00000842	icw(2);Fermentations:_Lactate icw(2);Fermentations:_Mixed_acid
1c	13T0028_peg.755	1c_570725_570495	570725	570495	-	D-lactate dehydrogenase (EC 1.1.1.28)	FIG00000842	icw(2);Fermentations:_Lactate icw(2);Fermentations:_Mixed_acid
1c	13T0028_peg.760	1c_574463_574951	574463	574951	+	Zinc ABC transporter, periplasmic-binding protein ZnuA	FIG00021555
1c	13T0028_peg.767	1c_583393_583172	583393	583172	-	Sulfur carrier protein adenylyltransferase ThiF	FIG00001002	icw(1);Thiamin_biosynthesis
1c	13T0028_peg.769	1c_584300_584175	584300	584175	-	Thiazole biosynthesis protein ThiG		icw(5);Thiamin_biosynthesis
1c	13T0028_peg.772	1c_585610_585155	585610	585155	-	Glycine oxidase ThiO (EC 1.4.3.19)	FIG00001017	icw(3);Thiamin_biosynthesis
1c	13T0028_peg.774	1c_586433_586221	586433	586221	-	Thiamin-phosphate pyrophosphorylase (EC 2.5.1.3)	FIG00000407	icw(7);Thiamin_biosynthesis icw(1);5-FCL-like_protein
1c	13T0028_peg.776	1c_587479_587733	587479	587733	+	Glucarate transporter	FIG01319025
1c	13T0028_peg.780	1c_589379_590239	589379	590239	+	putative membrane protein	FIG00092051
1c	13T0028_peg.781	1c_590247_590795	590247	590795	+	putative membrane protein	FIG00092051
1c	13T0028_peg.786	1c_593950_594630	593950	594630	+	truncated hypothetical protein	FIG01328267
1c	13T0028_peg.794	1c_601152_600733	601152	600733	-	Glycosyl transferase, group 2 family protein	FIG00003788	icw(2);Exopolysaccharide_Biosynthesis
1c	13T0028_peg.795	1c_601884_601330	601884	601330	-	Glycosyl transferase, group 2 family protein	FIG00003788	icw(2);Exopolysaccharide_Biosynthesis
1c	13T0028_peg.799	1c_603159_603701	603159	603701	+	DNA/RNA helicase of DEAD/DEAH box family	FIG01333857
1c	13T0028_peg.800	1c_603833_604330	603833	604330	+	DNA/RNA helicase of DEAD/DEAH box family	FIG01333857
1c	13T0028_peg.801	1c_604513_605241	604513	605241	+	DNA/RNA helicase of DEAD/DEAH box family	FIG01333857
1c	13T0028_peg.811	1c_615142_614348	615142	614348	-	M42 glutamyl aminopeptidase, cellulase	FIG01320119
1c	13T0028_peg.814	1c_616540_616133	616540	616133	-	Ferredoxin-dependent glutamate synthase (EC 1.4.7.1)	FIG01303823	icw(1);Glutamine,_Glutamate,_Aspartate_and_Asparagine_Biosynthesis icw(1);Ammonia_assimilation
1c	13T0028_peg.819	1c_620248_620580	620248	620580	+	Chloramphenicol resistance protein	FIG01319118
1c	13T0028_peg.820	1c_620570_620938	620570	620938	+	Chloramphenicol resistance protein	FIG01319118
1c	13T0028_peg.822	1c_621838_621341	621838	621341	-	Carboxylesterase type B (EC 3.1.1.-)	FIG01329867
1c	13T0028_peg.823	1c_622177_621977	622177	621977	-	Carboxylesterase type B (EC 3.1.1.-)	FIG01329867
1c	13T0028_peg.834	1c_631959_631708	631959	631708	-	Autolysis response regulater LytR	FIG00023143	icw(6);Murein_hydrolase_regulation_and_cell_death
1c	13T0028_peg.836	1c_632721_632449	632721	632449	-	Autolysis histidine kinase LytS	FIG00138960	icw(3);Murein_hydrolase_regulation_and_cell_death
1c	13T0028_peg.837	1c_633739_633281	633739	633281	-	Autolysis histidine kinase LytS	FIG00138960	icw(3);Murein_hydrolase_regulation_and_cell_death
1c	13T0028_peg.840	1c_636300_636611	636300	636611	+	2-dehydropantoate 2-reductase (EC 1.1.1.169)	FIG00034973	icw(1);Coenzyme_A_Biosynthesis
1c	13T0028_peg.847	1c_642925_642629	642925	642629	-	D-serine/D-alanine/glycine transporter	FIG00003984	icw(2);Glycine_and_Serine_Utilization icw(2);Pyruvate_Alanine_Serine_Interconversions
1c	13T0028_peg.848	1c_643604_643029	643604	643029	-	D-serine/D-alanine/glycine transporter	FIG00003984	icw(2);Glycine_and_Serine_Utilization icw(2);Pyruvate_Alanine_Serine_Interconversions
1c	13T0028_peg.850	1c_644171_644641	644171	644641	+	Predicted phosphohydrolases	FIG01328807
1c	13T0028_peg.856	1c_649413_648736	649413	648736	-	Glycerate kinase (EC 2.7.1.31)	FIG00000456	icw(1);Glycerate_metabolism icw(1);Serine-glyoxylate_cycle icw(1);Glycine_and_Serine_Utilization icw(1);Allantoin_Utilization icw(1);Glycerolipid_and_Glycerophospholipid_Metabolism_in_Bacteria icw(1);D-galactarate,_D-glucarate_and_D-glycerate_catabolism icw(1);D-galactarate,_D-glucarate_and_D-glycerate_catabolism_-_gjo
1c	13T0028_peg.858	1c_649946_650230	649946	650230	+	hypothetical protein
1c	13T0028_peg.859	1c_650740_651123	650740	651123	+	hypothetical protein
1c	13T0028_peg.865	1c_654456_654938	654456	654938	+	FIG01107989: hypothetical protein	FIG01107987
1c	13T0028_peg.866	1c_654987_655181	654987	655181	+	FIG01107989: hypothetical protein	FIG01107987
1c	13T0028_peg.876	1c_662528_662908	662528	662908	+	formate/nitrite transporter family protein	FIG01321845
1c	13T0028_peg.878	1c_663451_663735	663451	663735	+	acetyltransferase (GNAT) family protein	FIG01310832
1c	13T0028_peg.894	1c_681865_681635	681865	681635	-	Molecular chaperone, small heat shock protein	FIG01354973
1c	13T0028_peg.902	1c_687079_686840	687079	686840	-	AraC family regulatory protein	FIG01367632
1c	13T0028_peg.903	1c_687935_687444	687935	687444	-	AraC family regulatory protein	FIG01367632
1c	13T0028_peg.907	1c_690215_690370	690215	690370	+	PTS system, sucrose-specific IIB component (EC 2.7.1.69) / PTS system, sucrose-specific IIC component (EC 2.7.1.69)	FIG00081068	icw(4);Sucrose_utilization icw(4);Sucrose_utilization
1c	13T0028_peg.908	1c_690360_690551	690360	690551	+	PTS system, sucrose-specific IIB component (EC 2.7.1.69) / PTS system, sucrose-specific IIC component (EC 2.7.1.69)	FIG00081068	icw(4);Sucrose_utilization icw(4);Sucrose_utilization
1c	13T0028_peg.909	1c_690508_690732	690508	690732	+	PTS system, sucrose-specific IIB component (EC 2.7.1.69) / PTS system, sucrose-specific IIC component (EC 2.7.1.69)		icw(4);Sucrose_utilization icw(4);Sucrose_utilization
1c	13T0028_peg.910	1c_690831_691001	690831	691001	+	PTS system, sucrose-specific IIB component (EC 2.7.1.69) / PTS system, sucrose-specific IIC component (EC 2.7.1.69)		icw(4);Sucrose_utilization icw(4);Sucrose_utilization
1c	13T0028_peg.914	1c_693465_693791	693465	693791	+	Phage infection protein	FIG01326578
1c	13T0028_peg.915	1c_693788_693946	693788	693946	+	Phage infection protein	FIG01326578
1c	13T0028_peg.917	1c_694918_695277	694918	695277	+	Copper resistance protein D	FIG00001556	icw(3);Copper_homeostasis
1c	13T0028_peg.918	1c_695241_695429	695241	695429	+	Copper resistance protein D	FIG00001556	icw(3);Copper_homeostasis
1c	13T0028_peg.919	1c_695500_695937	695500	695937	+	Copper resistance protein D	FIG00001556	icw(3);Copper_homeostasis
2c	13T0028_peg.955	2c_25973_26683	25973	26683	+	Cytochrome d ubiquinol oxidase subunit I (EC 1.10.3.-)	FIG00096593	icw(1);Terminal_cytochrome_d_ubiquinol_oxidases icw(1);Terminal_cytochrome_oxidases
2c	13T0028_peg.957	2c_27286_27675	27286	27675	+	Cytochrome d ubiquinol oxidase subunit II (EC 1.10.3.-)	FIG00000390	icw(1);Bacterial_RNA-metabolizing_Zn-dependent_hydrolases icw(3);Conserved_gene_cluster_associated_with_Met-tRNA_formyltransferase icw(3);Terminal_cytochrome_d_ubiquinol_oxidases icw(3);Terminal_cytochrome_oxidases
2c	13T0028_peg.977	2c_47639_47277	47639	47277	-	FIG01108286: hypothetical protein	FIG01225125
2c	13T0028_peg.992	2c_63290_62883	63290	62883	-	hypothetical protein
2c	13T0028_peg.994	2c_64724_64506	64724	64506	-	Glycerophosphoryl diester phosphodiesterase (EC 3.1.4.46)	FIG00002239	icw(1);Glycerol_and_Glycerol-3-phosphate_Uptake_and_Utilization
2c	13T0028_peg.1021	2c_92678_92812	92678	92812	+	hypothetical protein
2c	13T0028_peg.1022	2c_92873_93007	92873	93007	+	hypothetical protein
2c	13T0028_peg.1024	2c_93334_93564	93334	93564	+	5'-nucleotidase YjjG (EC 3.1.3.5)	FIG00004502	icw(2);Housecleaning_nucleoside_triphosphate_pyrophosphatases
2c	13T0028_peg.1077	2c_148790_149266	148790	149266	+	Phage-encoded chromosome degrading nuclease YokF	FIG00018543
2c	13T0028_peg.1080	2c_152077_152646	152077	152646	+	Phosphate:acyl-ACP acyltransferase PlsX	FIG00000446	icw(3);Glycerolipid_and_Glycerophospholipid_Metabolism_in_Bacteria
2c	13T0028_peg.1094	2c_168384_165772	168384	165772	-	FIG01108412: hypothetical protein	FIG01108410
2c	13T0028_peg.1095	2c_168787_168362	168787	168362	-	FIG01108412: hypothetical protein	FIG01108410
2c	13T0028_peg.1160	2c_242925_243419	242925	243419	+	GTP-binding protein HflX	FIG00000304	icw(1);Hfl_operon icw(1);Universal_GTPases
2c	13T0028_peg.1173	2c_252583_253317	252583	253317	+	Cardiolipin synthetase (EC 2.7.8.-)	FIG00052605	icw(1);Glycerolipid_and_Glycerophospholipid_Metabolism_in_Bacteria icw(1);Cardiolipin_synthesis
2c	13T0028_peg.1178	2c_255639_256076	255639	256076	+	sensor histidine kinase	FIG00431356
2c	13T0028_peg.1182	2c_257939_258325	257939	258325	+	Thermonuclease	FIG01315905
2c	13T0028_peg.1205	2c_277669_278118	277669	278118	+	Exonuclease SbcD	FIG00000782	icw(1);DNA_repair,_bacterial icw(2);Rad50-Mre11_DNA_repair_cluster
2c	13T0028_peg.1223	2c_304232_303438	304232	303438	-	Prephenate dehydrogenase (EC 1.3.1.12)	FIG00132787	icw(1);Chorismate_Synthesis icw(1);Phenylalanine_and_Tyrosine_Branches_from_Chorismate
2c	13T0028_peg.1226	2c_306853_307065	306853	307065	+	Phosphoribosylanthranilate isomerase (EC 5.3.1.24)	FIG00069722	icw(6);Chorismate:_Intermediate_for_synthesis_of_Tryptophan,_PAPA_antibiotics,_PABA,_3-hydroxyanthranilate_and_more.
2c	13T0028_peg.1228	2c_307394_307852	307394	307852	+	Tryptophan synthase beta chain (EC 4.2.1.20)	FIG00116323	icw(3);Chorismate:_Intermediate_for_synthesis_of_Tryptophan,_PAPA_antibiotics,_PABA,_3-hydroxyanthranilate_and_more.
2c	13T0028_peg.1230	2c_308181_308357	308181	308357	+	Tryptophan synthase alpha chain (EC 4.2.1.20)	FIG00105533	icw(1);Chorismate:_Intermediate_for_synthesis_of_Tryptophan,_PAPA_antibiotics,_PABA,_3-hydroxyanthranilate_and_more.
2c	13T0028_peg.1235	2c_312629_312817	312629	312817	+	hypothetical protein
2c	13T0028_peg.1236	2c_312823_313008	312823	313008	+	hypothetical protein
2c	13T0028_peg.1238	2c_314345_313647	314345	313647	-	ABC-type dipeptide/oligopeptide/nickel transport system, ATP-binding protein	FIG01325531
2c	13T0028_peg.1240	2c_315941_315096	315941	315096	-	ABC-type dipeptide/oligopeptide/nickel transport system, permease component	FIG01377008
2c	13T0028_peg.1266	2c_339787_340395	339787	340395	+	Tellurite resistance protein	FIG01368698
2c	13T0028_peg.1267	2c_340392_340580	340392	340580	+	Tellurite resistance protein	FIG01368698
2c	13T0028_peg.1270	2c_342858_342472	342858	342472	-	Nitric oxide reductase activation protein NorD	FIG00133628	icw(4);Denitrifying_reductase_gene_clusters icw(4);Denitrification
2c	13T0028_peg.1271	2c_343147_342986	343147	342986	-	Nitric oxide reductase activation protein NorD	FIG00133628	icw(4);Denitrifying_reductase_gene_clusters icw(4);Denitrification
2c	13T0028_peg.1272	2c_343531_343397	343531	343397	-	Nitric oxide reductase activation protein NorD	FIG00133628	icw(4);Denitrifying_reductase_gene_clusters icw(4);Denitrification
2c	13T0028_peg.1273	2c_343830_343645	343830	343645	-	Nitric oxide reductase activation protein NorD	FIG00133628	icw(4);Denitrifying_reductase_gene_clusters icw(4);Denitrification
2c	13T0028_peg.1275	2c_344730_344437	344730	344437	-	Nitric oxide reductase activation protein NorQ	FIG00133744	icw(6);Denitrifying_reductase_gene_clusters icw(6);Denitrification
2c	13T0028_peg.1280	2c_347337_347068	347337	347068	-	Dihydrolipoamide succinyltransferase component (E2) of 2-oxoglutarate dehydrogenase complex (EC 2.3.1.61)	FIG00127747	icw(1);TCA_Cycle icw(1);Dehydrogenase_complexes
2c	13T0028_peg.1282	2c_349242_348352	349242	348352	-	2-oxoglutarate dehydrogenase E1 component (EC 1.2.4.2)	FIG00000541	icw(3);TCA_Cycle icw(3);Dehydrogenase_complexes
2c	13T0028_peg.1289	2c_356464_355961	356464	355961	-	phosphohydrolase, Icc family	FIG01109412
2c	13T0028_peg.1291	2c_357223_356831	357223	356831	-	maltose/maltodextrin transport permease	FIG01425519
2c	13T0028_peg.1293	2c_358117_357743	358117	357743	-	ABC transporter (membrane spanning protein)	FIG01393604
2c	13T0028_peg.1294	2c_358721_358308	358721	358308	-	ABC transporter (membrane spanning protein)	FIG01393604
2c	13T0028_peg.1295	2c_358911_358693	358911	358693	-	ABC transporter (membrane spanning protein)	FIG01393604
2c	13T0028_peg.1297	2c_360117_359443	360117	359443	-	maltose/maltodextrin transport permease-like protein	FIG01107973
2c	13T0028_peg.1319	2c_373795_373664	373795	373664	-	hypothetical protein
2c	13T0028_peg.1320	2c_374115_373942	374115	373942	-	hypothetical protein
2c	13T0028_peg.1338	2c_388603_388301	388603	388301	-	hypothetical protein
2c	13T0028_peg.1344	2c_392812_391619	392812	391619	-	3-oxoacyl-[acyl-carrier-protein] synthase, KASII (EC 2.3.1.41)		icw(1);Fatty_Acid_Biosynthesis_FASII
2c	13T0028_peg.1346	2c_394711_394061	394711	394061	-	hypothetical protein
3c	13T0028_peg.1355	3c_7473_6250	7473	6250	-	Putative Dihydrolipoamide dehydrogenase (EC 1.8.1.4); Mercuric ion reductase (EC 1.16.1.1); PF00070 family, FAD-dependent NAD(P)-disulphide oxidoreductase	FIG00002333	icw(1);TCA_Cycle icw(1);Mercuric_reductase icw(1);Mercuric_reductase icw(1);Mercury_resistance_operon
3c	13T0028_peg.1362	3c_12068_12397	12068	12397	+	hypothetical protein	FIG00009692
3c	13T0028_peg.1370	3c_18223_18342	18223	18342	+	hypothetical protein
3c	13T0028_peg.1371	3c_18339_18569	18339	18569	+	hypothetical protein
3c	13T0028_peg.1384	3c_28572_28366	28572	28366	-	Integral membrane protein
3c	13T0028_peg.1397	3c_39904_39581	39904	39581	-	Manganese ABC transporter, periplasmic-binding protein SitA	FIG00627311
3c	13T0028_peg.1398	3c_40147_40028	40147	40028	-	Manganese ABC transporter, periplasmic-binding protein SitA	FIG00627311
3c	13T0028_peg.1400	3c_40656_40507	40656	40507	-	Manganese ABC transporter, inner membrane permease protein SitD	FIG01046910
3c	13T0028_peg.1401	3c_40962_40765	40962	40765	-	Manganese ABC transporter, inner membrane permease protein SitD	FIG01046910
3c	13T0028_peg.1404	3c_41572_41345	41572	41345	-	Manganese ABC transporter, ATP-binding protein SitB	FIG01322879
3c	13T0028_peg.1405	3c_41775_41569	41775	41569	-	Manganese ABC transporter, ATP-binding protein SitB	FIG01322879
3c	13T0028_peg.1417	3c_53872_54111	53872	54111	+	FIG01108160: hypothetical protein	FIG01108159
3c	13T0028_peg.1432	3c_69114_69356	69114	69356	+	FIG01108329: hypothetical protein	FIG01108328
3c	13T0028_peg.1438	3c_74392_74246	74392	74246	-	Nitric oxide-dependent regulator DnrN or NorA	FIG00001472	icw(1);Iron-sulfur_cluster_assembly icw(1);Nitrosative_stress
3c	13T0028_peg.1447	3c_80958_81146	80958	81146	+	hypothetical protein
3c	13T0028_peg.1455	3c_85149_84985	85149	84985	-	FIG01108121: hypothetical protein	FIG01108120
3c	13T0028_peg.1458	3c_86847_87101	86847	87101	+	Transport ATP-binding protein CydD	FIG01010650	icw(1);Terminal_cytochrome_d_ubiquinol_oxidases icw(1);Terminal_cytochrome_oxidases
3c	13T0028_peg.1460	3c_88500_88652	88500	88652	+	Transport ATP-binding protein CydC	FIG00046358	icw(5);Terminal_cytochrome_d_ubiquinol_oxidases icw(5);Terminal_cytochrome_oxidases
3c	13T0028_peg.1461	3c_88610_88801	88610	88801	+	Transport ATP-binding protein CydC	FIG00046358	icw(5);Terminal_cytochrome_d_ubiquinol_oxidases icw(5);Terminal_cytochrome_oxidases
3c	13T0028_peg.1462	3c_88923_89555	88923	89555	+	Transport ATP-binding protein CydC	FIG00046358	icw(5);Terminal_cytochrome_d_ubiquinol_oxidases icw(5);Terminal_cytochrome_oxidases
3c	13T0028_peg.1466	3c_90846_91022	90846	91022	+	Putative metal chaperone, involved in Zn homeostasis, GTPase of COG0523 family		icw(2);G3E_family_of_P-loop_GTPases_(metallocenter_biosynthesis)
3c	13T0028_peg.1467	3c_91170_91358	91170	91358	+	Putative metal chaperone, involved in Zn homeostasis, GTPase of COG0523 family		icw(2);G3E_family_of_P-loop_GTPases_(metallocenter_biosynthesis)
3c	13T0028_peg.1472	3c_93358_93801	93358	93801	+	Sodium/di- and tricarboxylate cotransporter	FIG01319067
3c	13T0028_peg.1473	3c_93855_94481	93855	94481	+	Sodium/di- and tricarboxylate cotransporter	FIG01319067
3c	13T0028_peg.1477	3c_96980_96783	96980	96783	-	FIG01108543: hypothetical protein	FIG01108542
3c	13T0028_peg.1491	3c_111228_110893	111228	110893	-	Response regulator SaeR (Staphylococcus exoprotein expression protein R)	FIG00011808
3c	13T0028_peg.1506	3c_123038_122883	123038	122883	-	Metal transporter, ZIP family	FIG01321637
3c	13T0028_peg.1508	3c_123820_125178	123820	125178	+	COG0488: ATPase components of ABC transporters with duplicated ATPase domains	FIG00005836
3c	13T0028_peg.1509	3c_125203_125427	125203	125427	+	COG0488: ATPase components of ABC transporters with duplicated ATPase domains	FIG00005836
3c	13T0028_peg.1514	3c_130424_131305	130424	131305	+	Biosynthetic Aromatic amino acid aminotransferase beta (EC 2.6.1.57)	FIG00032670	icw(1);Phenylalanine_and_Tyrosine_Branches_from_Chorismate
3c	13T0028_peg.1516	3c_131599_131787	131599	131787	+	Putative 5'(3')-deoxyribonucleotidase (EC 3.1.3.-)	FIG01311644
3c	13T0028_peg.1519	3c_135788_135111	135788	135111	-	Transcription regulator [contains diacylglycerol kinase catalytic domain]	FIG00001646
3c	13T0028_peg.1527	3c_144026_144994	144026	144994	+	Iron compound ABC uptake transporter permease protein	FIG00138031	icw(3);Heme,_hemin_uptake_and_utilization_systems_in_GramPositives icw(3);Siderophore_Anthrachelin icw(3);Iron_acquisition_in_Streptococcus
3c	13T0028_peg.1545	3c_160342_160863	160342	160863	+	ComF operon protein A, DNA transporter ATPase	FIG00010414
3c	13T0028_peg.1553	3c_168747_169274	168747	169274	+	LysM domain protein	FIG01314307
3c	13T0028_peg.1562	3c_178281_179012	178281	179012	+	TPR domain protein	FIG00774028
3c	13T0028_peg.1585	3c_202011_201658	202011	201658	-	hypothetical protein
3c	13T0028_peg.1586	3c_203328_202993	203328	202993	-	hypothetical protein
3c	13T0028_peg.1587	3c_203522_203331	203522	203331	-	hypothetical protein
3c	13T0028_peg.1588	3c_204084_203884	204084	203884	-	hypothetical protein
3c	13T0028_peg.1589	3c_204249_204136	204249	204136	-	hypothetical protein
3c	13T0028_peg.1629	3c_232597_232710	232597	232710	+	hypothetical protein
3c	13T0028_peg.1630	3c_232703_232900	232703	232900	+	hypothetical protein
3c	13T0028_peg.1632	3c_233860_234009	233860	234009	+	Magnesium and cobalt efflux protein CorC	FIG00042627	icw(1);Magnesium_transport icw(1);Glycyl-tRNA_synthetase_containing_cluster icw(1);CBSS-56780.10.peg.1536
3c	13T0028_peg.1634	3c_234972_235469	234972	235469	+	Enoyl-[acyl-carrier-protein] reductase [FMN] (EC 1.3.1.9)	FIG00007641	icw(1);Fatty_Acid_Biosynthesis_FASII
3c	13T0028_peg.1652	3c_249733_249338	249733	249338	-	NADH dehydrogenase (EC 1.6.99.3)	FIG00008708	icw(2);Respiratory_dehydrogenases_1 icw(2);Riboflavin_synthesis_cluster
3c	13T0028_peg.1660	3c_256965_256498	256965	256498	-	FIG01108091: hypothetical protein	FIG01108090
3c	13T0028_peg.1673	3c_267588_267752	267588	267752	+	Ornithine aminotransferase (EC 2.6.1.13)	FIG00035201	icw(2);Arginine_and_Ornithine_Degradation icw(2);Dimethylarginine_metabolism
3c	13T0028_peg.1674	3c_267807_268049	267807	268049	+	Ornithine aminotransferase (EC 2.6.1.13)	FIG00035201	icw(2);Arginine_and_Ornithine_Degradation icw(2);Dimethylarginine_metabolism
3c	13T0028_peg.1682	3c_276597_276917	276597	276917	+	Signal peptidase I (EC 3.4.21.89)		icw(2);Signal_peptidase icw(2);CBSS-176299.4.peg.1292
3c	13T0028_peg.1683	3c_276966_277133	276966	277133	+	Signal peptidase I (EC 3.4.21.89)	FIG00000015	icw(2);Signal_peptidase icw(2);CBSS-176299.4.peg.1292
3c	13T0028_peg.1688	3c_286196_286561	286196	286561	+	Uncharacterized protein UPF0344	FIG00002562
3c	13T0028_peg.1690	3c_287538_286894	287538	286894	-	CoA-disulfide reductase (EC 1.8.1.14)	FIG00009736	icw(1);CoA_disulfide_thiol-disulfide_redox_system
3c	13T0028_peg.1699	3c_297669_297866	297669	297866	+	Oligopeptide ABC transporter, periplasmic oligopeptide-binding protein OppA (TC 3.A.1.5.1)	FIG00432360	icw(10);ABC_transporter_oligopeptide_(TC_3.A.1.5.1) icw(3);Sex_pheromones_in_Enterococcus_faecalis_and_other_Firmicutes
3c	13T0028_peg.1700	3c_297838_298110	297838	298110	+	Oligopeptide ABC transporter, periplasmic oligopeptide-binding protein OppA (TC 3.A.1.5.1)	FIG00432360	icw(10);ABC_transporter_oligopeptide_(TC_3.A.1.5.1) icw(3);Sex_pheromones_in_Enterococcus_faecalis_and_other_Firmicutes
3c	13T0028_peg.1701	3c_298133_298771	298133	298771	+	Oligopeptide ABC transporter, periplasmic oligopeptide-binding protein OppA (TC 3.A.1.5.1)	FIG00432360	icw(11);ABC_transporter_oligopeptide_(TC_3.A.1.5.1) icw(3);Sex_pheromones_in_Enterococcus_faecalis_and_other_Firmicutes
3c	13T0028_peg.1703	3c_299437_299994	299437	299994	+	Oligopeptide transport system permease protein OppB (TC 3.A.1.5.1)	FIG00945384	icw(4);ABC_transporter_oligopeptide_(TC_3.A.1.5.1)
3c	13T0028_peg.1705	3c_300421_300678	300421	300678	+	Oligopeptide transport ATP-binding protein OppF (TC 3.A.1.5.1)	FIG00018865	icw(7);ABC_transporter_oligopeptide_(TC_3.A.1.5.1)
3c	13T0028_peg.1706	3c_300639_300977	300639	300977	+	Oligopeptide transport ATP-binding protein OppF (TC 3.A.1.5.1)	FIG00018865	icw(7);ABC_transporter_oligopeptide_(TC_3.A.1.5.1)
3c	13T0028_peg.1710	3c_302386_302742	302386	302742	+	Oligopeptide transport system permease protein OppC (TC 3.A.1.5.1)	FIG00455853	icw(1);ABC_transporter_oligopeptide_(TC_3.A.1.5.1)
3c	13T0028_peg.1726	3c_315442_315891	315442	315891	+	Na+/H+ antiporter	FIG00008246
3c	13T0028_peg.1730	3c_319350_319625	319350	319625	+	Putative acetyl esterase YjcH (EC 3.1.1.-)	FIG00002429
3c	13T0028_peg.1741	3c_331720_332574	331720	332574	+	2',3'-cyclic-nucleotide 2'-phosphodiesterase (EC 3.1.4.16)	FIG00039528	icw(1);Purine_conversions icw(1);pyrimidine_conversions
3c	13T0028_peg.1745	3c_334264_334452	334264	334452	+	Lipoate-protein ligase A	FIG00000465	icw(1);Lipoic_acid_metabolism
3c	13T0028_peg.1750	3c_337750_337490	337750	337490	-	hypothetical protein
3c	13T0028_peg.1754	3c_343621_343007	343621	343007	-	hypothetical protein
4c	13T0028_peg.1797	4c_22778_22641	22778	22641	-	hypothetical protein
4c	13T0028_peg.1798	4c_22953_22795	22953	22795	-	hypothetical protein
4c	13T0028_peg.1814	4c_37377_37505	37377	37505	+	L-asparaginase (EC 3.5.1.1)	FIG00000376	icw(2);Glutamine,_Glutamate,_Aspartate_and_Asparagine_Biosynthesis
4c	13T0028_peg.1815	4c_37546_37863	37546	37863	+	L-asparaginase (EC 3.5.1.1)	FIG00000376	icw(2);Glutamine,_Glutamate,_Aspartate_and_Asparagine_Biosynthesis
4c	13T0028_peg.1834	4c_52495_53019	52495	53019	+	Oxidoreductase, aldo/keto reductase family protein	FIG01240797
4c	13T0028_peg.1838	4c_54481_54597	54481	54597	+	Pyrroline-5-carboxylate reductase (EC 1.5.1.2)	FIG00133325	icw(2);Proline_Synthesis icw(2);A_Hypothetical_Protein_Related_to_Proline_Metabolism
4c	13T0028_peg.1839	4c_54655_55032	54655	55032	+	Pyrroline-5-carboxylate reductase (EC 1.5.1.2)	FIG00133325	icw(2);Proline_Synthesis icw(2);A_Hypothetical_Protein_Related_to_Proline_Metabolism
4c	13T0028_peg.1844	4c_60060_59455	60060	59455	-	Alpha-glucosidase (EC 3.2.1.20)	FIG00745599	icw(2);D-Galacturonate_and_D-Glucuronate_Utilization
4c	13T0028_peg.1845	4c_60351_60106	60351	60106	-	Alpha-glucosidase (EC 3.2.1.20)	FIG00745599	icw(2);D-Galacturonate_and_D-Glucuronate_Utilization
4c	13T0028_peg.1865	4c_80227_80015	80227	80015	-	Acetylglutamate kinase (EC 2.7.2.8)	FIG00000383	icw(2);Arginine_Biosynthesis_--_gjo icw(2);Arginine_Biosynthesis_extended
4c	13T0028_peg.1868	4c_82387_81944	82387	81944	-	N-acetyl-gamma-glutamyl-phosphate reductase (EC 1.2.1.38)	FIG00000358	icw(4);Arginine_Biosynthesis_--_gjo icw(4);Arginine_Biosynthesis_extended
4c	13T0028_peg.1884	4c_95338_94874	95338	94874	-	Late competence protein ComGA, access of DNA to ComEA	FIG00001774
4c	13T0028_peg.1927	4c_136721_136398	136721	136398	-	Late competence protein ComEC, DNA transport	FIG00009564
4c	13T0028_peg.1929	4c_137431_137144	137431	137144	-	hypothetical protein
4c	13T0028_peg.1942	4c_146344_145565	146344	145565	-	Mn2+/Fe2+ transporter, NRAMP family	FIG00010157	icw(4);Allophanate_hydrolase_2_and_Biotin_carboxylase_cluster
4c	13T0028_peg.2040	4c_252956_252708	252956	252708	-	Thiol peroxidase, Tpx-type (EC 1.11.1.15)	FIG00002857	icw(1);CBSS-257314.1.peg.752 icw(1);Thioredoxin-disulfide_reductase
4c	13T0028_peg.2042	4c_253578_253438	253578	253438	-	hypothetical protein
4c	13T0028_peg.2051	4c_261592_261798	261592	261798	+	Organic hydroperoxide resistance protein	FIG00138617	icw(1);Oxidative_stress icw(1);CBSS-269482.1.peg.1294
4c	13T0028_peg.2053	4c_262203_262586	262203	262586	+	Phosphoserine aminotransferase, putative (EC 2.6.1.52)	FIG00006835	icw(5);Serine_Biosynthesis
4c	13T0028_peg.2055	4c_263310_263993	263310	263993	+	D-3-phosphoglycerate dehydrogenase (EC 1.1.1.95)	FIG00031250	icw(3);Glycine_and_Serine_Utilization icw(1);Serine_Biosynthesis icw(1);Pyridoxin_(Vitamin_B6)_Biosynthesis
4c	13T0028_peg.2057	4c_265500_265231	265500	265231	-	Phosphoserine phosphatase (EC 3.1.3.3)	FIG00000149	icw(1);Glycine_and_Serine_Utilization icw(3);Serine_Biosynthesis
4c	13T0028_peg.2065	4c_275783_275310	275783	275310	-	Acetyl-coenzyme A synthetase (EC 6.2.1.1)	FIG00022631	icw(3);Pyruvate_metabolism_II:_acetyl-CoA,_acetogenesis_from_pyruvate icw(3);Ketoisovalerate_oxidoreductase
4c	13T0028_peg.2066	4c_276278_275868	276278	275868	-	Acetyl-coenzyme A synthetase (EC 6.2.1.1)	FIG00022631	icw(3);Pyruvate_metabolism_II:_acetyl-CoA,_acetogenesis_from_pyruvate icw(3);Ketoisovalerate_oxidoreductase
4c	13T0028_peg.2067	4c_276535_276242	276535	276242	-	Acetyl-coenzyme A synthetase (EC 6.2.1.1)	FIG00022631	icw(3);Pyruvate_metabolism_II:_acetyl-CoA,_acetogenesis_from_pyruvate icw(3);Ketoisovalerate_oxidoreductase
4c	13T0028_peg.2070	4c_277790_278002	277790	278002	+	NAD-independent protein deacetylase AcuC	FIG00012711	icw(6);Pyruvate_metabolism_II:_acetyl-CoA,_acetogenesis_from_pyruvate
4c	13T0028_peg.2071	4c_278093_278431	278093	278431	+	NAD-independent protein deacetylase AcuC	FIG00012711	icw(6);Pyruvate_metabolism_II:_acetyl-CoA,_acetogenesis_from_pyruvate
4c	13T0028_peg.2084	4c_292525_292223	292525	292223	-	metallo-beta-lactamase family protein	FIG00882049
4c	13T0028_peg.2095	4c_302570_302223	302570	302223	-	Predicted cell-wall-anchored protein SasC (LPXTG motif)		icw(4);Adhesins_in_Staphylococcus
4c	13T0028_peg.2098	4c_306121_304388	306121	304388	-	Predicted cell-wall-anchored protein SasC (LPXTG motif)	FIG00017109	icw(4);Adhesins_in_Staphylococcus
4c	13T0028_peg.2099	4c_306622_306167	306622	306167	-	Predicted cell-wall-anchored protein SasC (LPXTG motif)	FIG00017109	icw(4);Adhesins_in_Staphylococcus
4c	13T0028_peg.2115	4c_323674_323796	323674	323796	+	hypothetical protein
4c	13T0028_peg.2119	4c_325622_325987	325622	325987	+	CrcB protein	FIG00553898
4c	13T0028_peg.2125	4c_330302_330514	330302	330514	+	Phosphoenolpyruvate carboxykinase [ATP] (EC 4.1.1.49)	FIG00000834	icw(3);Serine-glyoxylate_cycle icw(3);Pyruvate_metabolism_I:_anaplerotic_reactions,_PEP
4c	13T0028_peg.2126	4c_330647_330802	330647	330802	+	Phosphoenolpyruvate carboxykinase [ATP] (EC 4.1.1.49)	FIG00000834	icw(3);Serine-glyoxylate_cycle icw(3);Pyruvate_metabolism_I:_anaplerotic_reactions,_PEP
4c	13T0028_peg.2127	4c_330786_331274	330786	331274	+	Phosphoenolpyruvate carboxykinase [ATP] (EC 4.1.1.49)	FIG00000834	icw(3);Serine-glyoxylate_cycle icw(3);Pyruvate_metabolism_I:_anaplerotic_reactions,_PEP
4c	13T0028_peg.2151	4c_354496_354206	354496	354206	-	Hypothetical protein SAV1846	FIG01225405
4c	13T0028_peg.2166	4c_364935_364732	364935	364732	-	Glutamate ABC transporter, periplasmic glutamine-binding protein	FIG01307976
5c	13T0028_peg.2172	5c_3370_4110	3370	4110	+	Malate:quinone oxidoreductase (EC 1.1.5.4)	FIG00000978	icw(1);TCA_Cycle
5c	13T0028_peg.2181	5c_12315_12458	12315	12458	+	Teicoplanin resistance associated membrane protein TcaB	FIG00010064	icw(2);Teicoplanin-resistance_in_Staphylococcus
5c	13T0028_peg.2192	5c_22416_22021	22416	22021	-	Sodium/glutamate symporter	FIG01324789
5c	13T0028_peg.2200	5c_28498_27257	28498	27257	-	Ribulokinase (EC 2.7.1.16)	FIG00002300
5c	13T0028_peg.2208	5c_36082_36453	36082	36453	+	Urocanate hydratase (EC 4.2.1.49)	FIG00094176	icw(5);Histidine_Degradation
5c	13T0028_peg.2209	5c_36438_37109	36438	37109	+	Urocanate hydratase (EC 4.2.1.49)	FIG00094176	icw(5);Histidine_Degradation
5c	13T0028_peg.2210	5c_37113_37370	37113	37370	+	Urocanate hydratase (EC 4.2.1.49)	FIG00094176	icw(5);Histidine_Degradation
5c	13T0028_peg.2213	5c_39277_39504	39277	39504	+	N-acetyl-L,L-diaminopimelate deacetylase homolog (EC 3.5.1.18)
5c	13T0028_peg.2214	5c_39646_39900	39646	39900	+	N-acetyl-L,L-diaminopimelate deacetylase homolog (EC 3.5.1.18)	FIG01313842
5c	13T0028_peg.2220	5c_45477_45833	45477	45833	+	PTS system, maltose and glucose-specific IIC component (EC 2.7.1.69) / PTS system, maltose and glucose-specific IIB component (EC 2.7.1.69)	FIG00001808
5c	13T0028_peg.2221	5c_45794_46567	45794	46567	+	PTS system, maltose and glucose-specific IIC component (EC 2.7.1.69) / PTS system, maltose and glucose-specific IIB component (EC 2.7.1.69)	FIG00001808
5c	13T0028_peg.2224	5c_48097_48360	48097	48360	+	phosphoglycolate phosphatase	FIG01317839
5c	13T0028_peg.2229	5c_50020_50217	50020	50217	+	Histidine transport protein (permease)	FIG00012083	icw(3);Histidine_Degradation
5c	13T0028_peg.2230	5c_50205_50960	50205	50960	+	Histidine transport protein (permease)	FIG00012083	icw(3);Histidine_Degradation
5c	13T0028_peg.2231	5c_50971_51141	50971	51141	+	Histidine transport protein (permease)	FIG00012083	icw(3);Histidine_Degradation
5c	13T0028_peg.2238	5c_56515_56649	56515	56649	+	Protein of pXO2-46	FIG01309882
5c	13T0028_peg.2241	5c_58351_58599	58351	58599	+	Formate dehydrogenase related protein	FIG00002024	icw(4);Formate_hydrogenase
5c	13T0028_peg.2242	5c_58563_60047	58563	60047	+	Formate dehydrogenase related protein	FIG00002024	icw(4);Formate_hydrogenase
5c	13T0028_peg.2243	5c_60249_60521	60249	60521	+	Formate dehydrogenase related protein	FIG00002024	icw(4);Formate_hydrogenase
5c	13T0028_peg.2244	5c_60597_60764	60597	60764	+	Formate dehydrogenase related protein	FIG00002024	icw(4);Formate_hydrogenase
5c	13T0028_peg.2249	5c_63211_63366	63211	63366	+	Salicylate hydroxylase (EC 1.14.13.1)		icw(1);Salicylate_ester_degradation icw(1);Salicylate_and_gentisate_catabolism
5c	13T0028_peg.2260	5c_73087_73329	73087	73329	+	hypothetical protein
5c	13T0028_peg.2295	5c_98545_98856	98545	98856	+	Hypothetical protein SAV2264	FIG01332706
5c	13T0028_peg.2296	5c_98888_99091	98888	99091	+	Hypothetical protein SAV2264	FIG01332706
5c	13T0028_peg.2303	5c_105042_105560	105042	105560	+	Transporter	FIG00450284
5c	13T0028_peg.2305	5c_106341_106057	106341	106057	-	Glucose 1-dehydrogenase (EC 1.1.1.47)	FIG00009828	icw(2);Entner-Doudoro_Pathway icw(2);D-gluconate_and_ketogluconates_metabolism
5c	13T0028_peg.2306	5c_106498_106304	106498	106304	-	Glucose 1-dehydrogenase (EC 1.1.1.47)	FIG00009828	icw(2);Entner-Doudoro_Pathway icw(2);D-gluconate_and_ketogluconates_metabolism
5c	13T0028_peg.2308	5c_107049_106861	107049	106861	-	glucose uptake protein	FIG01312801
5c	13T0028_peg.2343	5c_127635_128444	127635	128444	+	ATPase component of general energizing module of ECF transporters	FIG00013638
5c	13T0028_peg.2350	5c_133216_133401	133216	133401	+	Lactose phosphotransferase system repressor	FIG00002891
5c	13T0028_peg.2354	5c_135103_135666	135103	135666	+	Tagatose-6-phosphate kinase (EC 2.7.1.144)	FIG00229360	icw(1);D-Tagatose_and_Galactitol_Utilization
5c	13T0028_peg.2360	5c_139069_139455	139069	139455	+	6-phospho-beta-galactosidase (EC 3.2.1.85)	FIG00003507
5c	13T0028_peg.2363	5c_140997_141146	140997	141146	+	cell surface hydrolase (putative)	FIG01363184
5c	13T0028_peg.2366	5c_143477_143710	143477	143710	+	Bifunctional protein: zinc-containing alcohol dehydrogenase; quinone oxidoreductase ( NADPH:quinone reductase) (EC 1.1.1.-); Similar to arginate lyase	FIG01393346
5c	13T0028_peg.2379	5c_156042_156377	156042	156377	+	Predicted arginine uptake transporter	FIG00030174	icw(1);Arginine_Biosynthesis_--_gjo icw(1);Arginine_Biosynthesis_extended
6c	13T0028_peg.2425	6c_37406_37672	37406	37672	+	2-amino-3-ketobutyrate coenzyme A ligase (EC 2.3.1.29)	FIG00000741	icw(2);Glycine_and_Serine_Utilization icw(2);Glycine_Biosynthesis
6c	13T0028_peg.2426	6c_37674_37964	37674	37964	+	2-amino-3-ketobutyrate coenzyme A ligase (EC 2.3.1.29)	FIG00000741	icw(2);Glycine_and_Serine_Utilization icw(2);Glycine_Biosynthesis
6c	13T0028_peg.2429	6c_39561_40031	39561	40031	+	Ornithine cyclodeaminase (EC 4.3.1.12)	FIG00000614	icw(2);Arginine_and_Ornithine_Degradation
6c	13T0028_peg.2430	6c_40125_40313	40125	40313	+	Ornithine cyclodeaminase (EC 4.3.1.12)	FIG00000614	icw(2);Arginine_and_Ornithine_Degradation
6c	13T0028_peg.2432	6c_42130_41534	42130	41534	-	Virulence-associated cell-wall-anchored protein SasH (LPXTG motif); 5'-nucleotidase (EC 3.1.3.5)	FIG00015203	icw(1);Purine_conversions icw(1);Adhesins_in_Staphylococcus icw(1);pyrimidine_conversions
6c	13T0028_peg.2434	6c_43234_43551	43234	43551	+	L-threonine 3-dehydrogenase (EC 1.1.1.103)	FIG00003022	icw(1);Threonine_degradation icw(1);Glycine_Biosynthesis
6c	13T0028_peg.2438	6c_46214_46441	46214	46441	+	2-C-methyl-D-erythritol 4-phosphate cytidylyltransferase (EC 2.7.7.60)		icw(1);Isoprenoid_Biosynthesis icw(2);Teichoic_and_lipoteichoic_acids_biosynthesis
6c	13T0028_peg.2440	6c_46799_47158	46799	47158	+	Xylitol dehydrogenase	FIG01318161
6c	13T0028_peg.2446	6c_52840_52178	52840	52178	-	Deoxyadenosine kinase (EC 2.7.1.76) / Deoxyguanosine kinase (EC 2.7.1.113)		icw(1);Purine_conversions icw(1);Purine_conversions
6c	13T0028_peg.2452	6c_57579_58334	57579	58334	+	L-Proline/Glycine betaine transporter ProP	FIG00061305	icw(1);Proline,_4-hydroxyproline_uptake_and_utilization
6c	13T0028_peg.2455	6c_59698_59423	59698	59423	-	Arsenic efflux pump protein	FIG00081580	icw(2);Arsenic_resistance
6c	13T0028_peg.2456	6c_60425_59817	60425	59817	-	Arsenic efflux pump protein	FIG00081580	icw(2);Arsenic_resistance
6c	13T0028_peg.2463	6c_64936_65109	64936	65109	+	6-phospho-3-hexuloisomerase	FIG00002519	icw(1);Formaldehyde_assimilation:_Ribulose_monophosphate_pathway
6c	13T0028_peg.2465	6c_65615_65896	65615	65896	+	Phosphoglycolate phosphatase (EC 3.1.3.18)	FIG00003555	icw(1);Glycolate,_glyoxylate_interconversions icw(1);2-phosphoglycolate_salvage
6c	13T0028_peg.2467	6c_66434_66652	66434	66652	+	hypothetical protein
6c	13T0028_peg.2473	6c_72446_71787	72446	71787	-	Hydroxymethylpyrimidine phosphate kinase ThiD (EC 2.7.4.7)	FIG01469715
6c	13T0028_peg.2485	6c_82048_82167	82048	82167	+	hypothetical protein
6c	13T0028_peg.2486	6c_82397_82522	82397	82522	+	hypothetical protein
7c	13T0028_peg.2501	7c_9762_9247	9762	9247	-	Hypothetical protein, ydbT homolog	FIG00002009
7c	13T0028_peg.2512	7c_20048_20296	20048	20296	+	metal-dependent phosphohydrolase
7c	13T0028_peg.2536	7c_39904_39641	39904	39641	-	Hypothetical protein ywlG	FIG00121614
7c	13T0028_peg.2552	7c_55015_54587	55015	54587	-	spermine/spermidine acetyltransferase blt	FIG01321025
7c	13T0028_peg.2556	7c_57616_57461	57616	57461	-	Hypothetical protein SAV2132	FIG01317550
7c	13T0028_peg.2557	7c_58442_57579	58442	57579	-	Hypothetical protein SAV2132	FIG01317550
7c	13T0028_peg.2559	7c_59082_58654	59082	58654	-	HmrA protein involved in methicillin resistance / amidohydrolase of M40 family	FIG00009578
7c	13T0028_peg.2570	7c_68274_68140	68274	68140	-	hypothetical protein
8c	13T0028_peg.2588	8c_6488_5496	6488	5496	-	Lipid A export ATP-binding/permease protein MsbA	FIG00017059
8c	13T0028_peg.2616	8c_30030_30206	30030	30206	+	Ferritin-like protein 2	FIG00004237	icw(1);Iron-sulfur_cluster_assembly
8c	13T0028_peg.2637	8c_52866_53378	52866	53378	+	Nitric oxide synthase oxygenase (EC 1.-.-.-)	FIG00003287	icw(1);Nitric_oxide_synthase
8c	13T0028_peg.2643	8c_57758_58102	57758	58102	+	Aldehyde dehydrogenase (EC 1.2.1.3)	FIG01292786	icw(2);Pyruvate_metabolism_II:_acetyl-CoA,_acetogenesis_from_pyruvate icw(2);Glycerolipid_and_Glycerophospholipid_Metabolism_in_Bacteria icw(2);Methylglyoxal_Metabolism
8c	13T0028_peg.2644	8c_58071_58727	58071	58727	+	Aldehyde dehydrogenase (EC 1.2.1.3)	FIG01292786	icw(2);Pyruvate_metabolism_II:_acetyl-CoA,_acetogenesis_from_pyruvate icw(2);Glycerolipid_and_Glycerophospholipid_Metabolism_in_Bacteria icw(2);Methylglyoxal_Metabolism
8c	13T0028_peg.2649	8c_61621_61896	61621	61896	+	Choloylglycine hydrolase (EC 3.5.1.24)	FIG00009563	icw(1);Bile_hydrolysis
8c	13T0028_peg.2655	8c_64846_65070	64846	65070	+	Thioredoxin	FIG01970755	icw(1);CBSS-315749.4.peg.3658 icw(1);Glycine_reductase,_sarcosine_reductase_and_betaine_reductase
8c	13T0028_peg.2666	8c_72772_72506	72772	72506	-	FIG01108272: hypothetical protein
8c	13T0028_peg.2667	8c_73309_72830	73309	72830	-	FIG01108272: hypothetical protein	FIG01108271
8c	13T0028_peg.2669	8c_74693_74253	74693	74253	-	FIG01109400: hypothetical protein
9c	13T0028_peg.2687	9c_14039_13374	14039	13374	-	possible tetrapyrrole methyltransferase domain / Nucleoside triphosphate pyrophosphohydrolase MazG (EC 3.6.1.8)	FIG01273675	icw(1);Nucleoside_triphosphate_pyrophosphohydrolase_MazG icw(5);Sporulation_Cluster icw(5);Sporulation_Cluster
9c	13T0028_peg.2689	9c_15375_14557	15375	14557	-	Stage V sporulation protein B	FIG00002090
